# Supplementary material for: Structural phylogenetics unravels the evolutionary diversification of communication systems in gram-positive bacteria and their viruses
Source: Nat Struct Mol Biol. 2025 Oct 10;32(12):2492–502. doi: 10.1038/s41594-025-01649-8 (PMC12700828; doi:10.1038/s41594-025-01649-8)
Supplement: Supplementary file 4 — The RRNPPA phylogeny derived using FoldTree. [file 41594_2025_1649_MOESM4_ESM.txt]

((((A0A7U5AUI0:0.12369086,P94415:0.05920914):0.01662347,A0A0H3E6Y0:0.06242653):0.19669998,(((A0A7G7UEF1:0.02618434,P71002:0.03691566):0.05867926,A7Z9V6:0.13317074):0.02104676,(A0A0H3E4S2:0.17920568,A0A2I5K1Q4:0.17709432):0.00881574):0.18660315):0.02728035,((((((Q9KBE1:0.40464230,(A0A0T6BJL1:0.29127151,(((A7ZAM5:0.31919500,(A0A6G7JEB2:0.04485542,A0A6I7FCJ6:0.02574458):0.12235500):0.04422464,(A0A6I7EWL3:0.20551950,(Q65GG8:0.03981687,A0A6I7F442:0.05488313):0.15713050):0.07375036):0.01544136,(((A0A1L6ZEG5:0.04745815,A0A5C0WCZ0:0.05164185):0.03346726,A0A7Z2J5L5:0.03918274):0.37296369,((Q7AJX7:0.17445925,Q9K5S4:0.32934075):0.08822103,Q9K6M3:0.21672897):0.12321131):0.02387583):0.03185740):0.10398270):0.00868748,((A0A1C3SE68:0.28192998,A0A6I7FGZ0:0.28967002):0.07632067,((A0A809FN58:0.19717868,A0A6I7FCM9:0.18592132):0.14611609,(((A0A6I7EX47:0.04619938,Q65FD0:0.04180062):0.03689184,A0A291KW88:0.08570816):0.20984245,((A0A0T6BQE4:0.34033809,(((A0A6I7FCV5:0.18751022,A7Z1I3:0.14848978):0.13652424,A0A1L6ZIK7:0.33817576):0.14340160,A0A856M8Z8:0.61894840):0.04437441):0.06311428,(A0A1C3SHV4:0.14214026,(A0A6G7JLW6:-0.01139598,Q65FZ3:0.03259598):0.18490974):0.21313572):0.05562864):0.02913274):0.02268754):0.02041314):0.07677069,(((Q5WBC1:0.40927829,A0A060M707:0.30812171):0.05613292,(A0A060LST4:0.31365341,(A0A060M1P9:0.24981726,(A0A060LXZ4:0.18025948,A0A060M7R1:0.28484052):0.13518274):0.04709659):0.12870458):0.08661505,((((A0A060M7H6:0.32423767,Q5WC62:0.30256233):0.00998395,Q5WBM7:0.33741605):0.02749012,(Q5WBV2:0.33670010,A0A060LTA2:0.42729990):0.10332238):0.03768679,A0A060LT68:0.47399446):0.12789588):0.26829490):0.05947117,((((((((A0A5C1FMV7:0.40610175,((((((((C2XMV1:0.25764501,(((A9VI48:0.02236496,C2R4H1:0.02793504):0.22761893,((A0A345X4M7:0.01690875,C2PSB6:0.02189125):0.14040459,(((C2URQ9:0.04470337,B7JCU9:0.02649663):0.05114892,C2X867:0.10255108):0.06828554,C2NVB0:0.15096446):0.02582666):0.04376544):0.00753964,(A0A2H3MLQ5:0.19861296,C2Z018:0.23888704):0.06753380):0.03459639):0.03378448,C2MH55:0.34436708):0.01560363,(C3FZQ2:0.13519544,(A0A0B5S9W9:0.04688059,B7IKA1:0.03021941):0.09345456):0.21990135):0.06663629,(((C2WQI3:0.23927129,Q631L1:0.18712871):0.02985849,((((A0A193CMT3:0.01584877,C3GX39:0.03445123):0.03348319,C3BPR2:0.09731681):0.03842095,A0A158RUN4:0.15060405):0.04445294,((((A0A193CXH4:0.03152226,C2W1E6:0.05647774):0.01566880,A0A0B5SCI6:0.03298120):0.02634313,C3AVH9:0.05985687):0.04330847,(A0A1S7FCY4:0.01658023,M1R4G2:0.02641977):0.19053528):0.09826190):0.04387940):0.03109366,A0A5P8FHV3:0.37770477):0.01186092):0.00906190,(((((B7HXS4:0.06029494,A0A0B5SFU9:0.04330506):0.17132286,(C2SN31:0.10514271,B9ITP0:0.06625729):0.19500214):0.23386626,A0A826H478:0.33534624):0.05179917,((((((((C3DUD2:0.03111141,B9J687:0.03948859):0.04056444,C2SX62:0.06943556):0.04681138,(A7GLT2:0.03319707,C2WFW0:0.02880293):0.03327612):0.11814593,C3BGX2:0.20737282):0.07305826,((((Q81AP3:0.03718387,A0A6H3ABQ7:0.03231613):0.00325712,(C2VLE4:0.05866879,A0A2I0RBA8:0.03763121):0.00969288):0.05733578,C2Y441:0.03771422):0.06042403,A0A2S1AAB0:0.09503847):0.18480384):0.01751225,(B7IR85:0.32953915,(C2V7X4:0.14014743,C2PYQ9:0.09785257):0.19921085):0.01408638):0.03050478,((((B7HZ83:0.06330282,C2MNK1:0.11229718):0.08511764,Q733Y4:0.08638236):0.01443463,B7H8P5:0.20691537):0.13406187,((((A0A7D3Y3L0:0.13374207,A0A2S1AH59:0.07255793):0.01233745,(C2URM8:0.04465566,C2SUH0:0.02484434):0.03538755):0.12710048,Q735S3:0.21383702):0.05730284,Q6HME5:0.28723466):0.02124673):0.00823341):0.00488419,((C2W4Q7:0.04519732,A7GVL1:0.02540268):0.13456739,(C2UMS1:0.21817139,A0A2B4PBZ4:0.16492861):0.12475761):0.04565003):0.00659038):0.02019645,((A0A2H2WIM5:0.02103242,A0A806HWZ5:0.02086758):0.23256898,C2PI20:0.29248102):0.01045345):0.00525702):0.04059121,((((((A7GMG1:0.15339023,((C2VBZ6:0.03142836,A9VV35:0.01997164):0.03248867,C2P4I8:0.03761133):0.13655977):0.05592225,((J4A2B0:0.02032493,Q6EZI3:0.04597507):0.00588778,Q74NU6:0.04476222):0.19333400):0.02710015,((((A0A1W6AJG0:0.02096589,A0A5P9Y049:0.01573411):0.14209386,((A0A6I7EEE1:0.00459775,A0A826GSW8:0.00650225):0.00763244,M1R499:0.02406756):0.06321864):0.05091914,A7GL11:0.11916211):0.03125422,A0A0E1MKG4:0.24879578):0.09451450):0.02547783,((((C3BVN4:0.07933273,C3ED03:0.12566727):0.07753785,(A0A1C9C349:0.10337975,A0A3S9TJ74:0.07042025):0.05848715):0.12771160,((D8GX91:0.05654276,A0A2B6IC24:0.05935724):0.11432135,(C2PB77:0.30840757,A0A2K8U1H8:0.24119243):0.01002865):0.01380090):0.01967122,A0A2C4XGM5:0.20846628):0.00660743):0.00977297,((((((C2P7P3:0.00482610,C2UNP6:0.00527390):0.01074587,A0A5C1FPG1:0.00855413):0.03573654,A0A1W6AHD5:0.02406346):0.17235116,((B7JU66:0.01337230,C3DW77:0.01092770):0.21229689,(B7IZ99:0.18630363,C2XMT9:0.18629637):0.03160311):0.02666447):0.02077729,((A0A1B1LDW3:0.10719725,D8H6E1:0.12050275):0.02837140,(A0A826GVE8:0.14551061,Q81H01:0.11338939):0.05180360):0.06281802):0.02263523,(A0A0K0QMT7:0.19440251,A7GME7:0.15899749):0.07092571):0.03531865):0.01505270,((V5MJE8:0.52991086,A0A1B1LGZ2:0.51768914):0.05090953,((K0FS52:0.06145418,A0A1B1LG80:0.08914582):0.15296440,A0A5B8PT60:0.41748560):0.17857797):0.06348562):0.06224482):0.02536908,A0A158RJR9:0.45257243):0.04764496,(((((C2XKZ3:0.03920441,C2W2G4:0.02929559):0.00949621,Q81E45:0.03045379):0.08373503,C2WWI6:0.10186497):0.22888264,(((A0A1W6AJ91:0.02338511,C3HBU9:0.01751489):0.01992153,K0FRX4:0.02457847):0.20460170,C3AM19:0.20707330):0.06517204):0.04212391,(((((A0A4P9F2M1:0.06414214,B9IXA1:0.04725786):0.39002022,A7GPZ9:0.15802978):0.06368551,A0A6L8P236:0.25433949):0.15985076,A0A1B1LIJ8:0.47513674):0.05810777,C2SDR3:0.30619223):0.05444933):0.02657576):0.03634282):0.02023006,C2UN53:0.34216788):0.05761413,(A7GUX4:0.02663671,A0A1W6AJ49:0.04826329):0.48972804):0.05231006,A0A160IM77:0.60897434):0.21106710,(((((A0A7Z2K7Z4:0.60846466,A0A160IIM1:0.67483534):0.05432926,(((((A0A4P6ZW77:0.67408671,A0A6I6UTI9:0.57981329):0.11709963,A0A7G8XB40:0.75540037):0.10813219,((A0A3G4Z074:0.56090103,(A0A7D4JKG1:0.10969346,C2YTQ0:0.04090654):0.61314897):0.40513086,((A0A6B8KA71:0.18492307,A0A0M4G834:0.10627693):0.63302358,A0A2U8EEW0:0.79777642):0.04875664):0.09499593):0.04650252,A0A7S8CE02:0.64848655):0.01627906,((((((((A0A2K9IXZ6:0.15179256,A0A2K9IZF0:0.16010744):0.10289758,A0A2K9J471:0.22140242):0.02833959,A0A2K9IW55:0.29561041):0.02800848,A0A2K9J047:0.32837902):0.12458310,(((A0A0U4F518:0.16769042,A0A7H8SAJ4:0.14560958):0.10030237,(A0A345PM60:0.21823623,A0A075JKC7:0.16936377):0.07502263):0.03193066,A0A075LHN5:0.43958184):0.06205752):0.15823678,(Q8EN90:0.51516142,A0A345PE41:0.53863858):0.13495072):0.08713967,(A0A410MFJ3:0.86736287,(A0A5S4Z6I7:0.27890216,(A0A6I6UPL9:0.19713994,A0A6F8TRF7:0.19656006):0.01869784):0.42681213):0.05506248):0.05904902,(((A0A5P9HLI5:0.53111959,A0A6P1HH13:0.69068041):0.03769679,((A0A679FHW6:0.11407311,S5ZRX3:0.09972689):0.02351076,A0A0E0TEQ9:0.16288924):0.44545321):0.06982530,(((A0A1W5ZRK0:0.14839008,A0A410MES7:0.10920992):0.11915520,I0JSP6:0.17699480):0.04511251,A0A7Z2SZN2:0.23863749):0.46971845):0.03852837):0.07963807):0.02155946):0.04883676,((((A0A0B5AQA9:0.73952688,((A0A7Z2NN06:0.21352307,(A0A1C7DKM6:0.22427860,A0A7H8QBB4:0.12622140):0.03862693):0.41918136,A0A7S8HGM5:0.92061864):0.05349812):0.09082012,((A0A4P7A0I1:0.30449106,(((A0A0M4FPQ7:0.28391366,A0A5J6SU43:0.18448634):0.04773527,A0A5J6PNV7:0.21776473):0.02155393,B1HUT9:0.35407107):0.02323394):0.14567354,(U5LFS4:0.41090365,((A0A0M3RE22:0.34387974,(A0A6H1PB23:0.13059997,A0A3T0I385:0.17440003):0.11092026):0.02407320,A0A385NLJ8:0.38732680):0.09224635):0.05383935):0.19427519):0.10422658,A0A4P9F448:0.83004754):0.08905647,((((A7GL59:0.13582056,(B9J3W7:0.14083538,((A0A2B5NL02:0.04060179,C2W3Z4:0.04249821):0.03744042,(A0R9N5:0.04170574,B7IWX6:0.02779426):0.06630958):0.04241462):0.00391694):0.07039756,((((C2PA83:0.00471573,A0A806HN73:0.00738427):0.01859139,A0A6H3ACA0:0.02045861):0.09405073,Q73DP7:0.15599927):0.05430838,B7JPI7:0.19964162):0.02546846):0.01800403,Q6HNL6:0.32430046):0.51314673,(A0A160FC76:0.66487136,B7HT08:0.73242864):0.04442827):0.06509905):0.08675244):0.07469130,(A0A6I6UR51:0.89546996,(A0A7M2QTU0:1.04642628,(((((((((((((A0A1Y0IPZ3:0.18840398,A0A1Y0IMR9:0.17089602):0.02507435,A0A1Y0IVU3:0.18637565):0.30582637,(((A0A1Y0IHU3:0.11339241,A0A223CXX7:0.15880759):0.03380676,A0A1Y0IPD0:0.30364324):0.10396432,A0A223D1V7:0.40423568):0.11330801):0.08609395,((A0A1Y0IWF6:0.48029129,A0A1Y0IRN0:0.53250871):0.03798912,A0A223CYZ7:0.40701088):0.08073573):0.15498565,((A0A1Y0IQ51:0.50288794,(A0A1Y0ISY6:0.26394139,A0A223CX87:0.29295861):0.13976206):0.10380667,A0A1Y0IP73:0.75329333):0.03652802):0.10232545,A0A1Y0II21:0.86616850):0.13614110,((((A0A1Y0IKA5:0.60329767,A0A1Y0IR72:0.74160233):0.10908536,A0A1Y0ILE5:0.50306464):0.14643118,(A0A1Y0IJ68:0.03848680,A0A223CWZ9:0.03001320):0.54933132):0.05083913,(A0A1Y0IQZ0:0.06159434,A0A223D340:0.05770566):0.66541712):0.17218937):0.07647817,(C8WYH9:1.00541893,A0A7T5ESM5:1.13098107):0.05312066):0.11972564,((((I9L4S7:0.04408362,F9UT06:0.05611638):0.12817713,A0A2R3JQ24:0.14672287):0.50747454,A0A5B8TEE0:0.39230046):0.49957256,A0A3Q9HRX4:0.83153994):0.26189727):0.05364680,((((((((Q5FMT7:0.67827809,D5H0M3:0.68812191):0.00951982,A0A226V1P2:0.44803018):0.49940594,A0A4P8SHT2:0.93099406):0.09419291,(((((A0A2I5KLF7:0.68001210,(A0A2X3SEZ5:0.35394896,F5WXP8:0.27775104):0.29513790):0.18627501,(((((Q5M4L6:0.29840907,A0A6I6I7J9:0.17329093):0.01448036,(A0A0Z8EDW7:0.12217523,(B4U262:0.08796994,((A0A3P5Y8E1:0.04282582,C0MFK1:0.06467418):0.04107284,(F8LYE6:0.06588286,A0A7H8V064:0.08001714):0.02622716):0.00415506):0.00956227):0.08869152):0.39441481,(A0A2X3VKT6:0.03363369,A0A859ENS0:0.05656631):0.74429926):0.03635796,(((A0A345VKN9:0.29177002,(A0A1E1GA66:0.22127789,(((((A0A7Z9D2C2:0.06065904,(Q5M4D0:0.04600118,A0A6P1X321:0.05249882):0.01289096):0.01329827,(Q9A103:0.04922015,C1CE45:0.06787985):0.01020173):0.01432495,A0A3S4SG61:0.05823755):0.07296442,A0A4U9YQS3:0.15678558):0.01149586,A0A380KXM9:0.15859477):0.08244867):0.12590107):0.04445039,((Q9A132:0.08619534,C5WF66:0.08580466):0.02360047,Q8DYJ0:0.16024953):0.21641914):0.27333914,G3FEJ7:0.63570676):0.14347242):0.17539256,(((A0A387B9W1:0.57937580,A0A0B8R220:0.43042420):0.28083541,A0A387BG42:0.63596459):0.04843439,((G7SDC7:0.42225193,(A0A5C4NZD7:0.18412188,A0A239XEA8:0.26787812):0.06029807):0.05521053,A0A239T000:0.28476447):0.35444061):0.09584666):0.05109233):0.04888711,(G9WIW9:0.46725513,G9WIX1:0.63924487):0.46309017):0.03483300,(((A0A7M1KSS6:0.80618471,Q9CDL4:1.00251529):0.10158202,A0A0X8GYF8:0.90706798):0.03336594,A0A5P2TVV6:1.09390906):0.05242651):0.10676282,(F0NX47:0.94540856,K8E6J0:1.10099144):0.06765217):0.04063477):0.14905642,((((((A0A2S2F733:0.04929352,((A0A3R8S8M5:0.03188642,A0A2I5KRB1:0.02061358):0.01343241,A0A2I5KHZ4:0.05221759):0.01143148):0.52762033,(A0A2I5KI81:0.01371423,G7SEP2:0.04828577):0.58882342):0.03282917,(((A0A7G9AYC3:0.14223902,A0A448D4L8:0.19086098):0.21590466,A0A7H8V470:0.38919534):0.03636140,(A0A3S4NUA8:0.35175452,((A0A7G1IQM5:0.06406819,A0A387B4I6:0.05183181):0.11538336,F2QFT3:0.24991664):0.17184548):0.04558235):0.03585247):0.04352964,F8DHW7:0.59767642):0.04773328,A0A133MT81:0.98407610):0.22329820,(((A0A3Q9BK89:0.19212997,A0A6G7K9G3:0.13677003):0.07726816,A0A6G7WHI8:0.32573184):0.25150569,(F4BN04:0.08351932,U5S7M3:0.10178068):0.45978181):0.29919809):0.16147726):0.06126627,A0A6G7Y1A2:1.07189076):0.11598487,((A0A448DD76:0.33041660,A0A4U9XQ67:0.42448340):0.79380113,A0A220MJ59:1.15174887):0.14273000):0.16393462,(((A0A1W6N9K3:1.00590609,D6XZW8:0.71929391):0.11753667,A0A0F7HM59:1.00776333):0.05202747,(((A0A6I6W9I7:0.63545564,B4U0L0:0.61654436):0.34101164,(((A0A0X9W936:0.61218144,(Q5WC17:1.04103517,A0A514LKS8:0.58426483):0.13166856):0.11684975,(((((((Q72X97:0.04064202,(A0A0B5S0K7:0.02731655,((C2P6P7:0.03388435,A0A158RI13:0.02811565):0.00265645,C2V3H4:0.01564355):0.02515845):0.00330798):0.01386164,((B7HFP8:0.02512750,A0A0D6T5D1:0.02207250):0.04041605,(((A0A2B5PUZ1:0.02570729,Q814S2:0.02459271):0.00467054,B7IR03:0.06457946):0.00680033,B9IRY3:0.02984967):0.02073395):0.03267586):0.06803946,A0A068NGC1:0.09428554):0.07013276,((A9VSE8:0.14337321,A7GV98:0.08952679):0.01361403,(A0A2C5MKZ3:0.04286348,C3BSZ0:0.06853652):0.10093597):0.03488052):0.25943269,A0A0B4RF84:0.54777239):0.09858522,(A0A143HEG3:0.52586799,D3G1X9:0.68483201):0.09035950):0.02835954,(A0A5P9HJ48:0.41299427,A0A5P9HTJ6:0.57630573):0.30620306):0.03657648):0.16369622,((((A0A0X8UWJ2:0.59307988,(A0A2I5KE12:0.59004239,G7SF00:0.46835761):0.11927012):0.03203460,((((C1C9L4:0.01188819,A0A0H2URV9:0.01551181):0.01207462,G0I7K9:0.03097538):0.06535422,A0A2Z5U3H1:0.09839578):0.34260094,((A0A1E1G9T9:0.06531354,A0A0H2UN31:0.05518646):0.00340093,A0A0H2UPU6:0.03319907):0.48371468):0.02479196):0.29688926,A0A060LXZ7:0.82670918):0.06646518,(((((A0A223CWR7:0.51394470,A0A7T6Z226:0.55705530):0.04432055,((D5DDU4:0.27746221,((A0A248TIQ0:0.32621496,A0A5B8ZBN8:0.39988504):0.11737573,U5LGD2:0.37772427):0.10458779):0.06920160,A0A1L3MMI7:0.43013590):0.02229820):0.03534796,((((A0A3G6UTQ4:0.65196087,((A0A223EHS4:0.20249565,A0A1B3XVB9:0.32040435):0.05053039,(A0A6I6UUP9:0.08370841,A0A6F8TZ02:0.05049159):0.21091961):0.14926413):0.05476638,(A0A5P9HT58:0.18513355,A0A223KT34:0.20556645):0.20200237):0.04378369,(A0A7Z2K673:0.38683244,D3G1N8:0.48296756):0.05930694):0.03286369,(A0A1C9BP84:0.07829280,((((Q81H37:0.03848755,M1Q4T6:0.02671245):0.04032866,Q4V144:0.05532134):0.02535413,J3WZS8:0.13107087):0.01617559,K0G150:0.10903691):0.02976345):0.50748504):0.02147987):0.01995322,(Q9KBW0:0.56899238,(((A0A6B9YH72:0.60235551,A0A6I6UPZ1:0.59374449):0.04648531,A0A6I6Q166:0.64691469):0.03091691,D3FRW2:0.63243309):0.04128262):0.03142546):0.05689815,(A0A7T2CVM3:0.40291828,A0A2S1H643:0.75068172):0.04482583):0.12936612):0.03294898):0.04453159):0.02992670,(A0A516GK55:1.02304710,(C7RGK2:1.10958072,((((D7ASA6:0.23678026,Q8R6S1:0.15241974):0.18070191,A0A7G9W468:0.40949809):0.35336537,(((G2T485:0.51476515,D4K1I0:0.74883485):0.07164437,A0A7R7EHC0:0.52865563):0.08980639,A0A7I8DRW5:0.82244361):0.20635963):0.10902255,(A9KPE5:0.64636633,(A0A6P1TLL5:0.12759990,A0A6S6QSW8:0.22650010):0.47008367):0.34983682):0.08243334):0.10947008):0.06513890):0.06553403):0.11623995):0.05263772):0.01734150,(((((((((A0A7D4CEB2:0.28158103,A0A7D3YA17:0.33741897):0.06037004,A0A7D4BXG0:0.46142996):0.05463275,(A0A7D3XZ49:0.40157467,(A0A7D3XNU7:0.38988510,A0A2I7SPI0:0.31041490):0.03097533):0.04736100):0.50901104,A0A1U9K4D6:0.59907959):0.15158388,A0A1U9K5B0:0.71234112):0.18818671,A0A3S6Z492:1.23686954):0.12252460,((A0A7T5EW61:0.94572352,((((A0A291BEY5:0.31198313,A0A220MGU1:0.30501687):0.55400255,(((((((A0A172ZAX4:0.31892720,A0A4Y6UY33:0.31377280):0.01293421,((A0A806PIQ5:0.04659026,A0A1D7MQG5:0.02620974):0.20104609,E0RHI2:0.19460391):0.07680329):0.01768356,(((((A0A385T3E4:0.04437917,A0A075RII6:0.04802083):0.04402574,A0A518VED6:0.07877426):0.08632303,A0A385T692:0.16557697):0.05015856,(((A0A220MMU8:0.02677703,(A0A291BT04:0.04385034,A0A517IE81:0.03324966):0.02112297):0.15423692,((A0A220MFE2:0.02712755,C0ZDG0:0.04777245):0.00263986,A0A291BK34:0.02466014):0.24761933):0.05380091,(C0Z4L6:0.05360648,A0A517IBE2:0.04549352):0.25603346):0.02588051):0.05943788,((A0A1U9YPK5:-0.00942933,A0A1U9YLU3:0.06242933):0.14176718,(A0A2L1U980:0.07295316,A0A1U9YPT3:0.06364684):0.08338282):0.13515509):0.08444573):0.01129447,G7VZH1:0.37283073):0.04600625,((A0A2Z2KX58:0.40652570,A0A7H0Y2E7:0.37347430):0.19478732,((E0RKZ4:0.08951185,G7VZS9:0.07588815):0.22547023,A0A3S8RZW0:0.27642977):0.15680018):0.20261362):0.12486685,A0A0F7FGL9:0.40590251):0.59333516,A0A291BKT9:0.89644003):0.02155575):0.26909031,((((A0A2Z4MR52:0.43513905,C0ZJQ0:0.44746095):0.04635448,((A0A291BU46:0.26987914,A0A7T5EL03:0.31472086):0.10079438,A0A7T5EIJ5:0.34515562):0.18137052):0.03891449,((((A0A075RCM7:0.42374713,A0A7T5JMW1:0.33565287):0.02310630,(((((A0A518V314:0.18938646,(A0A385T342:0.09886187,(A0A075R5V6:0.12362819,A0A075R948:0.13267181):0.05398813):0.06078854):0.03529609,(A0A518V4B4:0.06092031,(A0A075RBX2:0.03982043,A0A385T7V4:0.02117957):0.03837969):0.15871641):0.06249306,((A0A075RAN3:0.49141143,A0A385T016:0.19198857):0.03768347,A0A075R6V5:0.19026653):0.08371162):0.02041055,A0A518V1S1:0.22901210):0.01085944,A0A518V353:0.25298587):0.02465308):0.03694446,((A0A075R207:0.17349725,A0A075R6G0:0.18720275):0.13480749,(((A0A385T3M4:0.24330638,(A0A518V1Q8:0.15575099,A0A075QYE8:0.23644901):0.05639362):0.05529400,A0A075R1W4:0.27920600):0.04167488,((A0A385T6Z3:0.34238623,A0A075R5M8:0.20181377):0.02855148,(A0A518V4D5:0.23190167,A0A7T5JNR9:0.36399833):0.03782352):0.03716575):0.03262220):0.09852931):0.16316461,(A0A383R821:0.55532164,(A0A383R4W7:0.47827773,A0A220MQY1:0.41082227):0.05242836):0.07618771):0.04927159):0.29682561,((A0A518V219:0.11832506,(A0A075R862:0.05086656,A0A385TII1:0.03283344):0.04817494):0.26501529,A0A385TFQ4:0.34238471):0.46486360):0.35837831):0.22253766,(((((A0A343JE52:0.17328424,(A0A1D7XHQ2:0.05934271,B2TLA1:0.04085729):0.22631576):0.07000994,Q0ST04:0.42906506):0.07122037,((Q97KG2:0.34471099,A0A2Z4WFR4:0.24548901):0.01581198,(Q898C9:0.26736107,A0A3T0LSV0:0.25553893):0.03806302):0.01287651):0.10410117,(W6RVV8:0.30775557,D9SSU4:0.27874443):0.04742539):0.48772456,(A0A1Y0IPE1:0.59058237,A0A1Y0IHR0:0.75851763):0.51417700):0.05685774):0.03458553):0.04193825,((A0A3Q9HPK8:0.21117037,A0A3S9SZG5:0.36782963):0.59130956,((A0A1L5LJS3:1.10892052,A0A3S9SVK0:0.61947948):0.28037337,(((((((A0A3R5UAV6:0.32444863,A0A410DTG4:0.28485137):0.10864892,A0A3R5QR53:0.48040108):0.09203558,A0A410DXN0:0.49413942):0.23401079,((A0A1W7LWQ5:0.25591144,M1MZ65:0.30648856):0.26534811,(E8UV92:0.48972778,(A0A285BFV3:0.03429113,D9TNF0:0.03090887):0.39587222):0.04810189):0.18787202):0.20028558,((Q7CC21:0.97953357,A0A2Z6BN59:1.22386643):0.34429014,A0A6P1YE95:0.64960986):0.16720739):0.05493636,((A0A7G9W5D9:0.63797498,A0A410QF08:0.49012502):0.22631352,((Q97CZ5:0.82642044,Q97TQ8:0.25407956):0.25071653,Q97M74:0.62928347):0.13501148):0.12932926):0.03235076,(((G7M636:0.23722615,(M1MY12:0.20497105,(M1MBP2:0.16167115,((G7M9E0:0.14022567,M1MWU1:0.14957433):0.04181151,G7M783:0.15303849):0.01387885):0.10384145):0.04263635):0.17365436,M1MYJ6:0.41848002):0.43943352,A0A3R5QS52:0.89468835):0.10621952):0.11479383):0.04684718):0.07365341):0.02975637):0.03549308,((D3T6U8:0.62448947,A0A410PQC2:0.49851053):0.50217780,(Q74NS7:0.48900278,A0A1Y0ILD2:0.56939722):0.35402220):0.09291202):0.03688869,((((A0A1Y0IRA1:-0.01923647,A0A223D0Y3:0.12053647):0.80678838,(A0A223CYP7:0.03492187,A0A1Y0IH37:0.15527813):0.65226162):0.26232365,(((A0A1Y0IHI7:0.57624499,A0A1Y0IM54:0.60905501):0.05651482,((A0A223D573:0.50045407,A0A223D190:0.54254593):0.05029558,A0A1Y0IJN9:0.42400442):0.09134768):0.39470682,A0A1Y0ILA0:1.24354943):0.21793416):0.06158384,A0A3G2R470:1.04306226):0.06550500):0.03804947):0.01069518,A0A3Q9HRH2:1.10271747):0.02006053,(((((A8FAH6:0.69365699,((((D4G1I3:0.06866795,(E0TY01:0.03196855,A0A7W4QCL5:0.05273145):0.06823205):0.14792256,A0A807MCP9:0.25040244):0.09459626,A0A5K1KSV2:0.31942874):0.10175132,A0A1L6ZHD0:0.53496118):0.16984614):0.12262296,(((A0A1B1L9H6:0.91318344,(E6TQP5:0.43044910,A0A1X9MGV7:0.33805090):0.40416656):0.03898947,((((A0A291KLC3:0.04087402,A0A1C3SD88:0.05272598):0.53751460,((I2C4P6:0.20895899,I2C3P4:0.21894101):0.32741488,A0A857HJ64:0.55238512):0.08414790):0.00874627,(I2C5N7:0.24532787,(S6FLN1:0.25813747,A0A0X8KJX9:0.32836253):0.04922213):0.21986935):0.02902299,(A0A0H3E2G4:0.11473001,A0A7U4KS82:0.02186999):0.36541607):0.31285819):0.05328898,(A0A060M073:0.90105329,A0A6F8TS12:0.74454671):0.09028641):0.04888605):0.02280033,((((((C2ZG98:0.05986604,A0A3G5UB86:0.14143396):0.32099696,C3DY65:0.59480304):0.02671147,C3DQ44:0.51663853):0.01618046,((((A0A387A675:0.12373353,A0A2B4JJM4:0.10526647):0.04400307,A0A1B1LIV8:0.28224693):0.21606362,C3DP37:0.54153638):0.02662368,((((A0A193CZM6:0.20177737,(V5MM16:0.09804296,A0A806HXU6:0.05135704):0.13672263):0.09208305,(A0A1W6AHL6:0.13857663,(A0A1B1LIA5:0.08157321,C3ECN1:0.12472679):0.03142337):0.08619820):0.15454418,(C2RY88:0.03913061,C3DEC5:0.06166939):0.21678395):0.08793365,(((A0A193CMZ1:0.45912159,A0A679GZ89:0.21397841):0.13209118,(A0A2B0KN76:0.34823459,A0A5B8PSY4:0.39996541):0.07280882):0.05152376,A0A1B1KZE3:0.58065124):0.02707573):0.02121187):0.03584239):0.33943287,(((((B7HM99:0.05124987,(A0A6H3AJL9:0.01692043,A0A4P9EVU0:0.01767957):0.05020013):0.00417215,V5ME49:0.05327785):0.04996130,(C2XM02:0.07753081,A0A7D4F9I6:0.06836919):0.02326995):0.17523315,(C2SZM6:0.15571974,A7GRV1:0.12728026):0.11424498):0.52825450,((((((A0A1C9C3A8:0.07708752,K0G6P9:0.10761248):0.08869241,((C2SD77:0.01668704,V5MKJ5:0.02941296):0.02708468,C2PY33:0.04901532):0.08670759):0.09257312,C2X5G2:0.20878938):0.21219441,A0A1B1LI23:0.41214309):0.08257811,(C3EEB6:0.02787905,A0A193D294:0.03842095):0.53925783):0.13812800,A0A7D3Y9S7:0.52850559):0.39010263):0.08882870):0.06739279,(((A0A6I6UY47:0.89867630,A0A167UYA1:0.58812370):0.18711774,((A0A7D4BZ44:0.43405484,((((A0A158RMJ1:0.05569250,B7H5Q3:0.09540750):0.01408667,A0A7T3MNG3:0.12071333):0.01239143,(C2P7B9:0.09101685,A0A2R2IP40:0.04558315):0.04302107):0.25259409,K0FYC4:0.36431216):0.20404516):0.12780154,(V5MLF0:0.03544167,A0A1W6AID9:0.04275833):0.52804846):0.13447679):0.02726112,((((((M1QXW8:0.08145844,(A0A7D4C5X7:0.08574239,((A0A1S7FG60:0.04999072,J4A2D0:0.05130928):0.00498025,B7JTX9:0.03126975):0.09578261):0.01430406):0.02329889,((C3DVK3:0.04700619,C2XDJ3:0.00649381):0.09748674,(Q5LKC1:0.01038079,A0A2S1AHN8:0.00471921):0.07313826):0.08692298):0.10351357,((D8HAH8:0.05818436,C2UMT0:0.07841564):0.07748547,(C3GC51:0.01901770,C2VL16:0.02918230):0.09313953):0.02303408):0.13955264,A0A6I7EBT2:0.48372588):0.21652837,((((K0FX73:0.04075131,J7HY14:0.01914869):0.30966468,C3GSN6:0.28133532):0.28269003,(C3DV05:0.01542083,A0A7D4JF71:0.04237917):0.38038497):0.16117652,K0FZK1:0.96324848):0.01933164):0.04638170,((((((A0A387A8Y1:0.02978235,A0A2P0H9I7:0.03441765):0.05072436,C2PQH4:0.07392564):0.15113804,((A0A5C1FEK2:0.12201501,K0FM26:0.10698499):0.03238213,((B7IY66:0.02489353,A0A6M8D843:0.03930647):0.02018421,A0A0K0QCL2:0.05916579):0.08226787):0.11717446):0.23572888,((J7I1B6:0.17530772,B9J6N4:0.15139228):0.17799134,A0A679H258:0.25315866):0.19431800):0.07865829,(C2NRY6:0.53007121,C2X036:0.46212879):0.09431671):0.05226556,(A0A7U6HAZ2:0.03322569,A0A7D3YVT9:0.06257431):0.50818210):0.10760822):0.03374168):0.02920574):0.15633822):0.08939375,((((K0J028:0.56103943,(A0A516KJT0:0.42732365,(A0A075JST0:0.45569603,(A0A220U740:0.15396637,A0A221MEF8:0.11963363):0.24125397):0.12125135):0.06923557):0.02856645,A0A6P1HFR4:0.55443355):0.07762814,A0A6P1HNY8:0.63830936):0.03482083,(A0A1W5ZSE3:0.41458143,A0A7Z2STY0:0.40081857):0.34190339):0.33895546):0.09012096,((Q5WJB6:0.58353513,Q5WJ47:0.40866487):0.39384135,Q5WD65:0.64915865):0.33112161):0.31052942):0.12911776):0.07834714):0.02698536):0.16344823,(A0A075LSN7:0.74696671,A0A075LME0:0.56863329):0.07410045):0.00433008):0.07548546,A0A0M5JM86:0.70709471):0.01537480,((((((((Q65MM8:0.05667720,A0A6I7FF07:0.05922280):0.00981581,A0A0T6BPN4:0.04678419):0.06253808,A0A0H3DYI3:0.08291192):0.20408553,D4FV89:0.29955197):0.04963755,((O34930:0.03752555,(A0A7U4I121:0.03614431,S6FLB3:0.03775569):0.01082445):0.11640536,A0A0H3E1H2:0.14621964):0.19908666):0.09692252,A0A0H3E6Y7:0.38120600):0.05590557,((((A0A6H0WP66:0.05996406,A0A410WM21:0.03633594):0.00423610,A0A6H2JYQ3:0.03826390):0.01104320,O32294:0.02823180):0.23963916,((Q65LL9:0.04121424,A0A6G7JD58:0.03698576):0.04536362,A0A6I7F671:0.06563638):0.31549522):0.10275957):0.16339463,A8FF04:0.67161186):0.03624380):0.01544564,(((((((A0A6G7JI56:-0.00042625,Q65FR7:0.01652625):0.03518525,A0A6I7F7W7:0.05866475):0.04115262,A0A0J6EG35:0.04969738):0.26768363,A0A0B4S7Z8:0.52180387):0.05224301,(A0A5C0WME3:0.24806109,(A0A0H3E5A1:0.15459222,Q65M77:0.22100778):0.04118891):0.21543981):0.02496611,(A0A5K1KVV2:0.24250876,A0A6G7JFH7:0.21439124):0.28978155):0.06519128,(((A0A5K1KRS0:0.03070312,A0A7Z2FVU2:0.02069688):0.00659228,A8FIS5:0.01175772):0.00919894,A0A0B4SDG1:-0.00149894):0.53332571):0.12605030):0.04236158):0.16247927,((((((A0A6I7FCM0:0.09772509,A0A6G7JF69:0.15327491):0.19990695,(A0A291KK33:0.25203565,(I2C5I8:0.05409607,A0A809FAL7:0.02190393):0.13251435):0.14198055):0.03172536,((G4NWJ5:0.05064460,A0A6H2JLZ9:0.05735540):0.06746877,A0A0H3DWQ7:0.09333123):0.28856526):0.06495420,(A0A0J6EBB4:0.10338571,A0A6I7F7F1:0.04951429):0.20760674):0.09250658,((((P96649:0.11418572,A0A0H3DVB7:0.12901428):0.00698218,(A0A410WJW3:0.06414956,A0A6H2JMB5:0.10185044):0.03854282):0.01771601,(A0A109WF09:0.03717078,A0A4V7TJT2:0.02482922):0.18424649):0.06695516,D4G6U9:0.22690734):0.11581178):0.08655816,(((A0A6G7JCZ0:0.11227301,A0A1C3SAM2:0.09022699):0.17515543,A0A0T6BSE8:0.37034457):0.13805132,A0A0M5JM41:0.43487368):0.04812426):0.03394536):0.07611379,(((A8FIQ8:0.39642252,(P45943:0.23049767,A0A6H0WEL2:0.21340233):0.15717748):0.08840781,(((((A8FDL3:0.04360666,A0A7Z2J5F3:0.04109334):0.06875350,A8FC58:0.07389650):0.20871419,(A0A7G7U8K8:0.04822193,A0A6H0WNI7:0.06767807):0.19078581):0.16778601,((((A0A0H3DXL3:0.03665123,A7Z3N2:0.03184877):0.00505619,Q00828:0.03834381):0.20016847,(A0A0M3RAQ7:0.38121390,(Q65HV9:0.08142393,A0A0T6BTL7:0.05917607):0.18853610):0.02391903):0.05373718,A8FCC6:0.42981907):0.00797258):0.00928215,(((((A0A7U4KSU1:0.00184933,S6G2L3:0.01735067):0.17855804,A0A0H3DWJ6:0.17699196):0.05168549,((I2C8V2:0.03783485,A0A0H3E241:0.03706515):0.10420819,G4NT83:0.11464181):0.12785201):0.05321583,((((A0A6H0WHW6:0.04703661,(E0TU98:0.01160798,Q59HN8:0.01989202):0.01436339):0.00208910,A0A410WJB9:0.08013590):0.00560960,(A0A7G7UBL7:0.04955585,A0A6H2JMZ8:0.02644415):0.04229665):0.17410016,A0A0M4FS88:0.29700921):0.06276151):0.03097087,((A8FC49:0.10263756,(A0A7Z2FZP5:0.06561491,A0A5C0WEH4:0.05088509):0.01356244):0.08268205,A0A0B4S6J1:0.14526795):0.22002327):0.10132098):0.00814971):0.02453708,A0A6G7JL46:0.47249618):0.00493289):0.15486222,A0A6I7F953:0.26417747);
