# Supplementary material for: Structural phylogenetics unravels the evolutionary diversification of communication systems in gram-positive bacteria and their viruses
Source: Nat Struct Mol Biol. 2025 Oct 10;32(12):2492–502. doi: 10.1038/s41594-025-01649-8 (PMC12700828; doi:10.1038/s41594-025-01649-8)
Supplement: Supplementary file 5 — Excel file containing the TCS, ASTRAL and ultrametricity results for all families in the OMA and CATH datasets. [file 41594_2025_1649_MOESM5_ESM.xlsx]

## Sheet: OMA TCS
	alntmscore_0_raw_struct_tree	alntmscore_0_exp_struct_tree	alntmscore_1_exp_struct_tree	fident_0_raw_struct_tree	lddt_0_exp_struct_tree	lddt_1_exp_struct_tree	fident_0_exp_struct_tree	lddt_1_raw_struct_tree	fident_1_raw_struct_tree	fident_1_exp_struct_tree	alntmscore_1_raw_struct_tree	lddt_0_raw_struct_tree	sequences.aln.muscle.fst.nwk.rooted	sequences.aln.muscle.fst.treefile.rooted	3di_xaln_tree	alnAA_3di.fasta.treefile.rooted.final	AA_xaln_tree	templateX3di.nx.treefile.rooted.final	templateXAA.nx.treefile.rooted.final	nseqs	alntmscore_0_raw_struct_tree_norm	alntmscore_0_exp_struct_tree_norm	alntmscore_1_exp_struct_tree_norm	fident_0_raw_struct_tree_norm	lddt_0_exp_struct_tree_norm	lddt_1_exp_struct_tree_norm	fident_0_exp_struct_tree_norm	lddt_1_raw_struct_tree_norm	fident_1_raw_struct_tree_norm	fident_1_exp_struct_tree_norm	alntmscore_1_raw_struct_tree_norm	lddt_0_raw_struct_tree_norm	sequences.aln.muscle.fst.nwk.rooted_norm	sequences.aln.muscle.fst.treefile.rooted_norm	3di_xaln_tree_norm	alnAA_3di.fasta.treefile.rooted.final_norm	AA_xaln_tree_norm	templateX3di.nx.treefile.rooted.final_norm	templateXAA.nx.treefile.rooted.final_norm	clade	family	folder	filtered
../OMA_data_unfiltered/OMA_data/Opisthokonta/HOG124/	1569	1524	1457	1641	1590	1694	1531	1694	1748	1743	1457	1579	1764	1234	1484	918	1863	1036	1639	31	50.6129	49.1613	47	52.9355	51.2903	54.6452	49.3871	54.6452	56.3871	56.2258	47	50.9355	56.9032	39.8065	47.871	29.6129	60.0968	33.4194	52.871	Opisthokonta	HOG124	../OMA_data_unfiltered/OMA_data/Opisthokonta/	False
../OMA_data_unfiltered/OMA_data/Opisthokonta/HOG457/	986	1196	1056	1846	1705	1515	1846	1683	1607	1732	1056	1705	1818	1927	1188	1020	1895	1549	1942	23	42.8696	52	45.913	80.2609	74.1304	65.8696	80.2609	73.1739	69.8696	75.3043	45.913	74.1304	79.0435	83.7826	51.6522	44.3478	82.3913	67.3478	84.4348	Opisthokonta	HOG457	../OMA_data_unfiltered/OMA_data/Opisthokonta/	False
../OMA_data_unfiltered/OMA_data/Opisthokonta/HOG493/	1421	1445	1558	2208	2018	2279	2208	2215	2599	2521	1501	2018	2411	2367	2410	1964	2599	1989	2367	24	59.2083	60.2083	64.9167	92	84.0833	94.9583	92	92.2917	108.292	105.042	62.5417	84.0833	100.458	98.625	100.417	81.8333	108.292	82.875	98.625	Opisthokonta	HOG493	../OMA_data_unfiltered/OMA_data/Opisthokonta/	False
../OMA_data_unfiltered/OMA_data/Opisthokonta/HOG298/	2870	2879	2775	3092	2849	3323	2928	3245	3944	4001	2908	2849	3983	3786	2900	1822	3776	2916	4054	37	77.5676	77.8108	75	83.5676	77	89.8108	79.1351	87.7027	106.595	108.135	78.5946	77	107.649	102.324	78.3784	49.2432	102.054	78.8108	109.568	Opisthokonta	HOG298	../OMA_data_unfiltered/OMA_data/Opisthokonta/	False
../OMA_data_unfiltered/OMA_data/Opisthokonta/HOG266/	671	665	702	966	981	938	966	938	979	979	663	981	1031	1059	988	939	1056	939	1031	16	41.9375	41.5625	43.875	60.375	61.3125	58.625	60.375	58.625	61.1875	61.1875	41.4375	61.3125	64.4375	66.1875	61.75	58.6875	66	58.6875	64.4375	Opisthokonta	HOG266	../OMA_data_unfiltered/OMA_data/Opisthokonta/	False
../OMA_data_unfiltered/OMA_data/Opisthokonta/HOG492/	1215	1215	937	1306	1315	1153	1306	1153	1259	1259	937	1377	927	797	1170	1377	1315	1203	797	14	86.7857	86.7857	66.9286	93.2857	93.9286	82.3571	93.2857	82.3571	89.9286	89.9286	66.9286	98.3571	66.2143	56.9286	83.5714	98.3571	93.9286	85.9286	56.9286	Opisthokonta	HOG492	../OMA_data_unfiltered/OMA_data/Opisthokonta/	False
../OMA_data_unfiltered/OMA_data/Opisthokonta/HOG408/	500	500	659	585	719	686	585	686	630	630	657	719	635	648	553	458	597	511	650	16	31.25	31.25	41.1875	36.5625	44.9375	42.875	36.5625	42.875	39.375	39.375	41.0625	44.9375	39.6875	40.5	34.5625	28.625	37.3125	31.9375	40.625	Opisthokonta	HOG408	../OMA_data_unfiltered/OMA_data/Opisthokonta/	False
../OMA_data_unfiltered/OMA_data/Opisthokonta/HOG325/	952	952	938	1265	1185	1213	1185	1213	1452	1468	938	1213	1289	1383	1195	755	1412	1246	1461	18	52.8889	52.8889	52.1111	70.2778	65.8333	67.3889	65.8333	67.3889	80.6667	81.5556	52.1111	67.3889	71.6111	76.8333	66.3889	41.9444	78.4444	69.2222	81.1667	Opisthokonta	HOG325	../OMA_data_unfiltered/OMA_data/Opisthokonta/	False
../OMA_data_unfiltered/OMA_data/Opisthokonta/HOG569/	933	903	832	921	799	856	921	864	1677	1641	832	878	1335	1317	1089	883	1700	757	1780	29	32.1724	31.1379	28.6897	31.7586	27.5517	29.5172	31.7586	29.7931	57.8276	56.5862	28.6897	30.2759	46.0345	45.4138	37.5517	30.4483	58.6207	26.1034	61.3793	Opisthokonta	HOG569	../OMA_data_unfiltered/OMA_data/Opisthokonta/	False
../OMA_data_unfiltered/OMA_data/Opisthokonta/HOG75/	4375	4266	4999	6875	6593	6774	6727	6779	9249	9499	5137	6401	10597	10554	7210	5257	10409	5550	11683	97	45.1031	43.9794	51.5361	70.8763	67.9691	69.8351	69.3505	69.8866	95.3505	97.9278	52.9588	65.9897	109.247	108.804	74.3299	54.1959	107.309	57.2165	120.443	Opisthokonta	HOG75	../OMA_data_unfiltered/OMA_data/Opisthokonta/	False
../OMA_data_unfiltered/OMA_data/Opisthokonta/HOG563/	510	514	490	821	824	829	821	829	1030	1116	625	824	1219	1131	748	443	1152	543	1099	18	28.3333	28.5556	27.2222	45.6111	45.7778	46.0556	45.6111	46.0556	57.2222	62	34.7222	45.7778	67.7222	62.8333	41.5556	24.6111	64	30.1667	61.0556	Opisthokonta	HOG563	../OMA_data_unfiltered/OMA_data/Opisthokonta/	False
../OMA_data_unfiltered/OMA_data/Opisthokonta/HOG387/	3198	3134	3294	2875	3041	3024	2875	3014	3320	3569	3312	2971	3472	3472	3051	1859	3320	3327	3450	36	88.8333	87.0556	91.5	79.8611	84.4722	84	79.8611	83.7222	92.2222	99.1389	92	82.5278	96.4444	96.4444	84.75	51.6389	92.2222	92.4167	95.8333	Opisthokonta	HOG387	../OMA_data_unfiltered/OMA_data/Opisthokonta/	False
../OMA_data_unfiltered/OMA_data/Opisthokonta/HOG524/	2069	2123	2019	2605	2662	2640	2673	2640	2992	2973	2019	2634	2999	2305	2511	2387	3059	2650	2711	32	64.6562	66.3438	63.0938	81.4062	83.1875	82.5	83.5312	82.5	93.5	92.9062	63.0938	82.3125	93.7188	72.0312	78.4688	74.5938	95.5938	82.8125	84.7188	Opisthokonta	HOG524	../OMA_data_unfiltered/OMA_data/Opisthokonta/	False
../OMA_data_unfiltered/OMA_data/Opisthokonta/HOG619/	272	272	272	364	369	361	359	361	381	373	272	369	366	371	318	251	373	373	371	10	27.2	27.2	27.2	36.4	36.9	36.1	35.9	36.1	38.1	37.3	27.2	36.9	36.6	37.1	31.8	25.1	37.3	37.3	37.1	Opisthokonta	HOG619	../OMA_data_unfiltered/OMA_data/Opisthokonta/	False
../OMA_data_unfiltered/OMA_data/Opisthokonta/HOG348/	5047	5622	4994	5049	5346	5249	5433	5337	5638	5297	5038	5550	5146	4850	4867	3157	5414	5695	4823	49	103	114.735	101.918	103.041	109.102	107.122	110.878	108.918	115.061	108.102	102.816	113.265	105.02	98.9796	99.3265	64.4286	110.49	116.224	98.4286	Opisthokonta	HOG348	../OMA_data_unfiltered/OMA_data/Opisthokonta/	False
../OMA_data_unfiltered/OMA_data/Opisthokonta/HOG193/	518	514	538	588	614	628	566	616	676	684	542	646	668	596	516	490	732	550	666	28	18.5	18.3571	19.2143	21	21.9286	22.4286	20.2143	22	24.1429	24.4286	19.3571	23.0714	23.8571	21.2857	18.4286	17.5	26.1429	19.6429	23.7857	Opisthokonta	HOG193	../OMA_data_unfiltered/OMA_data/Opisthokonta/	False
../OMA_data_unfiltered/OMA_data/Opisthokonta/HOG529/	702	732	683	1204	1110	1089	1138	1123	1257	1281	795	1137	1285	1285	1125	969	1281	1303	1311	17	41.2941	43.0588	40.1765	70.8235	65.2941	64.0588	66.9412	66.0588	73.9412	75.3529	46.7647	66.8824	75.5882	75.5882	66.1765	57	75.3529	76.6471	77.1176	Opisthokonta	HOG529	../OMA_data_unfiltered/OMA_data/Opisthokonta/	False
../OMA_data_unfiltered/OMA_data/Opisthokonta/HOG520/	386	386	386	444	458	444	444	444	470	470	386	458	470	470	476	444	456	444	470	8	48.25	48.25	48.25	55.5	57.25	55.5	55.5	55.5	58.75	58.75	48.25	57.25	58.75	58.75	59.5	55.5	57	55.5	58.75	Opisthokonta	HOG520	../OMA_data_unfiltered/OMA_data/Opisthokonta/	False
../OMA_data_unfiltered/OMA_data/Opisthokonta/HOG620/	1875	1894	1955	1851	2202	2102	1974	2158	2427	2429	1981	2188	2661	2639	2105	2122	2526	2209	2380	35	53.5714	54.1143	55.8571	52.8857	62.9143	60.0571	56.4	61.6571	69.3429	69.4	56.6	62.5143	76.0286	75.4	60.1429	60.6286	72.1714	63.1143	68	Opisthokonta	HOG620	../OMA_data_unfiltered/OMA_data/Opisthokonta/	False
../OMA_data_unfiltered/OMA_data/Opisthokonta/HOG504/	2546	2374	2423	2735	2933	2534	2721	2993	3103	3036	2469	2938	3267	3198	2539	2758	3250	2777	3227	43	59.2093	55.2093	56.3488	63.6047	68.2093	58.9302	63.2791	69.6047	72.1628	70.6047	57.4186	68.3256	75.9767	74.3721	59.0465	64.1395	75.5814	64.5814	75.0465	Opisthokonta	HOG504	../OMA_data_unfiltered/OMA_data/Opisthokonta/	False
../OMA_data_unfiltered/OMA_data/Opisthokonta/HOG400/	1298	1298	1321	1421	1213	1319	1421	1269	1422	1410	1321	1213	1382	1410	1441	1430	1413	1376	1388	16	81.125	81.125	82.5625	88.8125	75.8125	82.4375	88.8125	79.3125	88.875	88.125	82.5625	75.8125	86.375	88.125	90.0625	89.375	88.3125	86	86.75	Opisthokonta	HOG400	../OMA_data_unfiltered/OMA_data/Opisthokonta/	False
../OMA_data_unfiltered/OMA_data/Opisthokonta/HOG485/	631	631	648	994	888	951	963	1022	1471	1471	890	863	1471	734	1137	1210	1499	949	1381	15	42.0667	42.0667	43.2	66.2667	59.2	63.4	64.2	68.1333	98.0667	98.0667	59.3333	57.5333	98.0667	48.9333	75.8	80.6667	99.9333	63.2667	92.0667	Opisthokonta	HOG485	../OMA_data_unfiltered/OMA_data/Opisthokonta/	False
../OMA_data_unfiltered/OMA_data/Opisthokonta/HOG446/	1685	1740	1835	1699	2517	2328	1728	2328	4008	4171	1764	2475	4185	4533	2999	1887	4120	2034	4515	50	33.7	34.8	36.7	33.98	50.34	46.56	34.56	46.56	80.16	83.42	35.28	49.5	83.7	90.66	59.98	37.74	82.4	40.68	90.3	Opisthokonta	HOG446	../OMA_data_unfiltered/OMA_data/Opisthokonta/	False
../OMA_data_unfiltered/OMA_data/Opisthokonta/HOG104/	1533	1474	1644	2052	1915	2170	1952	2183	2642	2736	1644	1910	3122	3199	2010	2065	2862	2117	2398	34	45.0882	43.3529	48.3529	60.3529	56.3235	63.8235	57.4118	64.2059	77.7059	80.4706	48.3529	56.1765	91.8235	94.0882	59.1176	60.7353	84.1765	62.2647	70.5294	Opisthokonta	HOG104	../OMA_data_unfiltered/OMA_data/Opisthokonta/	False
../OMA_data_unfiltered/OMA_data/Opisthokonta/HOG598/	680	770	708	1272	1028	1423	1432	1423	1444	1444	1179	1205	1444	1444	1028	768	1429	1158	1429	15	45.3333	51.3333	47.2	84.8	68.5333	94.8667	95.4667	94.8667	96.2667	96.2667	78.6	80.3333	96.2667	96.2667	68.5333	51.2	95.2667	77.2	95.2667	Opisthokonta	HOG598	../OMA_data_unfiltered/OMA_data/Opisthokonta/	False
../OMA_data_unfiltered/OMA_data/Opisthokonta/HOG432/	685	700	717	913	1022	959	932	959	1060	1060	717	962	1111	1011	607	617	1060	672	1113	14	48.9286	50	51.2143	65.2143	73	68.5	66.5714	68.5	75.7143	75.7143	51.2143	68.7143	79.3571	72.2143	43.3571	44.0714	75.7143	48	79.5	Opisthokonta	HOG432	../OMA_data_unfiltered/OMA_data/Opisthokonta/	False
../OMA_data_unfiltered/OMA_data/Opisthokonta/HOG17/	2398	2406	2835	2703	3239	3463	2627	3463	4420	4302	2802	4285	4255	4310	2746	2020	4564	2738	4187	45	53.2889	53.4667	63	60.0667	71.9778	76.9556	58.3778	76.9556	98.2222	95.6	62.2667	95.2222	94.5556	95.7778	61.0222	44.8889	101.422	60.8444	93.0444	Opisthokonta	HOG17	../OMA_data_unfiltered/OMA_data/Opisthokonta/	False
../OMA_data_unfiltered/OMA_data/Opisthokonta/HOG29/	2743	2707	2952	3176	3210	3211	3208	3470	4638	4770	2882	3168	4850	4758	3658	3009	4644	3126	4706	71	38.6338	38.1268	41.5775	44.7324	45.2113	45.2254	45.1831	48.8732	65.3239	67.1831	40.5915	44.6197	68.3099	67.0141	51.5211	42.3803	65.4085	44.0282	66.2817	Opisthokonta	HOG29	../OMA_data_unfiltered/OMA_data/Opisthokonta/	False
../OMA_data_unfiltered/OMA_data/Opisthokonta/HOG557/	1048	670	1072	1302	1310	1324	1272	1414	1533	1471	1078	1340	1401	1363	1041	602	1400	1146	1032	22	47.6364	30.4545	48.7273	59.1818	59.5455	60.1818	57.8182	64.2727	69.6818	66.8636	49	60.9091	63.6818	61.9545	47.3182	27.3636	63.6364	52.0909	46.9091	Opisthokonta	HOG557	../OMA_data_unfiltered/OMA_data/Opisthokonta/	False
../OMA_data_unfiltered/OMA_data/Opisthokonta/HOG622/	554	558	554	579	591	630	579	591	674	674	554	591	638	446	592	628	656	582	592	9	61.5556	62	61.5556	64.3333	65.6667	70	64.3333	65.6667	74.8889	74.8889	61.5556	65.6667	70.8889	49.5556	65.7778	69.7778	72.8889	64.6667	65.7778	Opisthokonta	HOG622	../OMA_data_unfiltered/OMA_data/Opisthokonta/	False
../OMA_data_unfiltered/OMA_data/Opisthokonta/HOG108/	1296	1296	1194	1058	1330	1395	1063	1531	1781	1781	901	1336	1306	1415	974	1002	1813	1042	1478	23	56.3478	56.3478	51.913	46	57.8261	60.6522	46.2174	66.5652	77.4348	77.4348	39.1739	58.087	56.7826	61.5217	42.3478	43.5652	78.8261	45.3043	64.2609	Opisthokonta	HOG108	../OMA_data_unfiltered/OMA_data/Opisthokonta/	False
../OMA_data_unfiltered/OMA_data/Opisthokonta/HOG300/	1038	1163	1057	1332	1171	1300	1257	1300	1331	1254	1064	1334	1304	1196	1197	776	1331	1282	1198	19	54.6316	61.2105	55.6316	70.1053	61.6316	68.4211	66.1579	68.4211	70.0526	66	56	70.2105	68.6316	62.9474	63	40.8421	70.0526	67.4737	63.0526	Opisthokonta	HOG300	../OMA_data_unfiltered/OMA_data/Opisthokonta/	False
../OMA_data_unfiltered/OMA_data/Opisthokonta/HOG356/	630	638	625	1079	1122	1020	1087	1077	1096	1098	576	1122	1252	1252	1144	1189	1306	1219	1241	21	30	30.381	29.7619	51.381	53.4286	48.5714	51.7619	51.2857	52.1905	52.2857	27.4286	53.4286	59.619	59.619	54.4762	56.619	62.1905	58.0476	59.0952	Opisthokonta	HOG356	../OMA_data_unfiltered/OMA_data/Opisthokonta/	False
../OMA_data_unfiltered/OMA_data/Opisthokonta/HOG61/	4033	4102	4072	5559	5346	5266	5222	5613	7402	7498	3957	5153	7250	7117	5259	4487	7454	4763	6847	102	39.5392	40.2157	39.9216	54.5	52.4118	51.6275	51.1961	55.0294	72.5686	73.5098	38.7941	50.5196	71.0784	69.7745	51.5588	43.9902	73.0784	46.6961	67.1275	Opisthokonta	HOG61	../OMA_data_unfiltered/OMA_data/Opisthokonta/	False
../OMA_data_unfiltered/OMA_data/Opisthokonta/HOG614/	1207	1186	1218	1475	1493	1509	1475	1568	1689	1717	1173	1493	1712	1686	1205	902	1715	1531	1695	30	40.2333	39.5333	40.6	49.1667	49.7667	50.3	49.1667	52.2667	56.3	57.2333	39.1	49.7667	57.0667	56.2	40.1667	30.0667	57.1667	51.0333	56.5	Opisthokonta	HOG614	../OMA_data_unfiltered/OMA_data/Opisthokonta/	False
../OMA_data_unfiltered/OMA_data/Opisthokonta/HOG46/	742	700	995	855	1037	1286	855	1286	1565	1570	990	1013	1580	1559	855	663	1594	821	1619	22	33.7273	31.8182	45.2273	38.8636	47.1364	58.4545	38.8636	58.4545	71.1364	71.3636	45	46.0455	71.8182	70.8636	38.8636	30.1364	72.4545	37.3182	73.5909	Opisthokonta	HOG46	../OMA_data_unfiltered/OMA_data/Opisthokonta/	False
../OMA_data_unfiltered/OMA_data/Opisthokonta/HOG230/	189	189	204	222	201	233	233	233	233	233	212	201	233	210	189	189	233	222	233	9	21	21	22.6667	24.6667	22.3333	25.8889	25.8889	25.8889	25.8889	25.8889	23.5556	22.3333	25.8889	23.3333	21	21	25.8889	24.6667	25.8889	Opisthokonta	HOG230	../OMA_data_unfiltered/OMA_data/Opisthokonta/	False
../OMA_data_unfiltered/OMA_data/Opisthokonta/HOG94/	143	143	131	153	135	109	137	109	119	119	131	131	129	129	119	119	119	131	127	13	11	11	10.0769	11.7692	10.3846	8.38462	10.5385	8.38462	9.15385	9.15385	10.0769	10.0769	9.92308	9.92308	9.15385	9.15385	9.15385	10.0769	9.76923	Opisthokonta	HOG94	../OMA_data_unfiltered/OMA_data/Opisthokonta/	False
../OMA_data_unfiltered/OMA_data/Opisthokonta/HOG101/	983	947	970	1670	1370	1374	1853	1377	2124	2196	953	1382	1951	2165	1550	846	2255	1048	2217	34	28.9118	27.8529	28.5294	49.1176	40.2941	40.4118	54.5	40.5	62.4706	64.5882	28.0294	40.6471	57.3824	63.6765	45.5882	24.8824	66.3235	30.8235	65.2059	Opisthokonta	HOG101	../OMA_data_unfiltered/OMA_data/Opisthokonta/	False
../OMA_data_unfiltered/OMA_data/Opisthokonta/HOG114/	948	964	1053	1205	1437	1417	1224	1437	1481	1422	1033	1503	1468	1605	1133	926	1402	1280	1541	26	36.4615	37.0769	40.5	46.3462	55.2692	54.5	47.0769	55.2692	56.9615	54.6923	39.7308	57.8077	56.4615	61.7308	43.5769	35.6154	53.9231	49.2308	59.2692	Opisthokonta	HOG114	../OMA_data_unfiltered/OMA_data/Opisthokonta/	False
../OMA_data_unfiltered/OMA_data/Opisthokonta/HOG202/	854	854	767	1214	1093	1090	1214	1109	1420	1263	767	1093	1510	964	1055	1112	1371	1185	1430	20	42.7	42.7	38.35	60.7	54.65	54.5	60.7	55.45	71	63.15	38.35	54.65	75.5	48.2	52.75	55.6	68.55	59.25	71.5	Opisthokonta	HOG202	../OMA_data_unfiltered/OMA_data/Opisthokonta/	False
../OMA_data_unfiltered/OMA_data/Opisthokonta/HOG581/	1182	1094	922	1392	1371	1343	1389	1486	1779	1740	919	1525	1676	1708	1032	889	1760	1212	1694	23	51.3913	47.5652	40.087	60.5217	59.6087	58.3913	60.3913	64.6087	77.3478	75.6522	39.9565	66.3043	72.8696	74.2609	44.8696	38.6522	76.5217	52.6957	73.6522	Opisthokonta	HOG581	../OMA_data_unfiltered/OMA_data/Opisthokonta/	False
../OMA_data_unfiltered/OMA_data/Opisthokonta/HOG89/	1126	1159	1158	1264	1522	1453	1210	1453	1589	1600	1096	1533	1459	1472	1055	810	1600	961	1618	30	37.5333	38.6333	38.6	42.1333	50.7333	48.4333	40.3333	48.4333	52.9667	53.3333	36.5333	51.1	48.6333	49.0667	35.1667	27	53.3333	32.0333	53.9333	Opisthokonta	HOG89	../OMA_data_unfiltered/OMA_data/Opisthokonta/	False
../OMA_data_unfiltered/OMA_data/Opisthokonta/HOG409/	1497	1569	1635	2871	2404	1845	2817	1845	2796	2639	1574	2404	2586	2727	2184	1820	2707	2477	2991	30	49.9	52.3	54.5	95.7	80.1333	61.5	93.9	61.5	93.2	87.9667	52.4667	80.1333	86.2	90.9	72.8	60.6667	90.2333	82.5667	99.7	Opisthokonta	HOG409	../OMA_data_unfiltered/OMA_data/Opisthokonta/	False
../OMA_data_unfiltered/OMA_data/Opisthokonta/HOG51/	123	123	117	117	127	113	117	109	160	152	117	127	127	127	109	119	133	123	137	9	13.6667	13.6667	13	13	14.1111	12.5556	13	12.1111	17.7778	16.8889	13	14.1111	14.1111	14.1111	12.1111	13.2222	14.7778	13.6667	15.2222	Opisthokonta	HOG51	../OMA_data_unfiltered/OMA_data/Opisthokonta/	False
../OMA_data_unfiltered/OMA_data/Opisthokonta/HOG332/	1226	1226	966	1170	1281	1150	1315	1195	1385	1354	1008	1281	1274	1458	1294	1337	1385	1302	941	21	58.381	58.381	46	55.7143	61	54.7619	62.619	56.9048	65.9524	64.4762	48	61	60.6667	69.4286	61.619	63.6667	65.9524	62	44.8095	Opisthokonta	HOG332	../OMA_data_unfiltered/OMA_data/Opisthokonta/	False
../OMA_data_unfiltered/OMA_data/Opisthokonta/HOG546/	944	1002	910	934	1201	1189	962	1077	1331	1333	1008	1051	1389	1272	967	482	1269	762	1181	18	52.4444	55.6667	50.5556	51.8889	66.7222	66.0556	53.4444	59.8333	73.9444	74.0556	56	58.3889	77.1667	70.6667	53.7222	26.7778	70.5	42.3333	65.6111	Opisthokonta	HOG546	../OMA_data_unfiltered/OMA_data/Opisthokonta/	False
../OMA_data_unfiltered/OMA_data/Opisthokonta/HOG611/	795	838	872	1319	1332	1364	1319	1368	1428	1467	868	1332	1380	1380	1136	893	1490	1220	1432	21	37.8571	39.9048	41.5238	62.8095	63.4286	64.9524	62.8095	65.1429	68	69.8571	41.3333	63.4286	65.7143	65.7143	54.0952	42.5238	70.9524	58.0952	68.1905	Opisthokonta	HOG611	../OMA_data_unfiltered/OMA_data/Opisthokonta/	False
../OMA_data_unfiltered/OMA_data/Opisthokonta/HOG345/	240	240	240	228	228	228	228	228	240	240	240	228	240	240	201	183	240	228	240	5	48	48	48	45.6	45.6	45.6	45.6	45.6	48	48	48	45.6	48	48	40.2	36.6	48	45.6	48	Opisthokonta	HOG345	../OMA_data_unfiltered/OMA_data/Opisthokonta/	False
../OMA_data_unfiltered/OMA_data/Opisthokonta/HOG631/	148	148	148	232	240	180	232	180	234	234	148	240	242	242	188	180	240	245	238	10	14.8	14.8	14.8	23.2	24	18	23.2	18	23.4	23.4	14.8	24	24.2	24.2	18.8	18	24	24.5	23.8	Opisthokonta	HOG631	../OMA_data_unfiltered/OMA_data/Opisthokonta/	False
../OMA_data_unfiltered/OMA_data/Opisthokonta/HOG343/	831	747	813	1059	853	1023	988	1023	1730	1786	834	853	1601	1648	1053	1029	1855	1027	1826	24	34.625	31.125	33.875	44.125	35.5417	42.625	41.1667	42.625	72.0833	74.4167	34.75	35.5417	66.7083	68.6667	43.875	42.875	77.2917	42.7917	76.0833	Opisthokonta	HOG343	../OMA_data_unfiltered/OMA_data/Opisthokonta/	False
../OMA_data_unfiltered/OMA_data/Opisthokonta/HOG239/	895	845	774	888	1022	1101	888	1101	1441	1441	774	1004	1510	1578	869	680	1431	1022	1458	17	52.6471	49.7059	45.5294	52.2353	60.1176	64.7647	52.2353	64.7647	84.7647	84.7647	45.5294	59.0588	88.8235	92.8235	51.1176	40	84.1765	60.1176	85.7647	Opisthokonta	HOG239	../OMA_data_unfiltered/OMA_data/Opisthokonta/	False
../OMA_data_unfiltered/OMA_data/Opisthokonta/HOG412/	678	768	539	1089	950	1114	1048	1019	1330	1411	539	1005	1253	1241	968	496	1277	416	1224	17	39.8824	45.1765	31.7059	64.0588	55.8824	65.5294	61.6471	59.9412	78.2353	83	31.7059	59.1176	73.7059	73	56.9412	29.1765	75.1176	24.4706	72	Opisthokonta	HOG412	../OMA_data_unfiltered/OMA_data/Opisthokonta/	False
../OMA_data_unfiltered/OMA_data/Opisthokonta/HOG463/	1035	835	972	1218	1221	1138	1218	1197	1595	1590	1010	1221	1433	603	1346	1172	1533	1147	1526	16	64.6875	52.1875	60.75	76.125	76.3125	71.125	76.125	74.8125	99.6875	99.375	63.125	76.3125	89.5625	37.6875	84.125	73.25	95.8125	71.6875	95.375	Opisthokonta	HOG463	../OMA_data_unfiltered/OMA_data/Opisthokonta/	False
../OMA_data_unfiltered/OMA_data/Opisthokonta/HOG321/	1306	1331	1340	2103	2328	2509	2141	2536	2820	2777	1415	2269	2960	3034	2363	2451	2970	2607	2584	32	40.8125	41.5938	41.875	65.7188	72.75	78.4062	66.9062	79.25	88.125	86.7812	44.2188	70.9062	92.5	94.8125	73.8438	76.5938	92.8125	81.4688	80.75	Opisthokonta	HOG321	../OMA_data_unfiltered/OMA_data/Opisthokonta/	False
../OMA_data_unfiltered/OMA_data/Opisthokonta/HOG603/	693	641	738	1273	1126	1275	1273	1364	1349	1290	738	1385	1380	1380	1193	1190	1365	1314	1280	15	46.2	42.7333	49.2	84.8667	75.0667	85	84.8667	90.9333	89.9333	86	49.2	92.3333	92	92	79.5333	79.3333	91	87.6	85.3333	Opisthokonta	HOG603	../OMA_data_unfiltered/OMA_data/Opisthokonta/	False
../OMA_data_unfiltered/OMA_data/Opisthokonta/HOG531/	779	819	843	1122	1218	982	1127	982	2027	1998	858	1074	1758	1760	1399	1336	1897	1286	1227	21	37.0952	39	40.1429	53.4286	58	46.7619	53.6667	46.7619	96.5238	95.1429	40.8571	51.1429	83.7143	83.8095	66.619	63.619	90.3333	61.2381	58.4286	Opisthokonta	HOG531	../OMA_data_unfiltered/OMA_data/Opisthokonta/	False
../OMA_data_unfiltered/OMA_data/Opisthokonta/HOG544/	395	403	403	384	370	338	384	338	381	381	403	370	388	323	323	326	338	338	323	9	43.8889	44.7778	44.7778	42.6667	41.1111	37.5556	42.6667	37.5556	42.3333	42.3333	44.7778	41.1111	43.1111	35.8889	35.8889	36.2222	37.5556	37.5556	35.8889	Opisthokonta	HOG544	../OMA_data_unfiltered/OMA_data/Opisthokonta/	False
../OMA_data_unfiltered/OMA_data/Opisthokonta/HOG2/	1149	1150	1118	1254	1243	1264	1267	1264	1398	1360	1183	1238	1420	1411	1146	989	1405	1141	1411	29	39.6207	39.6552	38.5517	43.2414	42.8621	43.5862	43.6897	43.5862	48.2069	46.8966	40.7931	42.6897	48.9655	48.6552	39.5172	34.1034	48.4483	39.3448	48.6552	Opisthokonta	HOG2	../OMA_data_unfiltered/OMA_data/Opisthokonta/	False
../OMA_data_unfiltered/OMA_data/Opisthokonta/HOG269/	1813	1718	1762	2166	2269	2260	2200	1818	2623	2633	1762	2257	2947	2878	2386	1870	3062	1750	2758	33	54.9394	52.0606	53.3939	65.6364	68.7576	68.4848	66.6667	55.0909	79.4848	79.7879	53.3939	68.3939	89.303	87.2121	72.303	56.6667	92.7879	53.0303	83.5758	Opisthokonta	HOG269	../OMA_data_unfiltered/OMA_data/Opisthokonta/	False
../OMA_data_unfiltered/OMA_data/Opisthokonta/HOG134/	49	49	49	49	45	45	49	45	49	49	49	45	45	45	49	45	49	45	45	3	16.3333	16.3333	16.3333	16.3333	15	15	16.3333	15	16.3333	16.3333	16.3333	15	15	15	16.3333	15	16.3333	15	15	Opisthokonta	HOG134	../OMA_data_unfiltered/OMA_data/Opisthokonta/	False
../OMA_data_unfiltered/OMA_data/Opisthokonta/HOG277/	1274	1304	1465	1511	1553	1501	1511	1501	1896	2043	1465	1531	1691	1830	1490	1347	1855	1605	1454	23	55.3913	56.6957	63.6957	65.6957	67.5217	65.2609	65.6957	65.2609	82.4348	88.8261	63.6957	66.5652	73.5217	79.5652	64.7826	58.5652	80.6522	69.7826	63.2174	Opisthokonta	HOG277	../OMA_data_unfiltered/OMA_data/Opisthokonta/	False
../OMA_data_unfiltered/OMA_data/Opisthokonta/HOG198/	286	286	355	425	304	310	439	350	444	521	355	344	533	533	287	280	504	292	468	15	19.0667	19.0667	23.6667	28.3333	20.2667	20.6667	29.2667	23.3333	29.6	34.7333	23.6667	22.9333	35.5333	35.5333	19.1333	18.6667	33.6	19.4667	31.2	Opisthokonta	HOG198	../OMA_data_unfiltered/OMA_data/Opisthokonta/	False
../OMA_data_unfiltered/OMA_data/Opisthokonta/HOG428/	1416	1389	1481	1940	1916	2134	1940	2110	2070	2093	1440	1916	1949	1928	1684	1698	2110	1749	1952	25	56.64	55.56	59.24	77.6	76.64	85.36	77.6	84.4	82.8	83.72	57.6	76.64	77.96	77.12	67.36	67.92	84.4	69.96	78.08	Opisthokonta	HOG428	../OMA_data_unfiltered/OMA_data/Opisthokonta/	False
../OMA_data_unfiltered/OMA_data/Opisthokonta/HOG508/	662	689	738	1003	1122	1168	1119	1142	1410	1485	754	1079	1444	1081	1201	1145	1592	1264	1586	30	22.0667	22.9667	24.6	33.4333	37.4	38.9333	37.3	38.0667	47	49.5	25.1333	35.9667	48.1333	36.0333	40.0333	38.1667	53.0667	42.1333	52.8667	Opisthokonta	HOG508	../OMA_data_unfiltered/OMA_data/Opisthokonta/	False
../OMA_data_unfiltered/OMA_data/Opisthokonta/HOG303/	1199	1199	1317	1401	1407	1513	1405	1513	1475	1500	1385	1403	1358	1356	1410	1087	1393	1494	1373	22	54.5	54.5	59.8636	63.6818	63.9545	68.7727	63.8636	68.7727	67.0455	68.1818	62.9545	63.7727	61.7273	61.6364	64.0909	49.4091	63.3182	67.9091	62.4091	Opisthokonta	HOG303	../OMA_data_unfiltered/OMA_data/Opisthokonta/	False
../OMA_data_unfiltered/OMA_data/Opisthokonta/HOG649/	1314	1314	1299	1312	1472	1460	1312	1460	1520	1470	1299	1472	1465	1500	1530	1668	1520	1440	1500	16	82.125	82.125	81.1875	82	92	91.25	82	91.25	95	91.875	81.1875	92	91.5625	93.75	95.625	104.25	95	90	93.75	Opisthokonta	HOG649	../OMA_data_unfiltered/OMA_data/Opisthokonta/	False
../OMA_data_unfiltered/OMA_data/Opisthokonta/HOG115/	1247	1213	1317	1838	1671	1632	1731	1623	1683	1689	1276	1662	1740	1792	930	879	1692	1507	1786	32	38.9688	37.9062	41.1562	57.4375	52.2188	51	54.0938	50.7188	52.5938	52.7812	39.875	51.9375	54.375	56	29.0625	27.4688	52.875	47.0938	55.8125	Opisthokonta	HOG115	../OMA_data_unfiltered/OMA_data/Opisthokonta/	False
../OMA_data_unfiltered/OMA_data/Opisthokonta/HOG141/	1442	1401	1316	1528	1627	1635	1587	1587	1806	1826	1355	1631	1601	1626	1540	1412	1799	1628	1796	31	46.5161	45.1935	42.4516	49.2903	52.4839	52.7419	51.1935	51.1935	58.2581	58.9032	43.7097	52.6129	51.6452	52.4516	49.6774	45.5484	58.0323	52.5161	57.9355	Opisthokonta	HOG141	../OMA_data_unfiltered/OMA_data/Opisthokonta/	False
../OMA_data_unfiltered/OMA_data/Opisthokonta/HOG630/	2084	2064	1863	3065	2998	3139	3143	3087	3331	3080	1863	3013	2933	2981	2635	2447	3244	2825	2918	34	61.2941	60.7059	54.7941	90.1471	88.1765	92.3235	92.4412	90.7941	97.9706	90.5882	54.7941	88.6176	86.2647	87.6765	77.5	71.9706	95.4118	83.0882	85.8235	Opisthokonta	HOG630	../OMA_data_unfiltered/OMA_data/Opisthokonta/	False
../OMA_data_unfiltered/OMA_data/Opisthokonta/HOG63/	3172	3015	2703	3241	3779	3290	3531	3532	4308	4005	2758	3920	4332	4412	3667	2511	4634	3748	4466	49	64.7347	61.5306	55.1633	66.1429	77.1224	67.1429	72.0612	72.0816	87.9184	81.7347	56.2857	80	88.4082	90.0408	74.8367	51.2449	94.5714	76.4898	91.1429	Opisthokonta	HOG63	../OMA_data_unfiltered/OMA_data/Opisthokonta/	False
../OMA_data_unfiltered/OMA_data/Opisthokonta/HOG100/	141	141	156	168	147	168	168	168	147	163	133	147	168	168	175	110	147	183	156	10	14.1	14.1	15.6	16.8	14.7	16.8	16.8	16.8	14.7	16.3	13.3	14.7	16.8	16.8	17.5	11	14.7	18.3	15.6	Opisthokonta	HOG100	../OMA_data_unfiltered/OMA_data/Opisthokonta/	False
../OMA_data_unfiltered/OMA_data/Opisthokonta/HOG88/	326	326	338	217	251	220	228	220	386	388	343	251	353	347	289	307	347	307	346	15	21.7333	21.7333	22.5333	14.4667	16.7333	14.6667	15.2	14.6667	25.7333	25.8667	22.8667	16.7333	23.5333	23.1333	19.2667	20.4667	23.1333	20.4667	23.0667	Opisthokonta	HOG88	../OMA_data_unfiltered/OMA_data/Opisthokonta/	False
../OMA_data_unfiltered/OMA_data/Opisthokonta/HOG423/	746	756	785	1217	1040	1105	1217	1160	1716	1770	764	1040	1743	1659	1161	790	1713	1204	1688	28	26.6429	27	28.0357	43.4643	37.1429	39.4643	43.4643	41.4286	61.2857	63.2143	27.2857	37.1429	62.25	59.25	41.4643	28.2143	61.1786	43	60.2857	Opisthokonta	HOG423	../OMA_data_unfiltered/OMA_data/Opisthokonta/	False
../OMA_data_unfiltered/OMA_data/Opisthokonta/HOG26/	3177	3294	3886	6103	5607	6032	5891	5831	8273	8157	3902	5537	7777	7802	4624	4515	8273	4849	7203	110	28.8818	29.9455	35.3273	55.4818	50.9727	54.8364	53.5545	53.0091	75.2091	74.1545	35.4727	50.3364	70.7	70.9273	42.0364	41.0455	75.2091	44.0818	65.4818	Opisthokonta	HOG26	../OMA_data_unfiltered/OMA_data/Opisthokonta/	False
../OMA_data_unfiltered/OMA_data/Opisthokonta/HOG64/	239	241	267	189	187	207	197	207	323	327	231	211	299	299	193	181	279	239	299	19	12.5789	12.6842	14.0526	9.94737	9.84211	10.8947	10.3684	10.8947	17	17.2105	12.1579	11.1053	15.7368	15.7368	10.1579	9.52632	14.6842	12.5789	15.7368	Opisthokonta	HOG64	../OMA_data_unfiltered/OMA_data/Opisthokonta/	False
../OMA_data_unfiltered/OMA_data/Opisthokonta/HOG476/	1215	1205	987	1265	1205	980	1305	1061	1430	1511	938	1134	1365	1435	1176	1263	1430	1317	1430	15	81	80.3333	65.8	84.3333	80.3333	65.3333	87	70.7333	95.3333	100.733	62.5333	75.6	91	95.6667	78.4	84.2	95.3333	87.8	95.3333	Opisthokonta	HOG476	../OMA_data_unfiltered/OMA_data/Opisthokonta/	False
../OMA_data_unfiltered/OMA_data/Opisthokonta/HOG49/	1172	1172	899	1182	1388	1384	1182	1384	1484	1411	924	1388	1311	959	945	575	1450	843	1341	21	55.8095	55.8095	42.8095	56.2857	66.0952	65.9048	56.2857	65.9048	70.6667	67.1905	44	66.0952	62.4286	45.6667	45	27.381	69.0476	40.1429	63.8571	Opisthokonta	HOG49	../OMA_data_unfiltered/OMA_data/Opisthokonta/	False
../OMA_data_unfiltered/OMA_data/Opisthokonta/HOG401/	1079	1101	1119	1381	1477	1534	1404	1534	1437	1437	1074	1477	1320	1518	1243	1213	1479	1399	1316	19	56.7895	57.9474	58.8947	72.6842	77.7368	80.7368	73.8947	80.7368	75.6316	75.6316	56.5263	77.7368	69.4737	79.8947	65.4211	63.8421	77.8421	73.6316	69.2632	Opisthokonta	HOG401	../OMA_data_unfiltered/OMA_data/Opisthokonta/	False
../OMA_data_unfiltered/OMA_data/Opisthokonta/HOG543/	604	612	768	982	808	930	982	930	1094	1094	768	810	1076	910	756	584	1070	646	996	13	46.4615	47.0769	59.0769	75.5385	62.1538	71.5385	75.5385	71.5385	84.1538	84.1538	59.0769	62.3077	82.7692	70	58.1538	44.9231	82.3077	49.6923	76.6154	Opisthokonta	HOG543	../OMA_data_unfiltered/OMA_data/Opisthokonta/	False
../OMA_data_unfiltered/OMA_data/Opisthokonta/HOG40/	957	972	1057	1649	1155	1668	1575	1668	2236	2259	1023	1155	1902	1591	1858	1549	2430	1569	1830	28	34.1786	34.7143	37.75	58.8929	41.25	59.5714	56.25	59.5714	79.8571	80.6786	36.5357	41.25	67.9286	56.8214	66.3571	55.3214	86.7857	56.0357	65.3571	Opisthokonta	HOG40	../OMA_data_unfiltered/OMA_data/Opisthokonta/	False
../OMA_data_unfiltered/OMA_data/Opisthokonta/HOG373/	1054	961	1027	1138	1090	1146	1124	1146	1126	1144	1017	1072	1140	1122	1004	752	1121	1058	1140	17	62	56.5294	60.4118	66.9412	64.1176	67.4118	66.1176	67.4118	66.2353	67.2941	59.8235	63.0588	67.0588	66	59.0588	44.2353	65.9412	62.2353	67.0588	Opisthokonta	HOG373	../OMA_data_unfiltered/OMA_data/Opisthokonta/	False
../OMA_data_unfiltered/OMA_data/Opisthokonta/HOG558/	543	613	728	706	789	1139	591	849	882	882	498	844	929	848	673	571	744	639	837	22	24.6818	27.8636	33.0909	32.0909	35.8636	51.7727	26.8636	38.5909	40.0909	40.0909	22.6364	38.3636	42.2273	38.5455	30.5909	25.9545	33.8182	29.0455	38.0455	Opisthokonta	HOG558	../OMA_data_unfiltered/OMA_data/Opisthokonta/	False
../OMA_data_unfiltered/OMA_data/Opisthokonta/HOG568/	1331	1363	1252	1514	1869	1821	1356	1841	2223	2337	1387	1753	2164	2420	1301	1238	2292	1184	2506	25	53.24	54.52	50.08	60.56	74.76	72.84	54.24	73.64	88.92	93.48	55.48	70.12	86.56	96.8	52.04	49.52	91.68	47.36	100.24	Opisthokonta	HOG568	../OMA_data_unfiltered/OMA_data/Opisthokonta/	False
../OMA_data_unfiltered/OMA_data/Opisthokonta/HOG142/	1523	1455	1797	1461	1522	1524	1279	1518	1494	1488	1787	1432	1420	1392	933	983	1458	1523	1404	40	38.075	36.375	44.925	36.525	38.05	38.1	31.975	37.95	37.35	37.2	44.675	35.8	35.5	34.8	23.325	24.575	36.45	38.075	35.1	Opisthokonta	HOG142	../OMA_data_unfiltered/OMA_data/Opisthokonta/	False
../OMA_data_unfiltered/OMA_data/Opisthokonta/HOG297/	221	191	191	195	190	195	199	194	199	199	191	194	195	199	166	177	199	189	199	9	24.5556	21.2222	21.2222	21.6667	21.1111	21.6667	22.1111	21.5556	22.1111	22.1111	21.2222	21.5556	21.6667	22.1111	18.4444	19.6667	22.1111	21	22.1111	Opisthokonta	HOG297	../OMA_data_unfiltered/OMA_data/Opisthokonta/	False
../OMA_data_unfiltered/OMA_data/Opisthokonta/HOG555/	556	539	669	899	958	920	870	920	1270	1124	708	999	1190	1203	853	594	1214	998	1195	25	22.24	21.56	26.76	35.96	38.32	36.8	34.8	36.8	50.8	44.96	28.32	39.96	47.6	48.12	34.12	23.76	48.56	39.92	47.8	Opisthokonta	HOG555	../OMA_data_unfiltered/OMA_data/Opisthokonta/	False
../OMA_data_unfiltered/OMA_data/Opisthokonta/HOG81/	1077	1077	1081	996	969	1041	1104	1029	1149	1171	1081	963	1213	1225	900	828	1128	960	1027	29	37.1379	37.1379	37.2759	34.3448	33.4138	35.8966	38.069	35.4828	39.6207	40.3793	37.2759	33.2069	41.8276	42.2414	31.0345	28.5517	38.8966	33.1034	35.4138	Opisthokonta	HOG81	../OMA_data_unfiltered/OMA_data/Opisthokonta/	False
../OMA_data_unfiltered/OMA_data/Opisthokonta/HOG256/	786	836	855	983	996	944	950	928	1736	1618	720	996	1902	1968	1023	978	1876	1010	1807	24	32.75	34.8333	35.625	40.9583	41.5	39.3333	39.5833	38.6667	72.3333	67.4167	30	41.5	79.25	82	42.625	40.75	78.1667	42.0833	75.2917	Opisthokonta	HOG256	../OMA_data_unfiltered/OMA_data/Opisthokonta/	False
../OMA_data_unfiltered/OMA_data/Opisthokonta/HOG385/	1402	1353	1290	2157	1907	1676	1732	2020	2419	2466	1470	1794	2030	1981	1748	1681	2344	1677	2447	28	50.0714	48.3214	46.0714	77.0357	68.1071	59.8571	61.8571	72.1429	86.3929	88.0714	52.5	64.0714	72.5	70.75	62.4286	60.0357	83.7143	59.8929	87.3929	Opisthokonta	HOG385	../OMA_data_unfiltered/OMA_data/Opisthokonta/	False
../OMA_data_unfiltered/OMA_data/Opisthokonta/HOG189/	6229	6609	6508	7670	7944	7608	7423	7625	8318	7968	6499	7806	8568	8585	5031	3244	7996	7070	8218	95	65.5684	69.5684	68.5053	80.7368	83.6211	80.0842	78.1368	80.2632	87.5579	83.8737	68.4105	82.1684	90.1895	90.3684	52.9579	34.1474	84.1684	74.4211	86.5053	Opisthokonta	HOG189	../OMA_data_unfiltered/OMA_data/Opisthokonta/	False
../OMA_data_unfiltered/OMA_data/Opisthokonta/HOG178/	625	625	645	601	661	693	601	693	790	790	645	661	794	714	636	482	790	692	774	11	56.8182	56.8182	58.6364	54.6364	60.0909	63	54.6364	63	71.8182	71.8182	58.6364	60.0909	72.1818	64.9091	57.8182	43.8182	71.8182	62.9091	70.3636	Opisthokonta	HOG178	../OMA_data_unfiltered/OMA_data/Opisthokonta/	False
../OMA_data_unfiltered/OMA_data/Opisthokonta/HOG317/	764	764	714	885	1160	1164	871	1164	1153	1044	833	1160	1216	955	939	592	1156	773	1127	18	42.4444	42.4444	39.6667	49.1667	64.4444	64.6667	48.3889	64.6667	64.0556	58	46.2778	64.4444	67.5556	53.0556	52.1667	32.8889	64.2222	42.9444	62.6111	Opisthokonta	HOG317	../OMA_data_unfiltered/OMA_data/Opisthokonta/	False
../OMA_data_unfiltered/OMA_data/Opisthokonta/HOG454/	706	706	727	1355	1125	1172	1406	1251	1411	1411	913	1125	1302	1127	812	804	1449	1149	1509	19	37.1579	37.1579	38.2632	71.3158	59.2105	61.6842	74	65.8421	74.2632	74.2632	48.0526	59.2105	68.5263	59.3158	42.7368	42.3158	76.2632	60.4737	79.4211	Opisthokonta	HOG454	../OMA_data_unfiltered/OMA_data/Opisthokonta/	False
../OMA_data_unfiltered/OMA_data/Opisthokonta/HOG129/	760	766	733	1056	839	996	1056	917	1283	1303	726	863	1207	1348	951	717	1323	625	1154	22	34.5455	34.8182	33.3182	48	38.1364	45.2727	48	41.6818	58.3182	59.2273	33	39.2273	54.8636	61.2727	43.2273	32.5909	60.1364	28.4091	52.4545	Opisthokonta	HOG129	../OMA_data_unfiltered/OMA_data/Opisthokonta/	False
../OMA_data_unfiltered/OMA_data/Opisthokonta/HOG179/	109	109	111	111	113	105	111	105	109	101	105	113	125	123	113	101	101	101	101	10	10.9	10.9	11.1	11.1	11.3	10.5	11.1	10.5	10.9	10.1	10.5	11.3	12.5	12.3	11.3	10.1	10.1	10.1	10.1	Opisthokonta	HOG179	../OMA_data_unfiltered/OMA_data/Opisthokonta/	False
../OMA_data_unfiltered/OMA_data/Opisthokonta/HOG650/	955	961	1118	1142	1278	1364	1159	1270	1425	1425	1068	1278	1591	1603	1232	1071	1609	1228	1532	21	45.4762	45.7619	53.2381	54.381	60.8571	64.9524	55.1905	60.4762	67.8571	67.8571	50.8571	60.8571	75.7619	76.3333	58.6667	51	76.619	58.4762	72.9524	Opisthokonta	HOG650	../OMA_data_unfiltered/OMA_data/Opisthokonta/	False
../OMA_data_unfiltered/OMA_data/Opisthokonta/HOG111/	2680	2744	2827	3752	4220	4335	3728	4306	4381	4565	2830	4226	4867	4764	3844	2902	4915	3473	4634	58	46.2069	47.3103	48.7414	64.6897	72.7586	74.7414	64.2759	74.2414	75.5345	78.7069	48.7931	72.8621	83.9138	82.1379	66.2759	50.0345	84.7414	59.8793	79.8966	Opisthokonta	HOG111	../OMA_data_unfiltered/OMA_data/Opisthokonta/	False
../OMA_data_unfiltered/OMA_data/Opisthokonta/HOG338/	1264	1157	1129	1530	1559	1538	1490	1538	1584	1614	1241	1559	1609	1564	1109	688	1530	1235	1588	26	48.6154	44.5	43.4231	58.8462	59.9615	59.1538	57.3077	59.1538	60.9231	62.0769	47.7308	59.9615	61.8846	60.1538	42.6538	26.4615	58.8462	47.5	61.0769	Opisthokonta	HOG338	../OMA_data_unfiltered/OMA_data/Opisthokonta/	False
../OMA_data_unfiltered/OMA_data/Opisthokonta/HOG410/	1366	1366	1446	1539	1612	1615	1539	1615	1559	1553	1446	1612	1594	1594	1057	837	1605	1460	1554	22	62.0909	62.0909	65.7273	69.9545	73.2727	73.4091	69.9545	73.4091	70.8636	70.5909	65.7273	73.2727	72.4545	72.4545	48.0455	38.0455	72.9545	66.3636	70.6364	Opisthokonta	HOG410	../OMA_data_unfiltered/OMA_data/Opisthokonta/	False
../OMA_data_unfiltered/OMA_data/Opisthokonta/HOG315/	1432	1384	1297	1635	1910	1600	1626	1600	2105	2074	1477	1936	2264	2264	1079	1127	2006	1367	1486	36	39.7778	38.4444	36.0278	45.4167	53.0556	44.4444	45.1667	44.4444	58.4722	57.6111	41.0278	53.7778	62.8889	62.8889	29.9722	31.3056	55.7222	37.9722	41.2778	Opisthokonta	HOG315	../OMA_data_unfiltered/OMA_data/Opisthokonta/	False
../OMA_data_unfiltered/OMA_data/Opisthokonta/HOG512/	861	861	797	807	843	833	875	833	979	979	817	843	1166	1157	896	832	1065	813	1030	18	47.8333	47.8333	44.2778	44.8333	46.8333	46.2778	48.6111	46.2778	54.3889	54.3889	45.3889	46.8333	64.7778	64.2778	49.7778	46.2222	59.1667	45.1667	57.2222	Opisthokonta	HOG512	../OMA_data_unfiltered/OMA_data/Opisthokonta/	False
../OMA_data_unfiltered/OMA_data/Opisthokonta/HOG347/	1381	1289	1377	1859	1552	1640	1878	1656	2164	2147	1377	1585	1855	2167	1794	2033	2251	1457	2431	24	57.5417	53.7083	57.375	77.4583	64.6667	68.3333	78.25	69	90.1667	89.4583	57.375	66.0417	77.2917	90.2917	74.75	84.7083	93.7917	60.7083	101.292	Opisthokonta	HOG347	../OMA_data_unfiltered/OMA_data/Opisthokonta/	False
../OMA_data_unfiltered/OMA_data/Opisthokonta/HOG21/	2782	2905	2811	2793	3091	2819	2631	2833	3280	3266	2701	3085	3294	3132	1683	1365	3245	2589	3170	39	71.3333	74.4872	72.0769	71.6154	79.2564	72.2821	67.4615	72.641	84.1026	83.7436	69.2564	79.1026	84.4615	80.3077	43.1538	35	83.2051	66.3846	81.2821	Opisthokonta	HOG21	../OMA_data_unfiltered/OMA_data/Opisthokonta/	False
../OMA_data_unfiltered/OMA_data/Opisthokonta/HOG322/	781	659	659	1361	1489	1524	1301	1551	1539	1526	851	1433	1531	1455	1256	1258	1445	1405	1541	21	37.1905	31.381	31.381	64.8095	70.9048	72.5714	61.9524	73.8571	73.2857	72.6667	40.5238	68.2381	72.9048	69.2857	59.8095	59.9048	68.8095	66.9048	73.381	Opisthokonta	HOG322	../OMA_data_unfiltered/OMA_data/Opisthokonta/	False
../OMA_data_unfiltered/OMA_data/Opisthokonta/HOG70/	226	226	206	218	208	278	218	264	272	272	212	208	228	228	208	243	267	229	234	13	17.3846	17.3846	15.8462	16.7692	16	21.3846	16.7692	20.3077	20.9231	20.9231	16.3077	16	17.5385	17.5385	16	18.6923	20.5385	17.6154	18	Opisthokonta	HOG70	../OMA_data_unfiltered/OMA_data/Opisthokonta/	False
../OMA_data_unfiltered/OMA_data/Opisthokonta/HOG378/	2341	2530	2311	3349	3105	2924	3422	2916	4353	4473	2311	2964	4431	4257	3107	3026	4326	2810	3911	42	55.7381	60.2381	55.0238	79.7381	73.9286	69.619	81.4762	69.4286	103.643	106.5	55.0238	70.5714	105.5	101.357	73.9762	72.0476	103	66.9048	93.119	Opisthokonta	HOG378	../OMA_data_unfiltered/OMA_data/Opisthokonta/	False
../OMA_data_unfiltered/OMA_data/Opisthokonta/HOG169/	631	708	601	908	811	937	908	921	1412	1412	545	957	1552	1357	922	1038	1422	1058	1510	23	27.4348	30.7826	26.1304	39.4783	35.2609	40.7391	39.4783	40.0435	61.3913	61.3913	23.6957	41.6087	67.4783	59	40.087	45.1304	61.8261	46	65.6522	Opisthokonta	HOG169	../OMA_data_unfiltered/OMA_data/Opisthokonta/	False
../OMA_data_unfiltered/OMA_data/Opisthokonta/HOG183/	199	199	165	215	267	245	215	245	245	245	157	231	253	253	179	154	219	179	257	12	16.5833	16.5833	13.75	17.9167	22.25	20.4167	17.9167	20.4167	20.4167	20.4167	13.0833	19.25	21.0833	21.0833	14.9167	12.8333	18.25	14.9167	21.4167	Opisthokonta	HOG183	../OMA_data_unfiltered/OMA_data/Opisthokonta/	False
../OMA_data_unfiltered/OMA_data/Opisthokonta/HOG294/	905	946	946	1331	1225	1241	1378	1257	1793	1737	947	1214	1680	1530	1337	909	1803	1035	1660	23	39.3478	41.1304	41.1304	57.8696	53.2609	53.9565	59.913	54.6522	77.9565	75.5217	41.1739	52.7826	73.0435	66.5217	58.1304	39.5217	78.3913	45	72.1739	Opisthokonta	HOG294	../OMA_data_unfiltered/OMA_data/Opisthokonta/	False
../OMA_data_unfiltered/OMA_data/Opisthokonta/HOG468/	609	609	657	753	692	753	753	753	1455	1396	657	692	1287	1287	981	938	1455	820	1140	15	40.6	40.6	43.8	50.2	46.1333	50.2	50.2	50.2	97	93.0667	43.8	46.1333	85.8	85.8	65.4	62.5333	97	54.6667	76	Opisthokonta	HOG468	../OMA_data_unfiltered/OMA_data/Opisthokonta/	False
../OMA_data_unfiltered/OMA_data/Opisthokonta/HOG525/	1322	1371	1233	1540	1543	1552	1643	1558	1711	1758	1268	1562	1709	1666	1075	755	1681	1462	1677	31	42.6452	44.2258	39.7742	49.6774	49.7742	50.0645	53	50.2581	55.1935	56.7097	40.9032	50.3871	55.129	53.7419	34.6774	24.3548	54.2258	47.1613	54.0968	Opisthokonta	HOG525	../OMA_data_unfiltered/OMA_data/Opisthokonta/	False
../OMA_data_unfiltered/OMA_data/Opisthokonta/HOG260/	230	236	288	223	218	293	226	290	293	317	300	218	293	260	225	227	277	227	238	11	20.9091	21.4545	26.1818	20.2727	19.8182	26.6364	20.5455	26.3636	26.6364	28.8182	27.2727	19.8182	26.6364	23.6364	20.4545	20.6364	25.1818	20.6364	21.6364	Opisthokonta	HOG260	../OMA_data_unfiltered/OMA_data/Opisthokonta/	False
../OMA_data_unfiltered/OMA_data/Opisthokonta/HOG367/	721	716	936	1094	1161	1165	1094	1165	1161	1259	936	1161	1271	1325	1210	1201	1191	1037	1308	18	40.0556	39.7778	52	60.7778	64.5	64.7222	60.7778	64.7222	64.5	69.9444	52	64.5	70.6111	73.6111	67.2222	66.7222	66.1667	57.6111	72.6667	Opisthokonta	HOG367	../OMA_data_unfiltered/OMA_data/Opisthokonta/	False
../OMA_data_unfiltered/OMA_data/Opisthokonta/HOG487/	531	531	443	615	393	453	615	445	900	900	443	453	743	974	635	653	878	613	534	11	48.2727	48.2727	40.2727	55.9091	35.7273	41.1818	55.9091	40.4545	81.8182	81.8182	40.2727	41.1818	67.5455	88.5455	57.7273	59.3636	79.8182	55.7273	48.5455	Opisthokonta	HOG487	../OMA_data_unfiltered/OMA_data/Opisthokonta/	False
../OMA_data_unfiltered/OMA_data/Opisthokonta/HOG422/	1336	1336	1230	1499	1412	1412	1499	1466	1547	1547	1270	1466	1550	1378	1230	941	1497	1102	1355	23	58.087	58.087	53.4783	65.1739	61.3913	61.3913	65.1739	63.7391	67.2609	67.2609	55.2174	63.7391	67.3913	59.913	53.4783	40.913	65.087	47.913	58.913	Opisthokonta	HOG422	../OMA_data_unfiltered/OMA_data/Opisthokonta/	False
../OMA_data_unfiltered/OMA_data/Opisthokonta/HOG375/	1120	1147	1187	1696	1593	1627	1696	1627	1943	1991	1261	1593	2054	1929	1395	1382	2067	1925	1957	26	43.0769	44.1154	45.6538	65.2308	61.2692	62.5769	65.2308	62.5769	74.7308	76.5769	48.5	61.2692	79	74.1923	53.6538	53.1538	79.5	74.0385	75.2692	Opisthokonta	HOG375	../OMA_data_unfiltered/OMA_data/Opisthokonta/	False
../OMA_data_unfiltered/OMA_data/Opisthokonta/HOG241/	1290	1273	1178	1316	1544	1416	1316	1416	1508	1501	1231	1469	1442	1442	1200	964	1407	1478	1442	20	64.5	63.65	58.9	65.8	77.2	70.8	65.8	70.8	75.4	75.05	61.55	73.45	72.1	72.1	60	48.2	70.35	73.9	72.1	Opisthokonta	HOG241	../OMA_data_unfiltered/OMA_data/Opisthokonta/	False
../OMA_data_unfiltered/OMA_data/Opisthokonta/HOG8/	139	139	139	217	216	235	210	235	244	239	191	216	242	242	216	169	258	214	254	11	12.6364	12.6364	12.6364	19.7273	19.6364	21.3636	19.0909	21.3636	22.1818	21.7273	17.3636	19.6364	22	22	19.6364	15.3636	23.4545	19.4545	23.0909	Opisthokonta	HOG8	../OMA_data_unfiltered/OMA_data/Opisthokonta/	False
../OMA_data_unfiltered/OMA_data/Opisthokonta/HOG391/	1377	1301	1336	1515	1551	1515	1427	1515	1659	1591	1230	1551	1526	1581	1293	1204	1692	1299	1647	22	62.5909	59.1364	60.7273	68.8636	70.5	68.8636	64.8636	68.8636	75.4091	72.3182	55.9091	70.5	69.3636	71.8636	58.7727	54.7273	76.9091	59.0455	74.8636	Opisthokonta	HOG391	../OMA_data_unfiltered/OMA_data/Opisthokonta/	False
../OMA_data_unfiltered/OMA_data/Opisthokonta/HOG396/	2712	2589	2593	4162	4127	4266	3982	4469	5722	5647	2819	4116	5536	5380	4719	3636	5785	3723	5101	50	54.24	51.78	51.86	83.24	82.54	85.32	79.64	89.38	114.44	112.94	56.38	82.32	110.72	107.6	94.38	72.72	115.7	74.46	102.02	Opisthokonta	HOG396	../OMA_data_unfiltered/OMA_data/Opisthokonta/	False
../OMA_data_unfiltered/OMA_data/Opisthokonta/HOG259/	905	846	742	1402	1343	1320	1422	1320	1475	1435	742	1334	1442	1484	1205	844	1520	1324	1476	24	37.7083	35.25	30.9167	58.4167	55.9583	55	59.25	55	61.4583	59.7917	30.9167	55.5833	60.0833	61.8333	50.2083	35.1667	63.3333	55.1667	61.5	Opisthokonta	HOG259	../OMA_data_unfiltered/OMA_data/Opisthokonta/	False
../OMA_data_unfiltered/OMA_data/Opisthokonta/HOG121/	650	716	765	996	1093	1094	1006	1094	1168	1193	662	1093	1129	1145	819	578	1156	908	1089	24	27.0833	29.8333	31.875	41.5	45.5417	45.5833	41.9167	45.5833	48.6667	49.7083	27.5833	45.5417	47.0417	47.7083	34.125	24.0833	48.1667	37.8333	45.375	Opisthokonta	HOG121	../OMA_data_unfiltered/OMA_data/Opisthokonta/	False
../OMA_data_unfiltered/OMA_data/Opisthokonta/HOG4/	1701	1347	1905	2232	2374	2368	2384	2299	2375	2440	1749	2284	2394	2394	2172	1280	2454	2032	2299	38	44.7632	35.4474	50.1316	58.7368	62.4737	62.3158	62.7368	60.5	62.5	64.2105	46.0263	60.1053	63	63	57.1579	33.6842	64.5789	53.4737	60.5	Opisthokonta	HOG4	../OMA_data_unfiltered/OMA_data/Opisthokonta/	False
../OMA_data_unfiltered/OMA_data/Opisthokonta/HOG208/	1787	1667	1717	2102	2059	2034	2253	2022	3487	3583	1651	2190	3956	3818	1738	1698	3702	1802	3550	35	51.0571	47.6286	49.0571	60.0571	58.8286	58.1143	64.3714	57.7714	99.6286	102.371	47.1714	62.5714	113.029	109.086	49.6571	48.5143	105.771	51.4857	101.429	Opisthokonta	HOG208	../OMA_data_unfiltered/OMA_data/Opisthokonta/	False
../OMA_data_unfiltered/OMA_data/Opisthokonta/HOG12/	736	770	713	977	967	804	951	776	1086	1067	752	926	1176	1156	873	755	1181	947	1174	29	25.3793	26.5517	24.5862	33.6897	33.3448	27.7241	32.7931	26.7586	37.4483	36.7931	25.931	31.931	40.5517	39.8621	30.1034	26.0345	40.7241	32.6552	40.4828	Opisthokonta	HOG12	../OMA_data_unfiltered/OMA_data/Opisthokonta/	False
../OMA_data_unfiltered/OMA_data/Opisthokonta/HOG526/	2535	2551	2482	3482	3334	3445	3399	3445	3482	3515	2463	3340	3333	3338	2641	1767	3492	3062	3321	41	61.8293	62.2195	60.5366	84.9268	81.3171	84.0244	82.9024	84.0244	84.9268	85.7317	60.0732	81.4634	81.2927	81.4146	64.4146	43.0976	85.1707	74.6829	81	Opisthokonta	HOG526	../OMA_data_unfiltered/OMA_data/Opisthokonta/	False
../OMA_data_unfiltered/OMA_data/Opisthokonta/HOG91/	217	217	229	248	229	213	201	213	257	257	229	229	262	235	224	181	237	234	235	11	19.7273	19.7273	20.8182	22.5455	20.8182	19.3636	18.2727	19.3636	23.3636	23.3636	20.8182	20.8182	23.8182	21.3636	20.3636	16.4545	21.5455	21.2727	21.3636	Opisthokonta	HOG91	../OMA_data_unfiltered/OMA_data/Opisthokonta/	False
../OMA_data_unfiltered/OMA_data/Opisthokonta/HOG539/	810	1017	759	1108	1454	1255	1157	1220	1644	1548	788	1385	1548	1479	1111	695	1607	1257	1574	25	32.4	40.68	30.36	44.32	58.16	50.2	46.28	48.8	65.76	61.92	31.52	55.4	61.92	59.16	44.44	27.8	64.28	50.28	62.96	Opisthokonta	HOG539	../OMA_data_unfiltered/OMA_data/Opisthokonta/	False
../OMA_data_unfiltered/OMA_data/Opisthokonta/HOG360/	755	755	669	491	699	761	491	761	931	931	711	699	851	540	691	801	909	742	909	12	62.9167	62.9167	55.75	40.9167	58.25	63.4167	40.9167	63.4167	77.5833	77.5833	59.25	58.25	70.9167	45	57.5833	66.75	75.75	61.8333	75.75	Opisthokonta	HOG360	../OMA_data_unfiltered/OMA_data/Opisthokonta/	False
../OMA_data_unfiltered/OMA_data/Opisthokonta/HOG44/	1310	1316	1429	1402	1383	1569	1341	1557	1742	1668	1461	1403	1576	1514	1723	1259	1879	1475	1533	24	54.5833	54.8333	59.5417	58.4167	57.625	65.375	55.875	64.875	72.5833	69.5	60.875	58.4583	65.6667	63.0833	71.7917	52.4583	78.2917	61.4583	63.875	Opisthokonta	HOG44	../OMA_data_unfiltered/OMA_data/Opisthokonta/	False
../OMA_data_unfiltered/OMA_data/Opisthokonta/HOG407/	485	485	706	804	873	813	866	759	888	888	706	903	880	921	671	499	886	574	947	14	34.6429	34.6429	50.4286	57.4286	62.3571	58.0714	61.8571	54.2143	63.4286	63.4286	50.4286	64.5	62.8571	65.7857	47.9286	35.6429	63.2857	41	67.6429	Opisthokonta	HOG407	../OMA_data_unfiltered/OMA_data/Opisthokonta/	False
../OMA_data_unfiltered/OMA_data/Opisthokonta/HOG486/	303	303	291	303	303	303	303	303	303	303	291	303	303	303	186	303	303	303	303	7	43.2857	43.2857	41.5714	43.2857	43.2857	43.2857	43.2857	43.2857	43.2857	43.2857	41.5714	43.2857	43.2857	43.2857	26.5714	43.2857	43.2857	43.2857	43.2857	Opisthokonta	HOG486	../OMA_data_unfiltered/OMA_data/Opisthokonta/	False
../OMA_data_unfiltered/OMA_data/Opisthokonta/HOG335/	1145	1340	1119	1975	1544	1686	1846	1686	2650	2602	1157	1748	2575	2563	2070	1476	2660	2252	2599	28	40.8929	47.8571	39.9643	70.5357	55.1429	60.2143	65.9286	60.2143	94.6429	92.9286	41.3214	62.4286	91.9643	91.5357	73.9286	52.7143	95	80.4286	92.8214	Opisthokonta	HOG335	../OMA_data_unfiltered/OMA_data/Opisthokonta/	False
../OMA_data_unfiltered/OMA_data/Opisthokonta/HOG326/	259	259	241	281	259	259	279	259	283	283	241	259	283	283	214	176	259	259	283	10	25.9	25.9	24.1	28.1	25.9	25.9	27.9	25.9	28.3	28.3	24.1	25.9	28.3	28.3	21.4	17.6	25.9	25.9	28.3	Opisthokonta	HOG326	../OMA_data_unfiltered/OMA_data/Opisthokonta/	False
../OMA_data_unfiltered/OMA_data/Opisthokonta/HOG591/	1046	1046	1043	1338	1279	1279	1373	1343	1364	1300	1043	1279	1248	1248	1012	1040	1300	1128	1246	18	58.1111	58.1111	57.9444	74.3333	71.0556	71.0556	76.2778	74.6111	75.7778	72.2222	57.9444	71.0556	69.3333	69.3333	56.2222	57.7778	72.2222	62.6667	69.2222	Opisthokonta	HOG591	../OMA_data_unfiltered/OMA_data/Opisthokonta/	False
../OMA_data_unfiltered/OMA_data/Opisthokonta/HOG623/	788	839	839	913	1007	978	878	978	1196	1196	788	1007	1219	1219	1132	1020	1196	1080	1224	13	60.6154	64.5385	64.5385	70.2308	77.4615	75.2308	67.5385	75.2308	92	92	60.6154	77.4615	93.7692	93.7692	87.0769	78.4615	92	83.0769	94.1538	Opisthokonta	HOG623	../OMA_data_unfiltered/OMA_data/Opisthokonta/	False
../OMA_data_unfiltered/OMA_data/Opisthokonta/HOG45/	223	199	195	213	228	204	213	204	237	237	199	228	237	237	172	172	228	180	237	18	12.3889	11.0556	10.8333	11.8333	12.6667	11.3333	11.8333	11.3333	13.1667	13.1667	11.0556	12.6667	13.1667	13.1667	9.55556	9.55556	12.6667	10	13.1667	Opisthokonta	HOG45	../OMA_data_unfiltered/OMA_data/Opisthokonta/	False
../OMA_data_unfiltered/OMA_data/Opisthokonta/HOG389/	799	799	803	1077	1116	1124	1115	1116	1258	1204	803	1113	1130	1136	986	498	1349	675	1079	17	47	47	47.2353	63.3529	65.6471	66.1176	65.5882	65.6471	74	70.8235	47.2353	65.4706	66.4706	66.8235	58	29.2941	79.3529	39.7059	63.4706	Opisthokonta	HOG389	../OMA_data_unfiltered/OMA_data/Opisthokonta/	False
../OMA_data_unfiltered/OMA_data/Opisthokonta/HOG464/	2101	1646	1967	2202	2036	2061	2202	2061	2081	2226	2083	2034	1862	1862	1993	1920	2166	2060	2185	22	95.5	74.8182	89.4091	100.091	92.5455	93.6818	100.091	93.6818	94.5909	101.182	94.6818	92.4545	84.6364	84.6364	90.5909	87.2727	98.4545	93.6364	99.3182	Opisthokonta	HOG464	../OMA_data_unfiltered/OMA_data/Opisthokonta/	False
../OMA_data_unfiltered/OMA_data/Opisthokonta/HOG624/	1091	1085	993	891	1035	1035	891	1020	1297	1293	993	975	1522	1522	1131	1202	1333	1055	1484	20	54.55	54.25	49.65	44.55	51.75	51.75	44.55	51	64.85	64.65	49.65	48.75	76.1	76.1	56.55	60.1	66.65	52.75	74.2	Opisthokonta	HOG624	../OMA_data_unfiltered/OMA_data/Opisthokonta/	False
../OMA_data_unfiltered/OMA_data/Opisthokonta/HOG39/	318	330	312	341	320	334	341	333	361	361	306	334	367	376	311	352	361	359	385	20	15.9	16.5	15.6	17.05	16	16.7	17.05	16.65	18.05	18.05	15.3	16.7	18.35	18.8	15.55	17.6	18.05	17.95	19.25	Opisthokonta	HOG39	../OMA_data_unfiltered/OMA_data/Opisthokonta/	False
../OMA_data_unfiltered/OMA_data/Opisthokonta/HOG258/	2313	2315	2637	3733	3162	3640	3988	3371	3672	3233	2189	3102	4160	4119	3595	2239	4053	2666	3971	37	62.5135	62.5676	71.2703	100.892	85.4595	98.3784	107.784	91.1081	99.2432	87.3784	59.1622	83.8378	112.432	111.324	97.1622	60.5135	109.541	72.0541	107.324	Opisthokonta	HOG258	../OMA_data_unfiltered/OMA_data/Opisthokonta/	False
../OMA_data_unfiltered/OMA_data/Opisthokonta/HOG416/	1046	1046	981	1262	1273	1379	1115	1379	1250	1250	921	1310	1250	1250	805	777	1250	1031	1239	15	69.7333	69.7333	65.4	84.1333	84.8667	91.9333	74.3333	91.9333	83.3333	83.3333	61.4	87.3333	83.3333	83.3333	53.6667	51.8	83.3333	68.7333	82.6	Opisthokonta	HOG416	../OMA_data_unfiltered/OMA_data/Opisthokonta/	False
../OMA_data_unfiltered/OMA_data/Opisthokonta/HOG257/	551	551	505	602	765	704	602	755	672	650	505	765	635	738	629	505	804	619	474	14	39.3571	39.3571	36.0714	43	54.6429	50.2857	43	53.9286	48	46.4286	36.0714	54.6429	45.3571	52.7143	44.9286	36.0714	57.4286	44.2143	33.8571	Opisthokonta	HOG257	../OMA_data_unfiltered/OMA_data/Opisthokonta/	False
../OMA_data_unfiltered/OMA_data/Opisthokonta/HOG538/	482	482	464	441	480	480	441	480	480	480	464	480	480	480	526	289	480	480	480	10	48.2	48.2	46.4	44.1	48	48	44.1	48	48	48	46.4	48	48	48	52.6	28.9	48	48	48	Opisthokonta	HOG538	../OMA_data_unfiltered/OMA_data/Opisthokonta/	False
../OMA_data_unfiltered/OMA_data/Opisthokonta/HOG309/	1857	1813	1942	2390	1962	1992	2486	2260	3272	3137	1942	2244	3247	2929	2847	2362	3906	2261	2982	41	45.2927	44.2195	47.3659	58.2927	47.8537	48.5854	60.6341	55.122	79.8049	76.5122	47.3659	54.7317	79.1951	71.439	69.439	57.6098	95.2683	55.1463	72.7317	Opisthokonta	HOG309	../OMA_data_unfiltered/OMA_data/Opisthokonta/	False
../OMA_data_unfiltered/OMA_data/Opisthokonta/HOG500/	572	541	506	629	700	629	629	700	756	735	579	700	685	399	682	629	756	629	649	9	63.5556	60.1111	56.2222	69.8889	77.7778	69.8889	69.8889	77.7778	84	81.6667	64.3333	77.7778	76.1111	44.3333	75.7778	69.8889	84	69.8889	72.1111	Opisthokonta	HOG500	../OMA_data_unfiltered/OMA_data/Opisthokonta/	False
../OMA_data_unfiltered/OMA_data/Opisthokonta/HOG498/	912	912	895	888	980	942	888	942	1035	1035	895	980	529	479	1064	1075	1035	932	932	12	76	76	74.5833	74	81.6667	78.5	74	78.5	86.25	86.25	74.5833	81.6667	44.0833	39.9167	88.6667	89.5833	86.25	77.6667	77.6667	Opisthokonta	HOG498	../OMA_data_unfiltered/OMA_data/Opisthokonta/	False
../OMA_data_unfiltered/OMA_data/Opisthokonta/HOG19/	663	651	714	675	720	690	686	692	687	733	714	761	743	757	791	675	782	671	809	55	12.0545	11.8364	12.9818	12.2727	13.0909	12.5455	12.4727	12.5818	12.4909	13.3273	12.9818	13.8364	13.5091	13.7636	14.3818	12.2727	14.2182	12.2	14.7091	Opisthokonta	HOG19	../OMA_data_unfiltered/OMA_data/Opisthokonta/	False
../OMA_data_unfiltered/OMA_data/Opisthokonta/HOG564/	2277	2250	2778	2578	2744	2370	2094	2577	4399	4305	2648	2662	4461	4650	2998	2602	4600	2546	3406	43	52.9535	52.3256	64.6047	59.9535	63.814	55.1163	48.6977	59.9302	102.302	100.116	61.5814	61.907	103.744	108.14	69.7209	60.5116	106.977	59.2093	79.2093	Opisthokonta	HOG564	../OMA_data_unfiltered/OMA_data/Opisthokonta/	False
../OMA_data_unfiltered/OMA_data/Opisthokonta/HOG222/	3414	3219	3405	3831	3752	3797	3831	3797	4328	4262	3763	3869	4023	4106	2942	2640	4257	4159	4168	45	75.8667	71.5333	75.6667	85.1333	83.3778	84.3778	85.1333	84.3778	96.1778	94.7111	83.6222	85.9778	89.4	91.2444	65.3778	58.6667	94.6	92.4222	92.6222	Opisthokonta	HOG222	../OMA_data_unfiltered/OMA_data/Opisthokonta/	False
../OMA_data_unfiltered/OMA_data/Opisthokonta/HOG340/	792	820	1068	824	708	1124	824	1084	1301	1303	976	708	1295	1388	1143	1089	1289	1085	1360	15	52.8	54.6667	71.2	54.9333	47.2	74.9333	54.9333	72.2667	86.7333	86.8667	65.0667	47.2	86.3333	92.5333	76.2	72.6	85.9333	72.3333	90.6667	Opisthokonta	HOG340	../OMA_data_unfiltered/OMA_data/Opisthokonta/	False
../OMA_data_unfiltered/OMA_data/Opisthokonta/HOG483/	2647	2647	2667	2565	2650	2332	2822	2591	2528	2528	2715	2557	2567	2477	2353	2039	2528	2264	2454	25	105.88	105.88	106.68	102.6	106	93.28	112.88	103.64	101.12	101.12	108.6	102.28	102.68	99.08	94.12	81.56	101.12	90.56	98.16	Opisthokonta	HOG483	../OMA_data_unfiltered/OMA_data/Opisthokonta/	False
../OMA_data_unfiltered/OMA_data/Opisthokonta/HOG372/	786	811	834	1102	978	1086	1126	1086	1082	994	799	963	1202	1202	647	477	1082	598	952	19	41.3684	42.6842	43.8947	58	51.4737	57.1579	59.2632	57.1579	56.9474	52.3158	42.0526	50.6842	63.2632	63.2632	34.0526	25.1053	56.9474	31.4737	50.1053	Opisthokonta	HOG372	../OMA_data_unfiltered/OMA_data/Opisthokonta/	False
../OMA_data_unfiltered/OMA_data/Opisthokonta/HOG641/	938	928	908	999	985	1103	983	1066	1282	1266	908	987	1205	1205	1120	1025	1306	880	1317	18	52.1111	51.5556	50.4444	55.5	54.7222	61.2778	54.6111	59.2222	71.2222	70.3333	50.4444	54.8333	66.9444	66.9444	62.2222	56.9444	72.5556	48.8889	73.1667	Opisthokonta	HOG641	../OMA_data_unfiltered/OMA_data/Opisthokonta/	False
../OMA_data_unfiltered/OMA_data/Opisthokonta/HOG182/	237	237	255	181	252	263	196	263	266	245	255	254	284	290	195	249	302	251	284	10	23.7	23.7	25.5	18.1	25.2	26.3	19.6	26.3	26.6	24.5	25.5	25.4	28.4	29	19.5	24.9	30.2	25.1	28.4	Opisthokonta	HOG182	../OMA_data_unfiltered/OMA_data/Opisthokonta/	False
../OMA_data_unfiltered/OMA_data/Opisthokonta/HOG632/	175	173	180	193	182	173	193	173	222	222	180	182	197	231	173	187	173	189	213	10	17.5	17.3	18	19.3	18.2	17.3	19.3	17.3	22.2	22.2	18	18.2	19.7	23.1	17.3	18.7	17.3	18.9	21.3	Opisthokonta	HOG632	../OMA_data_unfiltered/OMA_data/Opisthokonta/	False
../OMA_data_unfiltered/OMA_data/Opisthokonta/HOG414/	837	961	873	1458	1546	1568	1452	1498	1933	1831	967	1684	1723	1673	1349	718	1759	1203	1739	23	36.3913	41.7826	37.9565	63.3913	67.2174	68.1739	63.1304	65.1304	84.0435	79.6087	42.0435	73.2174	74.913	72.7391	58.6522	31.2174	76.4783	52.3043	75.6087	Opisthokonta	HOG414	../OMA_data_unfiltered/OMA_data/Opisthokonta/	False
../OMA_data_unfiltered/OMA_data/Opisthokonta/HOG247/	2385	2464	2458	2556	2315	2695	2418	2579	3559	3509	2371	2818	3356	2720	2244	1927	3593	2175	2831	38	62.7632	64.8421	64.6842	67.2632	60.9211	70.9211	63.6316	67.8684	93.6579	92.3421	62.3947	74.1579	88.3158	71.5789	59.0526	50.7105	94.5526	57.2368	74.5	Opisthokonta	HOG247	../OMA_data_unfiltered/OMA_data/Opisthokonta/	False
../OMA_data_unfiltered/OMA_data/Opisthokonta/HOG545/	191	191	183	228	203	203	228	203	254	254	187	203	230	215	212	192	258	204	215	11	17.3636	17.3636	16.6364	20.7273	18.4545	18.4545	20.7273	18.4545	23.0909	23.0909	17	18.4545	20.9091	19.5455	19.2727	17.4545	23.4545	18.5455	19.5455	Opisthokonta	HOG545	../OMA_data_unfiltered/OMA_data/Opisthokonta/	False
../OMA_data_unfiltered/OMA_data/Opisthokonta/HOG377/	3786	3596	3907	4611	5106	4873	4547	5260	5173	5394	3747	5167	5114	4989	3824	3364	5417	4313	5157	49	77.2653	73.3878	79.7347	94.102	104.204	99.449	92.7959	107.347	105.571	110.082	76.4694	105.449	104.367	101.816	78.0408	68.6531	110.551	88.0204	105.245	Opisthokonta	HOG377	../OMA_data_unfiltered/OMA_data/Opisthokonta/	False
../OMA_data_unfiltered/OMA_data/Opisthokonta/HOG536/	861	730	695	935	718	984	965	984	1229	1279	682	736	1229	1184	848	895	1195	946	1279	16	53.8125	45.625	43.4375	58.4375	44.875	61.5	60.3125	61.5	76.8125	79.9375	42.625	46	76.8125	74	53	55.9375	74.6875	59.125	79.9375	Opisthokonta	HOG536	../OMA_data_unfiltered/OMA_data/Opisthokonta/	False
../OMA_data_unfiltered/OMA_data/Opisthokonta/HOG237/	1009	1015	936	1121	1198	1117	1121	1117	1284	1305	934	1198	1243	1183	1080	1015	1318	1243	1232	19	53.1053	53.4211	49.2632	59	63.0526	58.7895	59	58.7895	67.5789	68.6842	49.1579	63.0526	65.4211	62.2632	56.8421	53.4211	69.3684	65.4211	64.8421	Opisthokonta	HOG237	../OMA_data_unfiltered/OMA_data/Opisthokonta/	False
../OMA_data_unfiltered/OMA_data/Opisthokonta/HOG78/	636	636	658	929	816	807	845	807	943	913	658	816	919	919	810	846	912	885	939	16	39.75	39.75	41.125	58.0625	51	50.4375	52.8125	50.4375	58.9375	57.0625	41.125	51	57.4375	57.4375	50.625	52.875	57	55.3125	58.6875	Opisthokonta	HOG78	../OMA_data_unfiltered/OMA_data/Opisthokonta/	False
../OMA_data_unfiltered/OMA_data/Opisthokonta/HOG420/	520	541	541	535	501	501	535	501	574	574	520	501	568	568	516	526	568	505	568	11	47.2727	49.1818	49.1818	48.6364	45.5455	45.5455	48.6364	45.5455	52.1818	52.1818	47.2727	45.5455	51.6364	51.6364	46.9091	47.8182	51.6364	45.9091	51.6364	Opisthokonta	HOG420	../OMA_data_unfiltered/OMA_data/Opisthokonta/	False
../OMA_data_unfiltered/OMA_data/Opisthokonta/HOG596/	713	713	697	819	876	965	819	965	1085	1130	913	922	1034	1034	568	363	1085	755	975	14	50.9286	50.9286	49.7857	58.5	62.5714	68.9286	58.5	68.9286	77.5	80.7143	65.2143	65.8571	73.8571	73.8571	40.5714	25.9286	77.5	53.9286	69.6429	Opisthokonta	HOG596	../OMA_data_unfiltered/OMA_data/Opisthokonta/	False
../OMA_data_unfiltered/OMA_data/Opisthokonta/HOG157/	1566	1653	1531	2299	2331	2203	2259	2225	2624	2510	1503	2273	2659	2320	1521	1333	2585	1704	2620	30	52.2	55.1	51.0333	76.6333	77.7	73.4333	75.3	74.1667	87.4667	83.6667	50.1	75.7667	88.6333	77.3333	50.7	44.4333	86.1667	56.8	87.3333	Opisthokonta	HOG157	../OMA_data_unfiltered/OMA_data/Opisthokonta/	False
../OMA_data_unfiltered/OMA_data/Opisthokonta/HOG279/	1151	1175	1151	1531	1367	1429	1497	1429	1774	1774	1142	1391	1777	1743	1471	789	1738	1569	1665	22	52.3182	53.4091	52.3182	69.5909	62.1364	64.9545	68.0455	64.9545	80.6364	80.6364	51.9091	63.2273	80.7727	79.2273	66.8636	35.8636	79	71.3182	75.6818	Opisthokonta	HOG279	../OMA_data_unfiltered/OMA_data/Opisthokonta/	False
../OMA_data_unfiltered/OMA_data/Opisthokonta/HOG275/	781	792	783	1201	932	1015	1201	1015	1219	1239	827	924	1210	1210	920	830	1221	898	1262	20	39.05	39.6	39.15	60.05	46.6	50.75	60.05	50.75	60.95	61.95	41.35	46.2	60.5	60.5	46	41.5	61.05	44.9	63.1	Opisthokonta	HOG275	../OMA_data_unfiltered/OMA_data/Opisthokonta/	False
../OMA_data_unfiltered/OMA_data/Opisthokonta/HOG93/	650	664	706	622	622	720	622	720	650	650	706	622	720	720	398	212	594	622	720	13	50	51.0769	54.3077	47.8462	47.8462	55.3846	47.8462	55.3846	50	50	54.3077	47.8462	55.3846	55.3846	30.6154	16.3077	45.6923	47.8462	55.3846	Opisthokonta	HOG93	../OMA_data_unfiltered/OMA_data/Opisthokonta/	False
../OMA_data_unfiltered/OMA_data/Opisthokonta/HOG90/	948	948	855	1306	1078	1127	1274	1127	1448	1414	891	1114	1451	1496	1077	1034	1521	1185	1180	23	41.2174	41.2174	37.1739	56.7826	46.8696	49	55.3913	49	62.9565	61.4783	38.7391	48.4348	63.087	65.0435	46.8261	44.9565	66.1304	51.5217	51.3043	Opisthokonta	HOG90	../OMA_data_unfiltered/OMA_data/Opisthokonta/	False
../OMA_data_unfiltered/OMA_data/Opisthokonta/HOG57/	2831	2472	2862	4474	3892	3978	4244	3831	5023	4811	2862	3975	4998	5043	3491	2384	4872	3944	4846	83	34.1084	29.7831	34.4819	53.9036	46.8916	47.9277	51.1325	46.1566	60.5181	57.9639	34.4819	47.8916	60.2169	60.759	42.0602	28.7229	58.6988	47.5181	58.3855	Opisthokonta	HOG57	../OMA_data_unfiltered/OMA_data/Opisthokonta/	False
../OMA_data_unfiltered/OMA_data/Opisthokonta/HOG362/	717	712	652	641	681	641	641	641	720	720	670	681	714	720	731	397	716	667	710	11	65.1818	64.7273	59.2727	58.2727	61.9091	58.2727	58.2727	58.2727	65.4545	65.4545	60.9091	61.9091	64.9091	65.4545	66.4545	36.0909	65.0909	60.6364	64.5455	Opisthokonta	HOG362	../OMA_data_unfiltered/OMA_data/Opisthokonta/	False
../OMA_data_unfiltered/OMA_data/Opisthokonta/HOG219/	1407	1352	1469	1804	1662	1605	1800	1573	1736	1940	1399	1638	2030	1964	1717	1530	1942	1662	1592	31	45.3871	43.6129	47.3871	58.1935	53.6129	51.7742	58.0645	50.7419	56	62.5806	45.129	52.8387	65.4839	63.3548	55.3871	49.3548	62.6452	53.6129	51.3548	Opisthokonta	HOG219	../OMA_data_unfiltered/OMA_data/Opisthokonta/	False
../OMA_data_unfiltered/OMA_data/Opisthokonta/HOG460/	976	1030	928	1269	1216	1340	1189	1340	1353	1353	958	1361	1353	933	1248	1198	1353	1240	1484	16	61	64.375	58	79.3125	76	83.75	74.3125	83.75	84.5625	84.5625	59.875	85.0625	84.5625	58.3125	78	74.875	84.5625	77.5	92.75	Opisthokonta	HOG460	../OMA_data_unfiltered/OMA_data/Opisthokonta/	False
../OMA_data_unfiltered/OMA_data/Opisthokonta/HOG475/	1235	1245	1582	1710	1891	1819	1705	1674	1748	1748	1542	1756	1931	1881	1585	1462	1806	1526	1878	28	44.1071	44.4643	56.5	61.0714	67.5357	64.9643	60.8929	59.7857	62.4286	62.4286	55.0714	62.7143	68.9643	67.1786	56.6071	52.2143	64.5	54.5	67.0714	Opisthokonta	HOG475	../OMA_data_unfiltered/OMA_data/Opisthokonta/	False
../OMA_data_unfiltered/OMA_data/Opisthokonta/HOG566/	1049	1039	1077	1481	1538	1481	1450	1514	1720	1740	1077	1538	1377	1213	1410	1281	1771	1252	1502	22	47.6818	47.2273	48.9545	67.3182	69.9091	67.3182	65.9091	68.8182	78.1818	79.0909	48.9545	69.9091	62.5909	55.1364	64.0909	58.2273	80.5	56.9091	68.2727	Opisthokonta	HOG566	../OMA_data_unfiltered/OMA_data/Opisthokonta/	False
../OMA_data_unfiltered/OMA_data/Opisthokonta/HOG560/	1009	1009	997	1223	1204	1251	1205	1251	1112	1132	997	1251	1181	1189	954	741	1089	1297	1142	37	27.2703	27.2703	26.9459	33.0541	32.5405	33.8108	32.5676	33.8108	30.0541	30.5946	26.9459	33.8108	31.9189	32.1351	25.7838	20.027	29.4324	35.0541	30.8649	Opisthokonta	HOG560	../OMA_data_unfiltered/OMA_data/Opisthokonta/	False
../OMA_data_unfiltered/OMA_data/Opisthokonta/HOG5/	1300	1273	1463	1661	1445	1789	1661	1649	2013	1953	1463	1445	1919	1832	1696	1540	2085	1492	1831	32	40.625	39.7812	45.7188	51.9062	45.1562	55.9062	51.9062	51.5312	62.9062	61.0312	45.7188	45.1562	59.9688	57.25	53	48.125	65.1562	46.625	57.2188	Opisthokonta	HOG5	../OMA_data_unfiltered/OMA_data/Opisthokonta/	False
../OMA_data_unfiltered/OMA_data/Opisthokonta/HOG642/	1021	925	1016	1206	1258	1231	1232	1401	1641	1514	1021	1295	1657	1657	1280	1461	1670	1540	1700	20	51.05	46.25	50.8	60.3	62.9	61.55	61.6	70.05	82.05	75.7	51.05	64.75	82.85	82.85	64	73.05	83.5	77	85	Opisthokonta	HOG642	../OMA_data_unfiltered/OMA_data/Opisthokonta/	False
../OMA_data_unfiltered/OMA_data/Opisthokonta/HOG308/	570	570	518	718	801	843	718	843	909	869	518	801	829	845	697	538	954	711	930	14	40.7143	40.7143	37	51.2857	57.2143	60.2143	51.2857	60.2143	64.9286	62.0714	37	57.2143	59.2143	60.3571	49.7857	38.4286	68.1429	50.7857	66.4286	Opisthokonta	HOG308	../OMA_data_unfiltered/OMA_data/Opisthokonta/	False
../OMA_data_unfiltered/OMA_data/Opisthokonta/HOG605/	453	483	476	935	865	782	897	782	1025	1025	476	865	1034	1034	974	943	1048	943	1048	12	37.75	40.25	39.6667	77.9167	72.0833	65.1667	74.75	65.1667	85.4167	85.4167	39.6667	72.0833	86.1667	86.1667	81.1667	78.5833	87.3333	78.5833	87.3333	Opisthokonta	HOG605	../OMA_data_unfiltered/OMA_data/Opisthokonta/	False
../OMA_data_unfiltered/OMA_data/Opisthokonta/HOG660/	659	683	683	715	673	767	731	810	832	832	639	721	825	559	717	758	890	758	886	10	65.9	68.3	68.3	71.5	67.3	76.7	73.1	81	83.2	83.2	63.9	72.1	82.5	55.9	71.7	75.8	89	75.8	88.6	Opisthokonta	HOG660	../OMA_data_unfiltered/OMA_data/Opisthokonta/	False
../OMA_data_unfiltered/OMA_data/Opisthokonta/HOG626/	1110	1293	942	1725	1724	1915	1724	1889	2210	2364	970	1724	1955	1955	1515	1382	2128	1726	1870	24	46.25	53.875	39.25	71.875	71.8333	79.7917	71.8333	78.7083	92.0833	98.5	40.4167	71.8333	81.4583	81.4583	63.125	57.5833	88.6667	71.9167	77.9167	Opisthokonta	HOG626	../OMA_data_unfiltered/OMA_data/Opisthokonta/	False
../OMA_data_unfiltered/OMA_data/Opisthokonta/HOG233/	778	778	705	921	951	919	921	919	1096	1147	777	951	1082	1082	1111	822	1072	986	1054	16	48.625	48.625	44.0625	57.5625	59.4375	57.4375	57.5625	57.4375	68.5	71.6875	48.5625	59.4375	67.625	67.625	69.4375	51.375	67	61.625	65.875	Opisthokonta	HOG233	../OMA_data_unfiltered/OMA_data/Opisthokonta/	False
../OMA_data_unfiltered/OMA_data/Opisthokonta/HOG252/	1240	1482	1386	1369	2066	1808	1179	1115	3009	3049	1311	1206	3000	3089	1768	1257	2884	1425	2734	28	44.2857	52.9286	49.5	48.8929	73.7857	64.5714	42.1071	39.8214	107.464	108.893	46.8214	43.0714	107.143	110.321	63.1429	44.8929	103	50.8929	97.6429	Opisthokonta	HOG252	../OMA_data_unfiltered/OMA_data/Opisthokonta/	False
../OMA_data_unfiltered/OMA_data/Opisthokonta/HOG439/	115	115	115	133	133	133	133	133	133	133	115	133	133	133	115	115	133	133	133	4	28.75	28.75	28.75	33.25	33.25	33.25	33.25	33.25	33.25	33.25	28.75	33.25	33.25	33.25	28.75	28.75	33.25	33.25	33.25	Opisthokonta	HOG439	../OMA_data_unfiltered/OMA_data/Opisthokonta/	False
../OMA_data_unfiltered/OMA_data/Opisthokonta/HOG270/	973	973	956	852	1081	954	826	964	1526	1562	962	957	1575	1438	931	785	1554	994	1524	22	44.2273	44.2273	43.4545	38.7273	49.1364	43.3636	37.5455	43.8182	69.3636	71	43.7273	43.5	71.5909	65.3636	42.3182	35.6818	70.6364	45.1818	69.2727	Opisthokonta	HOG270	../OMA_data_unfiltered/OMA_data/Opisthokonta/	False
../OMA_data_unfiltered/OMA_data/Opisthokonta/HOG135/	1077	969	900	1699	1556	1440	1693	1294	2263	2390	906	1612	2228	2342	1517	1313	2342	1390	2144	33	32.6364	29.3636	27.2727	51.4848	47.1515	43.6364	51.303	39.2121	68.5758	72.4242	27.4545	48.8485	67.5152	70.9697	45.9697	39.7879	70.9697	42.1212	64.9697	Opisthokonta	HOG135	../OMA_data_unfiltered/OMA_data/Opisthokonta/	False
../OMA_data_unfiltered/OMA_data/Opisthokonta/HOG652/	1674	1590	1609	2274	2177	2219	2458	2202	2348	2379	1587	2086	2372	2372	2081	1665	2467	2036	2367	34	49.2353	46.7647	47.3235	66.8824	64.0294	65.2647	72.2941	64.7647	69.0588	69.9706	46.6765	61.3529	69.7647	69.7647	61.2059	48.9706	72.5588	59.8824	69.6176	Opisthokonta	HOG652	../OMA_data_unfiltered/OMA_data/Opisthokonta/	False
../OMA_data_unfiltered/OMA_data/Opisthokonta/HOG10/	211	211	211	211	231	211	211	211	222	222	211	211	211	207	251	211	211	231	207	13	16.2308	16.2308	16.2308	16.2308	17.7692	16.2308	16.2308	16.2308	17.0769	17.0769	16.2308	16.2308	16.2308	15.9231	19.3077	16.2308	16.2308	17.7692	15.9231	Opisthokonta	HOG10	../OMA_data_unfiltered/OMA_data/Opisthokonta/	False
../OMA_data_unfiltered/OMA_data/Opisthokonta/HOG185/	710	602	712	1062	1069	1048	1062	1113	1081	1123	646	1069	1145	1167	1109	733	1123	1068	1100	16	44.375	37.625	44.5	66.375	66.8125	65.5	66.375	69.5625	67.5625	70.1875	40.375	66.8125	71.5625	72.9375	69.3125	45.8125	70.1875	66.75	68.75	Opisthokonta	HOG185	../OMA_data_unfiltered/OMA_data/Opisthokonta/	False
../OMA_data_unfiltered/OMA_data/Opisthokonta/HOG68/	518	650	879	462	651	897	462	857	949	945	947	651	913	897	975	923	945	863	885	21	24.6667	30.9524	41.8571	22	31	42.7143	22	40.8095	45.1905	45	45.0952	31	43.4762	42.7143	46.4286	43.9524	45	41.0952	42.1429	Opisthokonta	HOG68	../OMA_data_unfiltered/OMA_data/Opisthokonta/	False
../OMA_data_unfiltered/OMA_data/Opisthokonta/HOG540/	1118	1118	1068	1434	1520	1559	1464	1559	1700	1681	1065	1536	1678	1757	1486	1406	1697	1600	1674	33	33.8788	33.8788	32.3636	43.4545	46.0606	47.2424	44.3636	47.2424	51.5152	50.9394	32.2727	46.5455	50.8485	53.2424	45.0303	42.6061	51.4242	48.4848	50.7273	Opisthokonta	HOG540	../OMA_data_unfiltered/OMA_data/Opisthokonta/	False
../OMA_data_unfiltered/OMA_data/Opisthokonta/HOG355/	2198	1920	2566	2380	2380	2563	2362	2527	2672	2580	2850	2340	2589	2590	1881	2058	2388	2095	2677	30	73.2667	64	85.5333	79.3333	79.3333	85.4333	78.7333	84.2333	89.0667	86	95	78	86.3	86.3333	62.7	68.6	79.6	69.8333	89.2333	Opisthokonta	HOG355	../OMA_data_unfiltered/OMA_data/Opisthokonta/	False
../OMA_data_unfiltered/OMA_data/Opisthokonta/HOG43/	863	733	997	1191	1157	1164	1210	1164	1153	1161	1027	1133	1203	1182	976	754	1183	1262	1185	23	37.5217	31.8696	43.3478	51.7826	50.3043	50.6087	52.6087	50.6087	50.1304	50.4783	44.6522	49.2609	52.3043	51.3913	42.4348	32.7826	51.4348	54.8696	51.5217	Opisthokonta	HOG43	../OMA_data_unfiltered/OMA_data/Opisthokonta/	False
../OMA_data_unfiltered/OMA_data/Opisthokonta/HOG145/	1143	952	1218	1508	1485	1596	1454	1569	1593	1654	1306	1485	1568	1566	1107	1178	1621	1477	1632	29	39.4138	32.8276	42	52	51.2069	55.0345	50.1379	54.1034	54.931	57.0345	45.0345	51.2069	54.069	54	38.1724	40.6207	55.8966	50.931	56.2759	Opisthokonta	HOG145	../OMA_data_unfiltered/OMA_data/Opisthokonta/	False
../OMA_data_unfiltered/OMA_data/Opisthokonta/HOG580/	2751	2739	2483	3748	3646	3196	3748	3312	3933	3797	2629	3577	3916	3916	2923	2954	4044	3394	3699	42	65.5	65.2143	59.119	89.2381	86.8095	76.0952	89.2381	78.8571	93.6429	90.4048	62.5952	85.1667	93.2381	93.2381	69.5952	70.3333	96.2857	80.8095	88.0714	Opisthokonta	HOG580	../OMA_data_unfiltered/OMA_data/Opisthokonta/	False
../OMA_data_unfiltered/OMA_data/Opisthokonta/HOG130/	1098	1118	1092	1385	1244	1301	1273	1301	1706	1834	1104	1244	1897	1897	1611	1066	1834	1442	1897	24	45.75	46.5833	45.5	57.7083	51.8333	54.2083	53.0417	54.2083	71.0833	76.4167	46	51.8333	79.0417	79.0417	67.125	44.4167	76.4167	60.0833	79.0417	Opisthokonta	HOG130	../OMA_data_unfiltered/OMA_data/Opisthokonta/	False
../OMA_data_unfiltered/OMA_data/Opisthokonta/HOG218/	660	666	715	1062	1226	1225	1128	1225	1293	1138	720	1241	1317	1413	1031	1078	1265	1103	1559	21	31.4286	31.7143	34.0476	50.5714	58.381	58.3333	53.7143	58.3333	61.5714	54.1905	34.2857	59.0952	62.7143	67.2857	49.0952	51.3333	60.2381	52.5238	74.2381	Opisthokonta	HOG218	../OMA_data_unfiltered/OMA_data/Opisthokonta/	False
../OMA_data_unfiltered/OMA_data/Opisthokonta/HOG302/	813	846	862	1171	993	1131	1119	871	1350	1350	862	993	1393	1500	1053	737	1363	688	1401	19	42.7895	44.5263	45.3684	61.6316	52.2632	59.5263	58.8947	45.8421	71.0526	71.0526	45.3684	52.2632	73.3158	78.9474	55.4211	38.7895	71.7368	36.2105	73.7368	Opisthokonta	HOG302	../OMA_data_unfiltered/OMA_data/Opisthokonta/	False
../OMA_data_unfiltered/OMA_data/Opisthokonta/HOG76/	213	215	217	191	185	203	191	203	219	219	211	181	225	230	194	204	222	197	215	15	14.2	14.3333	14.4667	12.7333	12.3333	13.5333	12.7333	13.5333	14.6	14.6	14.0667	12.0667	15	15.3333	12.9333	13.6	14.8	13.1333	14.3333	Opisthokonta	HOG76	../OMA_data_unfiltered/OMA_data/Opisthokonta/	False
../OMA_data_unfiltered/OMA_data/Opisthokonta/HOG184/	1187	1164	1320	2158	1734	1860	2190	1925	2526	2500	1463	1888	2419	2419	2382	1906	2458	2239	2419	29	40.931	40.1379	45.5172	74.4138	59.7931	64.1379	75.5172	66.3793	87.1034	86.2069	50.4483	65.1034	83.4138	83.4138	82.1379	65.7241	84.7586	77.2069	83.4138	Opisthokonta	HOG184	../OMA_data_unfiltered/OMA_data/Opisthokonta/	False
../OMA_data_unfiltered/OMA_data/Opisthokonta/HOG204/	1324	1324	1294	1652	1596	1626	1652	1626	1806	1696	1318	1596	1778	1497	1013	740	1765	1646	1503	19	69.6842	69.6842	68.1053	86.9474	84	85.5789	86.9474	85.5789	95.0526	89.2632	69.3684	84	93.5789	78.7895	53.3158	38.9474	92.8947	86.6316	79.1053	Opisthokonta	HOG204	../OMA_data_unfiltered/OMA_data/Opisthokonta/	False
../OMA_data_unfiltered/OMA_data/Opisthokonta/HOG1/	2173	2138	1899	2361	2500	2697	2209	2559	3490	3817	2175	2519	4069	3885	2299	2320	3587	2650	3566	44	49.3864	48.5909	43.1591	53.6591	56.8182	61.2955	50.2045	58.1591	79.3182	86.75	49.4318	57.25	92.4773	88.2955	52.25	52.7273	81.5227	60.2273	81.0455	Opisthokonta	HOG1	../OMA_data_unfiltered/OMA_data/Opisthokonta/	False
../OMA_data_unfiltered/OMA_data/Opisthokonta/HOG573/	995	1019	855	927	1033	1111	978	1111	1167	1167	855	1106	1162	1145	1096	966	1174	985	1238	17	58.5294	59.9412	50.2941	54.5294	60.7647	65.3529	57.5294	65.3529	68.6471	68.6471	50.2941	65.0588	68.3529	67.3529	64.4706	56.8235	69.0588	57.9412	72.8235	Opisthokonta	HOG573	../OMA_data_unfiltered/OMA_data/Opisthokonta/	False
../OMA_data_unfiltered/OMA_data/Opisthokonta/HOG66/	1148	922	1052	1177	1200	1183	1177	1181	1537	1537	1094	1174	1544	1385	1265	1169	1581	1208	1599	22	52.1818	41.9091	47.8182	53.5	54.5455	53.7727	53.5	53.6818	69.8636	69.8636	49.7273	53.3636	70.1818	62.9545	57.5	53.1364	71.8636	54.9091	72.6818	Opisthokonta	HOG66	../OMA_data_unfiltered/OMA_data/Opisthokonta/	False
../OMA_data_unfiltered/OMA_data/Opisthokonta/HOG146/	5253	5304	5187	7916	9960	7898	8663	8220	8609	8715	5000	9648	9793	9708	7101	6317	9724	6025	8153	91	57.7253	58.2857	57	86.989	109.451	86.7912	95.1978	90.3297	94.6044	95.7692	54.9451	106.022	107.615	106.681	78.033	69.4176	106.857	66.2088	89.5934	Opisthokonta	HOG146	../OMA_data_unfiltered/OMA_data/Opisthokonta/	False
../OMA_data_unfiltered/OMA_data/Opisthokonta/HOG106/	610	640	640	1238	1038	1103	1245	1103	1654	1707	640	1133	1884	1902	1411	1251	1852	1173	1984	33	18.4848	19.3939	19.3939	37.5152	31.4545	33.4242	37.7273	33.4242	50.1212	51.7273	19.3939	34.3333	57.0909	57.6364	42.7576	37.9091	56.1212	35.5455	60.1212	Opisthokonta	HOG106	../OMA_data_unfiltered/OMA_data/Opisthokonta/	False
../OMA_data_unfiltered/OMA_data/Opisthokonta/HOG153/	876	890	790	1170	1047	1354	1024	1354	1472	1402	790	1040	1318	1644	1126	1111	1333	1242	1384	23	38.087	38.6957	34.3478	50.8696	45.5217	58.8696	44.5217	58.8696	64	60.9565	34.3478	45.2174	57.3043	71.4783	48.9565	48.3043	57.9565	54	60.1739	Opisthokonta	HOG153	../OMA_data_unfiltered/OMA_data/Opisthokonta/	False
../OMA_data_unfiltered/OMA_data/Opisthokonta/HOG290/	3260	3322	3657	3847	4154	4034	3956	3914	4745	4901	2974	4411	4531	4717	4138	3757	4797	3800	4360	49	66.5306	67.7959	74.6327	78.5102	84.7755	82.3265	80.7347	79.8776	96.8367	100.02	60.6939	90.0204	92.4694	96.2653	84.449	76.6735	97.898	77.551	88.9796	Opisthokonta	HOG290	../OMA_data_unfiltered/OMA_data/Opisthokonta/	False
../OMA_data_unfiltered/OMA_data/Opisthokonta/HOG430/	928	931	805	940	968	1020	940	1020	1183	1312	799	1016	1311	1168	1189	910	1209	953	1173	20	46.4	46.55	40.25	47	48.4	51	47	51	59.15	65.6	39.95	50.8	65.55	58.4	59.45	45.5	60.45	47.65	58.65	Opisthokonta	HOG430	../OMA_data_unfiltered/OMA_data/Opisthokonta/	False
../OMA_data_unfiltered/OMA_data/Opisthokonta/HOG467/	419	419	375	860	826	775	723	775	703	723	375	811	709	636	695	634	689	708	679	14	29.9286	29.9286	26.7857	61.4286	59	55.3571	51.6429	55.3571	50.2143	51.6429	26.7857	57.9286	50.6429	45.4286	49.6429	45.2857	49.2143	50.5714	48.5	Opisthokonta	HOG467	../OMA_data_unfiltered/OMA_data/Opisthokonta/	False
../OMA_data_unfiltered/OMA_data/Opisthokonta/HOG455/	908	940	1042	1067	1080	1306	1057	1306	1595	1614	1042	1084	1531	1531	1194	1070	1614	1069	1614	25	36.32	37.6	41.68	42.68	43.2	52.24	42.28	52.24	63.8	64.56	41.68	43.36	61.24	61.24	47.76	42.8	64.56	42.76	64.56	Opisthokonta	HOG455	../OMA_data_unfiltered/OMA_data/Opisthokonta/	False
../OMA_data_unfiltered/OMA_data/Opisthokonta/HOG612/	755	620	782	867	923	926	867	926	1071	1071	824	923	1074	1066	850	844	1071	995	1041	18	41.9444	34.4444	43.4444	48.1667	51.2778	51.4444	48.1667	51.4444	59.5	59.5	45.7778	51.2778	59.6667	59.2222	47.2222	46.8889	59.5	55.2778	57.8333	Opisthokonta	HOG612	../OMA_data_unfiltered/OMA_data/Opisthokonta/	False
../OMA_data_unfiltered/OMA_data/Opisthokonta/HOG107/	212	212	212	204	244	244	204	204	212	220	212	244	220	260	212	194	220	220	232	11	19.2727	19.2727	19.2727	18.5455	22.1818	22.1818	18.5455	18.5455	19.2727	20	19.2727	22.1818	20	23.6364	19.2727	17.6364	20	20	21.0909	Opisthokonta	HOG107	../OMA_data_unfiltered/OMA_data/Opisthokonta/	False
../OMA_data_unfiltered/OMA_data/Opisthokonta/HOG425/	512	512	512	663	663	663	663	663	760	760	512	663	760	687	659	562	760	618	760	13	39.3846	39.3846	39.3846	51	51	51	51	51	58.4615	58.4615	39.3846	51	58.4615	52.8462	50.6923	43.2308	58.4615	47.5385	58.4615	Opisthokonta	HOG425	../OMA_data_unfiltered/OMA_data/Opisthokonta/	False
../OMA_data_unfiltered/OMA_data/Opisthokonta/HOG82/	3009	2685	2984	3818	3937	3964	3832	3963	4343	4377	3013	3982	4276	4342	3257	2616	4280	3362	4377	57	52.7895	47.1053	52.3509	66.9825	69.0702	69.5439	67.2281	69.5263	76.193	76.7895	52.8596	69.8596	75.0175	76.1754	57.1404	45.8947	75.0877	58.9825	76.7895	Opisthokonta	HOG82	../OMA_data_unfiltered/OMA_data/Opisthokonta/	False
../OMA_data_unfiltered/OMA_data/Opisthokonta/HOG353/	2148	1973	1918	2408	2364	2221	2362	2215	2534	2581	2048	2364	2364	2406	1536	1356	2403	1833	2229	34	63.1765	58.0294	56.4118	70.8235	69.5294	65.3235	69.4706	65.1471	74.5294	75.9118	60.2353	69.5294	69.5294	70.7647	45.1765	39.8824	70.6765	53.9118	65.5588	Opisthokonta	HOG353	../OMA_data_unfiltered/OMA_data/Opisthokonta/	False
../OMA_data_unfiltered/OMA_data/Opisthokonta/HOG65/	316	304	318	424	333	321	424	366	419	419	318	333	404	401	357	383	377	380	404	13	24.3077	23.3846	24.4615	32.6154	25.6154	24.6923	32.6154	28.1538	32.2308	32.2308	24.4615	25.6154	31.0769	30.8462	27.4615	29.4615	29	29.2308	31.0769	Opisthokonta	HOG65	../OMA_data_unfiltered/OMA_data/Opisthokonta/	False
../OMA_data_unfiltered/OMA_data/Opisthokonta/HOG419/	3998	3699	3753	5478	4667	5116	5448	4841	6974	7021	3920	4734	7013	7114	6996	5978	6670	7080	6707	62	64.4839	59.6613	60.5323	88.3548	75.2742	82.5161	87.871	78.0806	112.484	113.242	63.2258	76.3548	113.113	114.742	112.839	96.4194	107.581	114.194	108.177	Opisthokonta	HOG419	../OMA_data_unfiltered/OMA_data/Opisthokonta/	False
../OMA_data_unfiltered/OMA_data/Opisthokonta/HOG484/	540	540	540	634	694	752	631	752	799	755	540	694	755	755	705	658	799	699	799	10	54	54	54	63.4	69.4	75.2	63.1	75.2	79.9	75.5	54	69.4	75.5	75.5	70.5	65.8	79.9	69.9	79.9	Opisthokonta	HOG484	../OMA_data_unfiltered/OMA_data/Opisthokonta/	False
../OMA_data_unfiltered/OMA_data/Opisthokonta/HOG404/	4773	4802	5065	6049	5105	5199	5669	5199	6119	6377	4782	5605	6149	6235	4331	4222	5690	4506	4917	62	76.9839	77.4516	81.6935	97.5645	82.3387	83.8548	91.4355	83.8548	98.6935	102.855	77.129	90.4032	99.1774	100.565	69.8548	68.0968	91.7742	72.6774	79.3065	Opisthokonta	HOG404	../OMA_data_unfiltered/OMA_data/Opisthokonta/	False
../OMA_data_unfiltered/OMA_data/Opisthokonta/HOG618/	253	253	293	330	460	401	330	499	492	492	293	460	491	475	388	382	488	366	502	16	15.8125	15.8125	18.3125	20.625	28.75	25.0625	20.625	31.1875	30.75	30.75	18.3125	28.75	30.6875	29.6875	24.25	23.875	30.5	22.875	31.375	Opisthokonta	HOG618	../OMA_data_unfiltered/OMA_data/Opisthokonta/	False
../OMA_data_unfiltered/OMA_data/Opisthokonta/HOG633/	668	546	444	937	715	715	932	958	1008	1008	911	958	963	741	832	943	1110	1060	1013	12	55.6667	45.5	37	78.0833	59.5833	59.5833	77.6667	79.8333	84	84	75.9167	79.8333	80.25	61.75	69.3333	78.5833	92.5	88.3333	84.4167	Opisthokonta	HOG633	../OMA_data_unfiltered/OMA_data/Opisthokonta/	False
../OMA_data_unfiltered/OMA_data/Opisthokonta/HOG403/	1408	1430	1533	1673	1564	1498	1673	1498	1720	1691	1511	1558	1694	1565	1121	856	1754	1227	1457	21	67.0476	68.0952	73	79.6667	74.4762	71.3333	79.6667	71.3333	81.9048	80.5238	71.9524	74.1905	80.6667	74.5238	53.381	40.7619	83.5238	58.4286	69.381	Opisthokonta	HOG403	../OMA_data_unfiltered/OMA_data/Opisthokonta/	False
../OMA_data_unfiltered/OMA_data/Opisthokonta/HOG342/	1533	1515	1637	1621	1540	1920	1468	1951	2019	1992	1708	1720	2116	2116	1971	1901	2202	1962	2239	24	63.875	63.125	68.2083	67.5417	64.1667	80	61.1667	81.2917	84.125	83	71.1667	71.6667	88.1667	88.1667	82.125	79.2083	91.75	81.75	93.2917	Opisthokonta	HOG342	../OMA_data_unfiltered/OMA_data/Opisthokonta/	False
../OMA_data_unfiltered/OMA_data/Opisthokonta/HOG364/	1479	1591	1733	2276	2499	2253	2196	2233	2886	2886	1753	2499	2720	2835	2256	2303	3024	2269	2792	31	47.7097	51.3226	55.9032	73.4194	80.6129	72.6774	70.8387	72.0323	93.0968	93.0968	56.5484	80.6129	87.7419	91.4516	72.7742	74.2903	97.5484	73.1935	90.0645	Opisthokonta	HOG364	../OMA_data_unfiltered/OMA_data/Opisthokonta/	False
../OMA_data_unfiltered/OMA_data/Opisthokonta/HOG489/	905	555	710	1171	647	815	1171	901	1101	954	710	724	1024	1111	1232	767	1056	458	1093	16	56.5625	34.6875	44.375	73.1875	40.4375	50.9375	73.1875	56.3125	68.8125	59.625	44.375	45.25	64	69.4375	77	47.9375	66	28.625	68.3125	Opisthokonta	HOG489	../OMA_data_unfiltered/OMA_data/Opisthokonta/	False
../OMA_data_unfiltered/OMA_data/Opisthokonta/HOG349/	524	502	584	863	825	674	863	815	895	867	584	825	1036	791	928	408	981	834	985	15	34.9333	33.4667	38.9333	57.5333	55	44.9333	57.5333	54.3333	59.6667	57.8	38.9333	55	69.0667	52.7333	61.8667	27.2	65.4	55.6	65.6667	Opisthokonta	HOG349	../OMA_data_unfiltered/OMA_data/Opisthokonta/	False
../OMA_data_unfiltered/OMA_data/Opisthokonta/HOG271/	1479	1479	1427	1576	1428	1571	1534	1631	1425	1473	1427	1533	1465	1492	1449	1289	1403	1317	1528	22	67.2273	67.2273	64.8636	71.6364	64.9091	71.4091	69.7273	74.1364	64.7727	66.9545	64.8636	69.6818	66.5909	67.8182	65.8636	58.5909	63.7727	59.8636	69.4545	Opisthokonta	HOG271	../OMA_data_unfiltered/OMA_data/Opisthokonta/	False
../OMA_data_unfiltered/OMA_data/Opisthokonta/HOG194/	1475	1475	1498	1062	1886	1705	1062	1649	2229	2229	1498	1852	1860	1860	1168	981	2093	1183	2314	25	59	59	59.92	42.48	75.44	68.2	42.48	65.96	89.16	89.16	59.92	74.08	74.4	74.4	46.72	39.24	83.72	47.32	92.56	Opisthokonta	HOG194	../OMA_data_unfiltered/OMA_data/Opisthokonta/	False
../OMA_data_unfiltered/OMA_data/Opisthokonta/HOG265/	164	164	196	364	208	202	364	224	388	364	148	172	364	388	248	220	370	268	370	10	16.4	16.4	19.6	36.4	20.8	20.2	36.4	22.4	38.8	36.4	14.8	17.2	36.4	38.8	24.8	22	37	26.8	37	Opisthokonta	HOG265	../OMA_data_unfiltered/OMA_data/Opisthokonta/	False
../OMA_data_unfiltered/OMA_data/Opisthokonta/HOG608/	1540	1548	1630	1691	1913	1739	1743	1730	1956	1790	1627	1897	1825	1729	1310	938	1791	1663	1963	29	53.1034	53.3793	56.2069	58.3103	65.9655	59.9655	60.1034	59.6552	67.4483	61.7241	56.1034	65.4138	62.931	59.6207	45.1724	32.3448	61.7586	57.3448	67.6897	Opisthokonta	HOG608	../OMA_data_unfiltered/OMA_data/Opisthokonta/	False
../OMA_data_unfiltered/OMA_data/Opisthokonta/HOG60/	1001	962	1026	1097	1015	1014	1097	1014	1116	1087	1016	1000	1189	1181	846	865	1147	899	1151	19	52.6842	50.6316	54	57.7368	53.4211	53.3684	57.7368	53.3684	58.7368	57.2105	53.4737	52.6316	62.5789	62.1579	44.5263	45.5263	60.3684	47.3158	60.5789	Opisthokonta	HOG60	../OMA_data_unfiltered/OMA_data/Opisthokonta/	False
../OMA_data_unfiltered/OMA_data/Opisthokonta/HOG595/	320	310	290	341	361	365	341	365	361	361	300	361	361	361	329	365	361	365	361	11	29.0909	28.1818	26.3636	31	32.8182	33.1818	31	33.1818	32.8182	32.8182	27.2727	32.8182	32.8182	32.8182	29.9091	33.1818	32.8182	33.1818	32.8182	Opisthokonta	HOG595	../OMA_data_unfiltered/OMA_data/Opisthokonta/	False
../OMA_data_unfiltered/OMA_data/Opisthokonta/HOG369/	734	687	797	986	791	855	986	856	1309	1272	736	947	1214	1203	1228	695	1259	841	1105	18	40.7778	38.1667	44.2778	54.7778	43.9444	47.5	54.7778	47.5556	72.7222	70.6667	40.8889	52.6111	67.4444	66.8333	68.2222	38.6111	69.9444	46.7222	61.3889	Opisthokonta	HOG369	../OMA_data_unfiltered/OMA_data/Opisthokonta/	False
../OMA_data_unfiltered/OMA_data/Opisthokonta/HOG450/	2143	2148	2142	2805	2857	2669	1935	3026	3500	3500	2205	3003	3611	3597	3218	2174	3587	2489	3293	33	64.9394	65.0909	64.9091	85	86.5758	80.8788	58.6364	91.697	106.061	106.061	66.8182	91	109.424	109	97.5152	65.8788	108.697	75.4242	99.7879	Opisthokonta	HOG450	../OMA_data_unfiltered/OMA_data/Opisthokonta/	False
../OMA_data_unfiltered/OMA_data/Opisthokonta/HOG616/	546	532	473	820	717	723	760	732	984	997	502	752	1052	996	764	654	1087	659	1070	20	27.3	26.6	23.65	41	35.85	36.15	38	36.6	49.2	49.85	25.1	37.6	52.6	49.8	38.2	32.7	54.35	32.95	53.5	Opisthokonta	HOG616	../OMA_data_unfiltered/OMA_data/Opisthokonta/	False
../OMA_data_unfiltered/OMA_data/Opisthokonta/HOG296/	788	710	783	1176	1156	1156	1182	1156	1355	1355	923	1156	1369	1292	1292	588	1325	1300	1307	17	46.3529	41.7647	46.0588	69.1765	68	68	69.5294	68	79.7059	79.7059	54.2941	68	80.5294	76	76	34.5882	77.9412	76.4706	76.8824	Opisthokonta	HOG296	../OMA_data_unfiltered/OMA_data/Opisthokonta/	False
../OMA_data_unfiltered/OMA_data/Opisthokonta/HOG161/	554	550	536	598	592	613	613	619	572	572	516	592	592	590	612	270	604	653	613	12	46.1667	45.8333	44.6667	49.8333	49.3333	51.0833	51.0833	51.5833	47.6667	47.6667	43	49.3333	49.3333	49.1667	51	22.5	50.3333	54.4167	51.0833	Opisthokonta	HOG161	../OMA_data_unfiltered/OMA_data/Opisthokonta/	False
../OMA_data_unfiltered/OMA_data/Opisthokonta/HOG22/	1958	1820	1688	2187	2370	2329	2208	2329	3239	3326	1763	2111	3061	3135	2128	2264	2993	2318	3009	45	43.5111	40.4444	37.5111	48.6	52.6667	51.7556	49.0667	51.7556	71.9778	73.9111	39.1778	46.9111	68.0222	69.6667	47.2889	50.3111	66.5111	51.5111	66.8667	Opisthokonta	HOG22	../OMA_data_unfiltered/OMA_data/Opisthokonta/	False
../OMA_data_unfiltered/OMA_data/Opisthokonta/HOG431/	748	748	792	933	900	948	911	920	963	963	792	900	963	963	894	829	963	928	963	12	62.3333	62.3333	66	77.75	75	79	75.9167	76.6667	80.25	80.25	66	75	80.25	80.25	74.5	69.0833	80.25	77.3333	80.25	Opisthokonta	HOG431	../OMA_data_unfiltered/OMA_data/Opisthokonta/	False
../OMA_data_unfiltered/OMA_data/Opisthokonta/HOG246/	1147	1127	1147	1177	1153	1146	1159	1058	1294	1310	1147	1047	1230	1307	1128	965	1294	1114	1275	19	60.3684	59.3158	60.3684	61.9474	60.6842	60.3158	61	55.6842	68.1053	68.9474	60.3684	55.1053	64.7368	68.7895	59.3684	50.7895	68.1053	58.6316	67.1053	Opisthokonta	HOG246	../OMA_data_unfiltered/OMA_data/Opisthokonta/	False
../OMA_data_unfiltered/OMA_data/Opisthokonta/HOG473/	657	595	595	712	498	498	700	595	837	837	657	498	837	751	537	616	768	563	794	10	65.7	59.5	59.5	71.2	49.8	49.8	70	59.5	83.7	83.7	65.7	49.8	83.7	75.1	53.7	61.6	76.8	56.3	79.4	Opisthokonta	HOG473	../OMA_data_unfiltered/OMA_data/Opisthokonta/	False
../OMA_data_unfiltered/OMA_data/Opisthokonta/HOG128/	1017	1001	1103	1274	1516	1311	1420	1311	1646	1623	1085	1516	1641	1638	1383	1114	1611	1529	1687	31	32.8065	32.2903	35.5806	41.0968	48.9032	42.2903	45.8065	42.2903	53.0968	52.3548	35	48.9032	52.9355	52.8387	44.6129	35.9355	51.9677	49.3226	54.4194	Opisthokonta	HOG128	../OMA_data_unfiltered/OMA_data/Opisthokonta/	False
../OMA_data_unfiltered/OMA_data/Opisthokonta/HOG522/	609	609	589	578	760	900	578	926	1095	1095	589	760	1036	936	901	579	1095	568	1042	14	43.5	43.5	42.0714	41.2857	54.2857	64.2857	41.2857	66.1429	78.2143	78.2143	42.0714	54.2857	74	66.8571	64.3571	41.3571	78.2143	40.5714	74.4286	Opisthokonta	HOG522	../OMA_data_unfiltered/OMA_data/Opisthokonta/	False
../OMA_data_unfiltered/OMA_data/Opisthokonta/HOG350/	1576	1559	1505	2287	2428	2347	2368	2347	2907	3016	1517	2485	3109	3058	2050	1763	3024	1893	2754	33	47.7576	47.2424	45.6061	69.303	73.5758	71.1212	71.7576	71.1212	88.0909	91.3939	45.9697	75.303	94.2121	92.6667	62.1212	53.4242	91.6364	57.3636	83.4545	Opisthokonta	HOG350	../OMA_data_unfiltered/OMA_data/Opisthokonta/	False
../OMA_data_unfiltered/OMA_data/Opisthokonta/HOG615/	747	747	627	1010	1036	1052	1010	1052	1138	1138	627	1036	1165	1165	812	772	1150	718	1103	20	37.35	37.35	31.35	50.5	51.8	52.6	50.5	52.6	56.9	56.9	31.35	51.8	58.25	58.25	40.6	38.6	57.5	35.9	55.15	Opisthokonta	HOG615	../OMA_data_unfiltered/OMA_data/Opisthokonta/	False
../OMA_data_unfiltered/OMA_data/Opisthokonta/HOG56/	250	250	215	247	256	269	262	256	220	224	239	256	241	241	205	236	227	262	213	12	20.8333	20.8333	17.9167	20.5833	21.3333	22.4167	21.8333	21.3333	18.3333	18.6667	19.9167	21.3333	20.0833	20.0833	17.0833	19.6667	18.9167	21.8333	17.75	Opisthokonta	HOG56	../OMA_data_unfiltered/OMA_data/Opisthokonta/	False
../OMA_data_unfiltered/OMA_data/Opisthokonta/HOG160/	888	453	534	717	638	738	717	864	906	988	648	912	646	800	939	939	958	979	1022	14	63.4286	32.3571	38.1429	51.2143	45.5714	52.7143	51.2143	61.7143	64.7143	70.5714	46.2857	65.1429	46.1429	57.1429	67.0714	67.0714	68.4286	69.9286	73	Opisthokonta	HOG160	../OMA_data_unfiltered/OMA_data/Opisthokonta/	False
../OMA_data_unfiltered/OMA_data/Opisthokonta/HOG166/	106	112	106	133	126	112	133	114	112	112	106	126	121	121	106	106	112	112	112	7	15.1429	16	15.1429	19	18	16	19	16.2857	16	16	15.1429	18	17.2857	17.2857	15.1429	15.1429	16	16	16	Opisthokonta	HOG166	../OMA_data_unfiltered/OMA_data/Opisthokonta/	False
../OMA_data_unfiltered/OMA_data/Opisthokonta/HOG339/	5159	5692	5131	7199	6905	6956	7199	7212	6248	6292	5718	7249	7794	8445	4403	4391	6250	5392	8402	91	56.6923	62.5495	56.3846	79.1099	75.8791	76.4396	79.1099	79.2527	68.6593	69.1429	62.8352	79.6593	85.6484	92.8022	48.3846	48.2527	68.6813	59.2527	92.3297	Opisthokonta	HOG339	../OMA_data_unfiltered/OMA_data/Opisthokonta/	False
../OMA_data_unfiltered/OMA_data/Opisthokonta/HOG382/	647	539	539	801	891	832	801	832	864	864	647	859	864	864	706	580	864	771	864	12	53.9167	44.9167	44.9167	66.75	74.25	69.3333	66.75	69.3333	72	72	53.9167	71.5833	72	72	58.8333	48.3333	72	64.25	72	Opisthokonta	HOG382	../OMA_data_unfiltered/OMA_data/Opisthokonta/	False
../OMA_data_unfiltered/OMA_data/Opisthokonta/HOG621/	234	234	214	288	307	288	253	288	288	281	214	307	221	275	238	228	274	288	273	11	21.2727	21.2727	19.4545	26.1818	27.9091	26.1818	23	26.1818	26.1818	25.5455	19.4545	27.9091	20.0909	25	21.6364	20.7273	24.9091	26.1818	24.8182	Opisthokonta	HOG621	../OMA_data_unfiltered/OMA_data/Opisthokonta/	False
../OMA_data_unfiltered/OMA_data/Opisthokonta/HOG209/	328	320	240	362	426	354	342	366	398	398	252	396	470	428	354	190	396	402	428	14	23.4286	22.8571	17.1429	25.8571	30.4286	25.2857	24.4286	26.1429	28.4286	28.4286	18	28.2857	33.5714	30.5714	25.2857	13.5714	28.2857	28.7143	30.5714	Opisthokonta	HOG209	../OMA_data_unfiltered/OMA_data/Opisthokonta/	False
../OMA_data_unfiltered/OMA_data/Opisthokonta/HOG120/	722	654	740	1126	1192	1190	1174	1160	1481	1517	777	1177	1309	1402	1214	824	1559	1109	1384	24	30.0833	27.25	30.8333	46.9167	49.6667	49.5833	48.9167	48.3333	61.7083	63.2083	32.375	49.0417	54.5417	58.4167	50.5833	34.3333	64.9583	46.2083	57.6667	Opisthokonta	HOG120	../OMA_data_unfiltered/OMA_data/Opisthokonta/	False
../OMA_data_unfiltered/OMA_data/Opisthokonta/HOG333/	2436	2420	2350	2858	2779	2749	2858	2747	2907	2887	2169	2777	2857	2891	2206	1741	2883	2392	2849	35	69.6	69.1429	67.1429	81.6571	79.4	78.5429	81.6571	78.4857	83.0571	82.4857	61.9714	79.3429	81.6286	82.6	63.0286	49.7429	82.3714	68.3429	81.4	Opisthokonta	HOG333	../OMA_data_unfiltered/OMA_data/Opisthokonta/	False
../OMA_data_unfiltered/OMA_data/Opisthokonta/HOG224/	2825	2608	2764	3677	3303	3640	3580	3737	4081	4018	2764	3327	4056	3937	3127	3045	4120	2220	4147	45	62.7778	57.9556	61.4222	81.7111	73.4	80.8889	79.5556	83.0444	90.6889	89.2889	61.4222	73.9333	90.1333	87.4889	69.4889	67.6667	91.5556	49.3333	92.1556	Opisthokonta	HOG224	../OMA_data_unfiltered/OMA_data/Opisthokonta/	False
../OMA_data_unfiltered/OMA_data/Opisthokonta/HOG174/	958	1053	1006	1453	1730	1537	1422	1537	1963	2116	1031	1551	1926	1960	1379	1241	1944	1449	2104	29	33.0345	36.3103	34.6897	50.1034	59.6552	53	49.0345	53	67.6897	72.9655	35.5517	53.4828	66.4138	67.5862	47.5517	42.7931	67.0345	49.9655	72.5517	Opisthokonta	HOG174	../OMA_data_unfiltered/OMA_data/Opisthokonta/	False
../OMA_data_unfiltered/OMA_data/Opisthokonta/HOG71/	2529	2508	2475	3639	3594	3855	3631	3767	4133	4289	2579	3301	4330	4178	3972	3260	4415	3720	4255	48	52.6875	52.25	51.5625	75.8125	74.875	80.3125	75.6458	78.4792	86.1042	89.3542	53.7292	68.7708	90.2083	87.0417	82.75	67.9167	91.9792	77.5	88.6458	Opisthokonta	HOG71	../OMA_data_unfiltered/OMA_data/Opisthokonta/	False
../OMA_data_unfiltered/OMA_data/Opisthokonta/HOG3/	1141	1068	1234	1369	1166	1294	1281	1266	1703	1668	1185	1286	1610	1667	1317	1054	1605	1315	1654	37	30.8378	28.8649	33.3514	37	31.5135	34.973	34.6216	34.2162	46.027	45.0811	32.027	34.7568	43.5135	45.0541	35.5946	28.4865	43.3784	35.5405	44.7027	Opisthokonta	HOG3	../OMA_data_unfiltered/OMA_data/Opisthokonta/	False
../OMA_data_unfiltered/OMA_data/Opisthokonta/HOG613/	2405	2389	1945	3948	3806	3948	3960	3924	4236	4183	2078	3826	4410	4336	3156	3130	4286	4146	4352	47	51.1702	50.8298	41.383	84	80.9787	84	84.2553	83.4894	90.1277	89	44.2128	81.4043	93.8298	92.2553	67.1489	66.5957	91.1915	88.2128	92.5957	Opisthokonta	HOG613	../OMA_data_unfiltered/OMA_data/Opisthokonta/	False
../OMA_data_unfiltered/OMA_data/Opisthokonta/HOG406/	472	452	452	599	630	722	599	722	796	804	472	634	789	805	749	452	838	673	814	16	29.5	28.25	28.25	37.4375	39.375	45.125	37.4375	45.125	49.75	50.25	29.5	39.625	49.3125	50.3125	46.8125	28.25	52.375	42.0625	50.875	Opisthokonta	HOG406	../OMA_data_unfiltered/OMA_data/Opisthokonta/	False
../OMA_data_unfiltered/OMA_data/Opisthokonta/HOG203/	1103	947	1181	1290	1393	1246	1235	1235	2359	2529	1206	1011	2436	2584	1468	1454	2072	1578	2683	24	45.9583	39.4583	49.2083	53.75	58.0417	51.9167	51.4583	51.4583	98.2917	105.375	50.25	42.125	101.5	107.667	61.1667	60.5833	86.3333	65.75	111.792	Opisthokonta	HOG203	../OMA_data_unfiltered/OMA_data/Opisthokonta/	False
../OMA_data_unfiltered/OMA_data/Opisthokonta/HOG496/	1660	1740	1183	2589	2602	2496	2334	2656	2568	2568	1333	2560	2522	1788	2220	1832	2518	2078	1634	27	61.4815	64.4444	43.8148	95.8889	96.3704	92.4444	86.4444	98.3704	95.1111	95.1111	49.3704	94.8148	93.4074	66.2222	82.2222	67.8519	93.2593	76.963	60.5185	Opisthokonta	HOG496	../OMA_data_unfiltered/OMA_data/Opisthokonta/	False
../OMA_data_unfiltered/OMA_data/Opisthokonta/HOG282/	980	1004	970	780	694	1064	756	1127	1990	1967	936	821	1594	1438	1052	716	1932	706	1975	26	37.6923	38.6154	37.3077	30	26.6923	40.9231	29.0769	43.3462	76.5385	75.6538	36	31.5769	61.3077	55.3077	40.4615	27.5385	74.3077	27.1538	75.9615	Opisthokonta	HOG282	../OMA_data_unfiltered/OMA_data/Opisthokonta/	False
../OMA_data_unfiltered/OMA_data/Opisthokonta/HOG188/	5491	5494	5088	5742	5839	5772	6219	5837	6117	5920	5555	5671	6519	6346	4186	3866	6122	5278	6442	69	79.5797	79.6232	73.7391	83.2174	84.6232	83.6522	90.1304	84.5942	88.6522	85.7971	80.5072	82.1884	94.4783	91.971	60.6667	56.029	88.7246	76.4928	93.3623	Opisthokonta	HOG188	../OMA_data_unfiltered/OMA_data/Opisthokonta/	False
../OMA_data_unfiltered/OMA_data/Opisthokonta/HOG318/	747	731	615	917	826	994	917	994	1381	1361	824	826	1287	1299	891	772	1381	1030	1215	19	39.3158	38.4737	32.3684	48.2632	43.4737	52.3158	48.2632	52.3158	72.6842	71.6316	43.3684	43.4737	67.7368	68.3684	46.8947	40.6316	72.6842	54.2105	63.9474	Opisthokonta	HOG318	../OMA_data_unfiltered/OMA_data/Opisthokonta/	False
../OMA_data_unfiltered/OMA_data/Opisthokonta/HOG392/	888	909	891	964	952	952	952	952	1008	1016	891	952	972	958	1022	899	1008	973	993	16	55.5	56.8125	55.6875	60.25	59.5	59.5	59.5	59.5	63	63.5	55.6875	59.5	60.75	59.875	63.875	56.1875	63	60.8125	62.0625	Opisthokonta	HOG392	../OMA_data_unfiltered/OMA_data/Opisthokonta/	False
../OMA_data_unfiltered/OMA_data/Opisthokonta/HOG191/	249	249	319	334	334	334	334	334	351	350	319	334	351	351	334	352	351	352	366	9	27.6667	27.6667	35.4444	37.1111	37.1111	37.1111	37.1111	37.1111	39	38.8889	35.4444	37.1111	39	39	37.1111	39.1111	39	39.1111	40.6667	Opisthokonta	HOG191	../OMA_data_unfiltered/OMA_data/Opisthokonta/	False
../OMA_data_unfiltered/OMA_data/Opisthokonta/HOG329/	696	679	715	1121	1152	1135	1046	1135	1442	1442	715	1135	1410	1257	1148	1342	1442	1364	1330	17	40.9412	39.9412	42.0588	65.9412	67.7647	66.7647	61.5294	66.7647	84.8235	84.8235	42.0588	66.7647	82.9412	73.9412	67.5294	78.9412	84.8235	80.2353	78.2353	Opisthokonta	HOG329	../OMA_data_unfiltered/OMA_data/Opisthokonta/	False
../OMA_data_unfiltered/OMA_data/Opisthokonta/HOG18/	161	149	141	255	231	231	255	231	268	268	141	231	237	277	183	192	268	220	228	12	13.4167	12.4167	11.75	21.25	19.25	19.25	21.25	19.25	22.3333	22.3333	11.75	19.25	19.75	23.0833	15.25	16	22.3333	18.3333	19	Opisthokonta	HOG18	../OMA_data_unfiltered/OMA_data/Opisthokonta/	False
../OMA_data_unfiltered/OMA_data/Opisthokonta/HOG441/	781	778	920	1144	1130	1142	1144	1191	1376	1364	965	1130	1385	1233	1289	1123	1364	1285	1287	19	41.1053	40.9474	48.4211	60.2105	59.4737	60.1053	60.2105	62.6842	72.4211	71.7895	50.7895	59.4737	72.8947	64.8947	67.8421	59.1053	71.7895	67.6316	67.7368	Opisthokonta	HOG441	../OMA_data_unfiltered/OMA_data/Opisthokonta/	False
../OMA_data_unfiltered/OMA_data/Opisthokonta/HOG398/	681	733	589	601	669	783	675	807	919	895	470	613	850	817	656	683	919	852	808	14	48.6429	52.3571	42.0714	42.9286	47.7857	55.9286	48.2143	57.6429	65.6429	63.9286	33.5714	43.7857	60.7143	58.3571	46.8571	48.7857	65.6429	60.8571	57.7143	Opisthokonta	HOG398	../OMA_data_unfiltered/OMA_data/Opisthokonta/	False
../OMA_data_unfiltered/OMA_data/Opisthokonta/HOG617/	1874	1920	1527	2122	2249	2426	2104	2426	2726	2734	2109	2418	3008	2756	1841	1581	2915	1937	2794	33	56.7879	58.1818	46.2727	64.303	68.1515	73.5152	63.7576	73.5152	82.6061	82.8485	63.9091	73.2727	91.1515	83.5152	55.7879	47.9091	88.3333	58.697	84.6667	Opisthokonta	HOG617	../OMA_data_unfiltered/OMA_data/Opisthokonta/	False
../OMA_data_unfiltered/OMA_data/Opisthokonta/HOG627/	1001	1001	1037	1211	1189	1159	1211	1219	1201	1201	1037	1183	1201	1178	1168	1016	1201	1142	1201	16	62.5625	62.5625	64.8125	75.6875	74.3125	72.4375	75.6875	76.1875	75.0625	75.0625	64.8125	73.9375	75.0625	73.625	73	63.5	75.0625	71.375	75.0625	Opisthokonta	HOG627	../OMA_data_unfiltered/OMA_data/Opisthokonta/	False
../OMA_data_unfiltered/OMA_data/Opisthokonta/HOG147/	36	36	36	36	36	36	36	36	36	36	36	36	36	36	36	36	36	36	36	3	12	12	12	12	12	12	12	12	12	12	12	12	12	12	12	12	12	12	12	Opisthokonta	HOG147	../OMA_data_unfiltered/OMA_data/Opisthokonta/	False
../OMA_data_unfiltered/OMA_data/Opisthokonta/HOG413/	801	801	827	1041	971	917	1007	959	1061	1035	805	983	1156	1103	897	970	1094	1131	1130	21	38.1429	38.1429	39.381	49.5714	46.2381	43.6667	47.9524	45.6667	50.5238	49.2857	38.3333	46.8095	55.0476	52.5238	42.7143	46.1905	52.0952	53.8571	53.8095	Opisthokonta	HOG413	../OMA_data_unfiltered/OMA_data/Opisthokonta/	False
../OMA_data_unfiltered/OMA_data/Opisthokonta/HOG567/	982	396	905	1163	830	898	1163	1016	1140	1122	998	934	1163	968	1082	865	1122	877	978	15	65.4667	26.4	60.3333	77.5333	55.3333	59.8667	77.5333	67.7333	76	74.8	66.5333	62.2667	77.5333	64.5333	72.1333	57.6667	74.8	58.4667	65.2	Opisthokonta	HOG567	../OMA_data_unfiltered/OMA_data/Opisthokonta/	False
../OMA_data_unfiltered/OMA_data/Opisthokonta/HOG245/	1265	1215	1189	1973	1844	1867	2100	1537	2638	2630	1180	1464	2783	3019	1959	1701	2738	1729	2657	32	39.5312	37.9688	37.1562	61.6562	57.625	58.3438	65.625	48.0312	82.4375	82.1875	36.875	45.75	86.9688	94.3438	61.2188	53.1562	85.5625	54.0312	83.0312	Opisthokonta	HOG245	../OMA_data_unfiltered/OMA_data/Opisthokonta/	False
../OMA_data_unfiltered/OMA_data/Opisthokonta/HOG152/	1237	1237	1356	1494	1743	1871	1603	1875	1738	1862	1347	1743	1877	1897	1255	1134	2031	1503	1732	28	44.1786	44.1786	48.4286	53.3571	62.25	66.8214	57.25	66.9643	62.0714	66.5	48.1071	62.25	67.0357	67.75	44.8214	40.5	72.5357	53.6786	61.8571	Opisthokonta	HOG152	../OMA_data_unfiltered/OMA_data/Opisthokonta/	False
../OMA_data_unfiltered/OMA_data/Opisthokonta/HOG394/	173	173	173	212	228	228	212	228	240	240	173	228	240	240	212	212	240	212	240	5	34.6	34.6	34.6	42.4	45.6	45.6	42.4	45.6	48	48	34.6	45.6	48	48	42.4	42.4	48	42.4	48	Opisthokonta	HOG394	../OMA_data_unfiltered/OMA_data/Opisthokonta/	False
../OMA_data_unfiltered/OMA_data/Opisthokonta/HOG11/	655	641	612	1281	1238	1188	1264	1109	1165	1123	638	1231	1254	1208	1062	931	1138	1197	1171	29	22.5862	22.1034	21.1034	44.1724	42.6897	40.9655	43.5862	38.2414	40.1724	38.7241	22	42.4483	43.2414	41.6552	36.6207	32.1034	39.2414	41.2759	40.3793	Opisthokonta	HOG11	../OMA_data_unfiltered/OMA_data/Opisthokonta/	False
../OMA_data_unfiltered/OMA_data/Opisthokonta/HOG214/	623	623	542	981	806	851	977	885	1067	973	541	869	932	932	743	757	961	879	990	17	36.6471	36.6471	31.8824	57.7059	47.4118	50.0588	57.4706	52.0588	62.7647	57.2353	31.8235	51.1176	54.8235	54.8235	43.7059	44.5294	56.5294	51.7059	58.2353	Opisthokonta	HOG214	../OMA_data_unfiltered/OMA_data/Opisthokonta/	False
../OMA_data_unfiltered/OMA_data/Opisthokonta/HOG324/	1088	798	1068	1344	1380	1306	1407	1336	1537	1493	1060	1380	1425	1518	1370	1218	1501	1349	1518	21	51.8095	38	50.8571	64	65.7143	62.1905	67	63.619	73.1905	71.0952	50.4762	65.7143	67.8571	72.2857	65.2381	58	71.4762	64.2381	72.2857	Opisthokonta	HOG324	../OMA_data_unfiltered/OMA_data/Opisthokonta/	False
../OMA_data_unfiltered/OMA_data/Opisthokonta/HOG379/	613	613	623	768	937	822	768	889	1125	1125	603	970	1130	1130	734	752	1125	736	1152	16	38.3125	38.3125	38.9375	48	58.5625	51.375	48	55.5625	70.3125	70.3125	37.6875	60.625	70.625	70.625	45.875	47	70.3125	46	72	Opisthokonta	HOG379	../OMA_data_unfiltered/OMA_data/Opisthokonta/	False
../OMA_data_unfiltered/OMA_data/Opisthokonta/HOG395/	653	653	772	821	1000	1007	731	1005	956	1105	792	1054	894	876	719	552	1043	527	1123	14	46.6429	46.6429	55.1429	58.6429	71.4286	71.9286	52.2143	71.7857	68.2857	78.9286	56.5714	75.2857	63.8571	62.5714	51.3571	39.4286	74.5	37.6429	80.2143	Opisthokonta	HOG395	../OMA_data_unfiltered/OMA_data/Opisthokonta/	False
../OMA_data_unfiltered/OMA_data/Opisthokonta/HOG478/	2773	2773	2669	3108	3043	3197	3182	3556	4047	4043	2688	3073	3850	3827	3408	2062	3933	2532	3763	34	81.5588	81.5588	78.5	91.4118	89.5	94.0294	93.5882	104.588	119.029	118.912	79.0588	90.3824	113.235	112.559	100.235	60.6471	115.676	74.4706	110.676	Opisthokonta	HOG478	../OMA_data_unfiltered/OMA_data/Opisthokonta/	False
../OMA_data_unfiltered/OMA_data/Opisthokonta/HOG291/	109	109	109	189	193	193	189	193	189	189	109	193	201	201	189	189	201	189	189	5	21.8	21.8	21.8	37.8	38.6	38.6	37.8	38.6	37.8	37.8	21.8	38.6	40.2	40.2	37.8	37.8	40.2	37.8	37.8	Opisthokonta	HOG291	../OMA_data_unfiltered/OMA_data/Opisthokonta/	False
../OMA_data_unfiltered/OMA_data/Opisthokonta/HOG0/	2202	2068	2123	2315	2479	2538	2379	2471	2592	2588	2053	2479	2493	2628	1600	1536	2590	1931	2668	41	53.7073	50.439	51.7805	56.4634	60.4634	61.9024	58.0244	60.2683	63.2195	63.122	50.0732	60.4634	60.8049	64.0976	39.0244	37.4634	63.1707	47.0976	65.0732	Opisthokonta	HOG0	../OMA_data_unfiltered/OMA_data/Opisthokonta/	False
../OMA_data_unfiltered/OMA_data/Opisthokonta/HOG366/	797	797	847	823	876	796	823	796	862	833	847	876	853	853	834	836	874	827	841	16	49.8125	49.8125	52.9375	51.4375	54.75	49.75	51.4375	49.75	53.875	52.0625	52.9375	54.75	53.3125	53.3125	52.125	52.25	54.625	51.6875	52.5625	Opisthokonta	HOG366	../OMA_data_unfiltered/OMA_data/Opisthokonta/	False
../OMA_data_unfiltered/OMA_data/Opisthokonta/HOG207/	1014	988	902	1119	1009	1011	1134	1152	1193	1090	1024	1009	1173	1073	1155	1117	1135	1117	1232	18	56.3333	54.8889	50.1111	62.1667	56.0556	56.1667	63	64	66.2778	60.5556	56.8889	56.0556	65.1667	59.6111	64.1667	62.0556	63.0556	62.0556	68.4444	Opisthokonta	HOG207	../OMA_data_unfiltered/OMA_data/Opisthokonta/	False
../OMA_data_unfiltered/OMA_data/Opisthokonta/HOG148/	952	981	939	1406	1218	1297	1367	1277	1508	1492	989	1186	1517	1553	1065	1281	1485	1009	1465	28	34	35.0357	33.5357	50.2143	43.5	46.3214	48.8214	45.6071	53.8571	53.2857	35.3214	42.3571	54.1786	55.4643	38.0357	45.75	53.0357	36.0357	52.3214	Opisthokonta	HOG148	../OMA_data_unfiltered/OMA_data/Opisthokonta/	False
../OMA_data_unfiltered/OMA_data/Opisthokonta/HOG210/	892	988	982	1327	1057	1316	1327	1316	1614	1614	970	1182	1635	1471	1227	635	1475	1441	1461	19	46.9474	52	51.6842	69.8421	55.6316	69.2632	69.8421	69.2632	84.9474	84.9474	51.0526	62.2105	86.0526	77.4211	64.5789	33.4211	77.6316	75.8421	76.8947	Opisthokonta	HOG210	../OMA_data_unfiltered/OMA_data/Opisthokonta/	False
../OMA_data_unfiltered/OMA_data/Opisthokonta/HOG625/	1128	721	1109	1037	659	547	1069	869	1471	1460	1069	1303	1420	1420	1335	1099	1453	985	1420	17	66.3529	42.4118	65.2353	61	38.7647	32.1765	62.8824	51.1176	86.5294	85.8824	62.8824	76.6471	83.5294	83.5294	78.5294	64.6471	85.4706	57.9412	83.5294	Opisthokonta	HOG625	../OMA_data_unfiltered/OMA_data/Opisthokonta/	False
../OMA_data_unfiltered/OMA_data/Opisthokonta/HOG320/	1067	1227	985	1292	1302	1346	1292	1421	2206	2137	961	1330	2193	2015	1736	1209	2156	1917	2061	26	41.0385	47.1923	37.8846	49.6923	50.0769	51.7692	49.6923	54.6538	84.8462	82.1923	36.9615	51.1538	84.3462	77.5	66.7692	46.5	82.9231	73.7308	79.2692	Opisthokonta	HOG320	../OMA_data_unfiltered/OMA_data/Opisthokonta/	False
../OMA_data_unfiltered/OMA_data/Opisthokonta/HOG629/	170	170	195	250	212	262	170	310	390	390	195	250	368	368	389	300	368	284	353	11	15.4545	15.4545	17.7273	22.7273	19.2727	23.8182	15.4545	28.1818	35.4545	35.4545	17.7273	22.7273	33.4545	33.4545	35.3636	27.2727	33.4545	25.8182	32.0909	Opisthokonta	HOG629	../OMA_data_unfiltered/OMA_data/Opisthokonta/	False
../OMA_data_unfiltered/OMA_data/Opisthokonta/HOG167/	341	341	407	357	303	365	355	365	403	389	389	303	383	341	415	467	383	315	335	14	24.3571	24.3571	29.0714	25.5	21.6429	26.0714	25.3571	26.0714	28.7857	27.7857	27.7857	21.6429	27.3571	24.3571	29.6429	33.3571	27.3571	22.5	23.9286	Opisthokonta	HOG167	../OMA_data_unfiltered/OMA_data/Opisthokonta/	False
../OMA_data_unfiltered/OMA_data/Opisthokonta/HOG149/	171	153	177	145	139	171	145	171	159	165	177	135	185	179	139	177	143	177	143	11	15.5455	13.9091	16.0909	13.1818	12.6364	15.5455	13.1818	15.5455	14.4545	15	16.0909	12.2727	16.8182	16.2727	12.6364	16.0909	13	16.0909	13	Opisthokonta	HOG149	../OMA_data_unfiltered/OMA_data/Opisthokonta/	False
../OMA_data_unfiltered/OMA_data/Opisthokonta/HOG176/	293	293	405	719	625	588	719	588	670	670	405	625	693	669	670	634	670	634	670	10	29.3	29.3	40.5	71.9	62.5	58.8	71.9	58.8	67	67	40.5	62.5	69.3	66.9	67	63.4	67	63.4	67	Opisthokonta	HOG176	../OMA_data_unfiltered/OMA_data/Opisthokonta/	False
../OMA_data_unfiltered/OMA_data/Opisthokonta/HOG47/	1646	1640	1674	2034	2087	1930	1968	2041	2146	2132	1700	2037	2275	2274	1632	1436	2186	1985	2193	39	42.2051	42.0513	42.9231	52.1538	53.5128	49.4872	50.4615	52.3333	55.0256	54.6667	43.5897	52.2308	58.3333	58.3077	41.8462	36.8205	56.0513	50.8974	56.2308	Opisthokonta	HOG47	../OMA_data_unfiltered/OMA_data/Opisthokonta/	False
../OMA_data_unfiltered/OMA_data/Opisthokonta/HOG647/	1101	1113	1245	1320	1167	1268	1230	1268	1492	1514	1232	1151	1109	1455	1169	1306	1423	1291	1421	32	34.4062	34.7812	38.9062	41.25	36.4688	39.625	38.4375	39.625	46.625	47.3125	38.5	35.9688	34.6562	45.4688	36.5312	40.8125	44.4688	40.3438	44.4062	Opisthokonta	HOG647	../OMA_data_unfiltered/OMA_data/Opisthokonta/	False
../OMA_data_unfiltered/OMA_data/Opisthokonta/HOG84/	712	543	514	809	754	820	793	820	1005	954	728	754	517	517	798	785	966	785	1007	14	50.8571	38.7857	36.7143	57.7857	53.8571	58.5714	56.6429	58.5714	71.7857	68.1429	52	53.8571	36.9286	36.9286	57	56.0714	69	56.0714	71.9286	Opisthokonta	HOG84	../OMA_data_unfiltered/OMA_data/Opisthokonta/	False
../OMA_data_unfiltered/OMA_data/Opisthokonta/HOG363/	710	710	714	760	710	726	760	726	680	668	710	710	700	698	655	520	730	766	668	17	41.7647	41.7647	42	44.7059	41.7647	42.7059	44.7059	42.7059	40	39.2941	41.7647	41.7647	41.1765	41.0588	38.5294	30.5882	42.9412	45.0588	39.2941	Opisthokonta	HOG363	../OMA_data_unfiltered/OMA_data/Opisthokonta/	False
../OMA_data_unfiltered/OMA_data/Opisthokonta/HOG235/	2880	2664	3703	3241	3571	3663	3050	3965	5505	5571	3687	3317	5440	5424	4235	3284	6024	3133	5102	52	55.3846	51.2308	71.2115	62.3269	68.6731	70.4423	58.6538	76.25	105.865	107.135	70.9038	63.7885	104.615	104.308	81.4423	63.1538	115.846	60.25	98.1154	Opisthokonta	HOG235	../OMA_data_unfiltered/OMA_data/Opisthokonta/	False
../OMA_data_unfiltered/OMA_data/Opisthokonta/HOG206/	989	989	989	914	1053	1034	1007	1053	1311	1202	989	1077	1295	1295	1039	831	1271	995	1206	16	61.8125	61.8125	61.8125	57.125	65.8125	64.625	62.9375	65.8125	81.9375	75.125	61.8125	67.3125	80.9375	80.9375	64.9375	51.9375	79.4375	62.1875	75.375	Opisthokonta	HOG206	../OMA_data_unfiltered/OMA_data/Opisthokonta/	False
../OMA_data_unfiltered/OMA_data/Opisthokonta/HOG514/	3459	3687	3030	4383	5282	5246	4288	5207	4988	5228	3598	5151	5726	5593	3614	3713	4834	3968	5038	48	72.0625	76.8125	63.125	91.3125	110.042	109.292	89.3333	108.479	103.917	108.917	74.9583	107.312	119.292	116.521	75.2917	77.3542	100.708	82.6667	104.958	Opisthokonta	HOG514	../OMA_data_unfiltered/OMA_data/Opisthokonta/	False
../OMA_data_unfiltered/OMA_data/Opisthokonta/HOG74/	1115	1115	1103	1517	1413	1428	1558	1381	1974	1801	1219	1413	1771	1817	1578	894	1980	1687	2032	25	44.6	44.6	44.12	60.68	56.52	57.12	62.32	55.24	78.96	72.04	48.76	56.52	70.84	72.68	63.12	35.76	79.2	67.48	81.28	Opisthokonta	HOG74	../OMA_data_unfiltered/OMA_data/Opisthokonta/	False
../OMA_data_unfiltered/OMA_data/Opisthokonta/HOG16/	239	239	221	309	299	370	301	370	433	433	221	299	448	427	241	323	433	340	369	15	15.9333	15.9333	14.7333	20.6	19.9333	24.6667	20.0667	24.6667	28.8667	28.8667	14.7333	19.9333	29.8667	28.4667	16.0667	21.5333	28.8667	22.6667	24.6	Opisthokonta	HOG16	../OMA_data_unfiltered/OMA_data/Opisthokonta/	False
../OMA_data_unfiltered/OMA_data/Opisthokonta/HOG118/	873	838	894	1019	1050	905	1019	920	1012	1010	894	1005	1220	1220	989	919	1006	919	1099	18	48.5	46.5556	49.6667	56.6111	58.3333	50.2778	56.6111	51.1111	56.2222	56.1111	49.6667	55.8333	67.7778	67.7778	54.9444	51.0556	55.8889	51.0556	61.0556	Opisthokonta	HOG118	../OMA_data_unfiltered/OMA_data/Opisthokonta/	False
../OMA_data_unfiltered/OMA_data/Opisthokonta/HOG443/	1239	1287	1353	1436	1393	1470	1373	1775	2306	2336	1389	1345	2167	2167	1320	1240	2352	1343	2330	23	53.8696	55.9565	58.8261	62.4348	60.5652	63.913	59.6957	77.1739	100.261	101.565	60.3913	58.4783	94.2174	94.2174	57.3913	53.913	102.261	58.3913	101.304	Opisthokonta	HOG443	../OMA_data_unfiltered/OMA_data/Opisthokonta/	False
../OMA_data_unfiltered/OMA_data/Opisthokonta/HOG503/	1162	1162	1162	1169	1246	1210	1237	1210	1374	1374	1162	1312	1367	1283	1035	1080	1374	1103	1334	18	64.5556	64.5556	64.5556	64.9444	69.2222	67.2222	68.7222	67.2222	76.3333	76.3333	64.5556	72.8889	75.9444	71.2778	57.5	60	76.3333	61.2778	74.1111	Opisthokonta	HOG503	../OMA_data_unfiltered/OMA_data/Opisthokonta/	False
../OMA_data_unfiltered/OMA_data/Opisthokonta/HOG162/	1546	1436	1481	1707	1580	1650	1721	1639	2218	2190	1698	1648	2168	2100	1780	1597	2155	1740	2148	32	48.3125	44.875	46.2812	53.3438	49.375	51.5625	53.7812	51.2188	69.3125	68.4375	53.0625	51.5	67.75	65.625	55.625	49.9062	67.3438	54.375	67.125	Opisthokonta	HOG162	../OMA_data_unfiltered/OMA_data/Opisthokonta/	False
../OMA_data_unfiltered/OMA_data/Opisthokonta/HOG284/	4733	4807	5653	6829	6844	6547	7145	6817	7945	7861	5340	6890	8583	8207	5535	4153	8579	5771	7815	80	59.1625	60.0875	70.6625	85.3625	85.55	81.8375	89.3125	85.2125	99.3125	98.2625	66.75	86.125	107.287	102.588	69.1875	51.9125	107.237	72.1375	97.6875	Opisthokonta	HOG284	../OMA_data_unfiltered/OMA_data/Opisthokonta/	False
../OMA_data_unfiltered/OMA_data/Opisthokonta/HOG92/	247	269	265	302	314	287	282	296	358	358	257	314	349	400	227	223	362	223	339	20	12.35	13.45	13.25	15.1	15.7	14.35	14.1	14.8	17.9	17.9	12.85	15.7	17.45	20	11.35	11.15	18.1	11.15	16.95	Opisthokonta	HOG92	../OMA_data_unfiltered/OMA_data/Opisthokonta/	False
../OMA_data_unfiltered/OMA_data/Opisthokonta/HOG323/	752	752	860	1025	1021	1083	1060	1020	1212	1148	816	1068	1412	1407	1092	998	1251	864	1256	20	37.6	37.6	43	51.25	51.05	54.15	53	51	60.6	57.4	40.8	53.4	70.6	70.35	54.6	49.9	62.55	43.2	62.8	Opisthokonta	HOG323	../OMA_data_unfiltered/OMA_data/Opisthokonta/	False
../OMA_data_unfiltered/OMA_data/Opisthokonta/HOG494/	399	519	396	640	640	562	640	562	640	664	396	640	704	598	544	544	664	544	598	9	44.3333	57.6667	44	71.1111	71.1111	62.4444	71.1111	62.4444	71.1111	73.7778	44	71.1111	78.2222	66.4444	60.4444	60.4444	73.7778	60.4444	66.4444	Opisthokonta	HOG494	../OMA_data_unfiltered/OMA_data/Opisthokonta/	False
../OMA_data_unfiltered/OMA_data/Opisthokonta/HOG368/	379	397	397	351	376	385	351	385	376	376	379	376	388	388	318	290	385	350	376	8	47.375	49.625	49.625	43.875	47	48.125	43.875	48.125	47	47	47.375	47	48.5	48.5	39.75	36.25	48.125	43.75	47	Opisthokonta	HOG368	../OMA_data_unfiltered/OMA_data/Opisthokonta/	False
../OMA_data_unfiltered/OMA_data/Opisthokonta/HOG125/	735	593	610	887	745	719	887	714	1150	1150	725	740	1123	1118	957	461	1064	746	1033	17	43.2353	34.8824	35.8824	52.1765	43.8235	42.2941	52.1765	42	67.6471	67.6471	42.6471	43.5294	66.0588	65.7647	56.2941	27.1176	62.5882	43.8824	60.7647	Opisthokonta	HOG125	../OMA_data_unfiltered/OMA_data/Opisthokonta/	False
../OMA_data_unfiltered/OMA_data/Opisthokonta/HOG556/	688	688	840	826	597	894	858	819	891	938	840	597	961	984	925	741	961	868	758	12	57.3333	57.3333	70	68.8333	49.75	74.5	71.5	68.25	74.25	78.1667	70	49.75	80.0833	82	77.0833	61.75	80.0833	72.3333	63.1667	Opisthokonta	HOG556	../OMA_data_unfiltered/OMA_data/Opisthokonta/	False
../OMA_data_unfiltered/OMA_data/Opisthokonta/HOG33/	1420	1177	1219	1349	1447	1594	1363	1568	1782	1673	1225	1447	1746	1709	1244	1241	1826	1201	1666	29	48.9655	40.5862	42.0345	46.5172	49.8966	54.9655	47	54.069	61.4483	57.6897	42.2414	49.8966	60.2069	58.931	42.8966	42.7931	62.9655	41.4138	57.4483	Opisthokonta	HOG33	../OMA_data_unfiltered/OMA_data/Opisthokonta/	False
../OMA_data_unfiltered/OMA_data/Opisthokonta/HOG417/	720	720	766	1236	1219	1166	1161	1166	1284	1284	766	1178	1133	1193	1123	1007	1284	1066	675	16	45	45	47.875	77.25	76.1875	72.875	72.5625	72.875	80.25	80.25	47.875	73.625	70.8125	74.5625	70.1875	62.9375	80.25	66.625	42.1875	Opisthokonta	HOG417	../OMA_data_unfiltered/OMA_data/Opisthokonta/	False
../OMA_data_unfiltered/OMA_data/Opisthokonta/HOG187/	1033	1033	821	1306	1164	1329	1252	1168	1268	1268	821	1171	1303	1250	983	1113	1262	1319	1313	23	44.913	44.913	35.6957	56.7826	50.6087	57.7826	54.4348	50.7826	55.1304	55.1304	35.6957	50.913	56.6522	54.3478	42.7391	48.3913	54.8696	57.3478	57.087	Opisthokonta	HOG187	../OMA_data_unfiltered/OMA_data/Opisthokonta/	False
../OMA_data_unfiltered/OMA_data/Opisthokonta/HOG470/	1026	1026	1048	960	948	968	948	1051	1075	1052	1048	926	1029	688	895	675	1162	728	898	14	73.2857	73.2857	74.8571	68.5714	67.7143	69.1429	67.7143	75.0714	76.7857	75.1429	74.8571	66.1429	73.5	49.1429	63.9286	48.2143	83	52	64.1429	Opisthokonta	HOG470	../OMA_data_unfiltered/OMA_data/Opisthokonta/	False
../OMA_data_unfiltered/OMA_data/Opisthokonta/HOG602/	740	740	880	1083	1047	1091	1083	1091	1460	1449	880	1047	1299	1412	1222	1220	1449	674	1077	15	49.3333	49.3333	58.6667	72.2	69.8	72.7333	72.2	72.7333	97.3333	96.6	58.6667	69.8	86.6	94.1333	81.4667	81.3333	96.6	44.9333	71.8	Opisthokonta	HOG602	../OMA_data_unfiltered/OMA_data/Opisthokonta/	False
../OMA_data_unfiltered/OMA_data/Opisthokonta/HOG645/	723	707	799	1169	990	1047	1192	1047	1338	1447	799	954	1225	1225	990	1080	1268	1294	1204	19	38.0526	37.2105	42.0526	61.5263	52.1053	55.1053	62.7368	55.1053	70.4211	76.1579	42.0526	50.2105	64.4737	64.4737	52.1053	56.8421	66.7368	68.1053	63.3684	Opisthokonta	HOG645	../OMA_data_unfiltered/OMA_data/Opisthokonta/	False
../OMA_data_unfiltered/OMA_data/Opisthokonta/HOG452/	998	998	790	1106	1140	1196	1200	1196	1225	1120	917	1140	1236	1155	992	780	1202	982	1114	16	62.375	62.375	49.375	69.125	71.25	74.75	75	74.75	76.5625	70	57.3125	71.25	77.25	72.1875	62	48.75	75.125	61.375	69.625	Opisthokonta	HOG452	../OMA_data_unfiltered/OMA_data/Opisthokonta/	False
../OMA_data_unfiltered/OMA_data/Opisthokonta/HOG85/	468	541	504	750	894	901	790	901	1250	1256	487	899	1381	1381	850	530	1361	522	1358	21	22.2857	25.7619	24	35.7143	42.5714	42.9048	37.619	42.9048	59.5238	59.8095	23.1905	42.8095	65.7619	65.7619	40.4762	25.2381	64.8095	24.8571	64.6667	Opisthokonta	HOG85	../OMA_data_unfiltered/OMA_data/Opisthokonta/	False
../OMA_data_unfiltered/OMA_data/Opisthokonta/HOG501/	349	387	714	570	353	696	620	696	795	795	740	353	833	833	792	690	795	726	795	10	34.9	38.7	71.4	57	35.3	69.6	62	69.6	79.5	79.5	74	35.3	83.3	83.3	79.2	69	79.5	72.6	79.5	Opisthokonta	HOG501	../OMA_data_unfiltered/OMA_data/Opisthokonta/	False
../OMA_data_unfiltered/OMA_data/Opisthokonta/HOG253/	224	224	236	296	216	262	296	262	265	250	236	210	285	262	215	241	286	231	251	14	16	16	16.8571	21.1429	15.4286	18.7143	21.1429	18.7143	18.9286	17.8571	16.8571	15	20.3571	18.7143	15.3571	17.2143	20.4286	16.5	17.9286	Opisthokonta	HOG253	../OMA_data_unfiltered/OMA_data/Opisthokonta/	False
../OMA_data_unfiltered/OMA_data/Opisthokonta/HOG585/	1135	1131	567	1139	1126	1090	1217	1078	1275	1160	996	1168	1242	1242	1131	950	1160	1141	1265	14	81.0714	80.7857	40.5	81.3571	80.4286	77.8571	86.9286	77	91.0714	82.8571	71.1429	83.4286	88.7143	88.7143	80.7857	67.8571	82.8571	81.5	90.3571	Opisthokonta	HOG585	../OMA_data_unfiltered/OMA_data/Opisthokonta/	False
../OMA_data_unfiltered/OMA_data/Opisthokonta/HOG587/	905	792	823	1089	1100	1143	1089	1143	1183	1201	823	1100	1201	1181	856	963	1201	1037	1046	16	56.5625	49.5	51.4375	68.0625	68.75	71.4375	68.0625	71.4375	73.9375	75.0625	51.4375	68.75	75.0625	73.8125	53.5	60.1875	75.0625	64.8125	65.375	Opisthokonta	HOG587	../OMA_data_unfiltered/OMA_data/Opisthokonta/	False
../OMA_data_unfiltered/OMA_data/Opisthokonta/HOG606/	514	500	500	1197	1222	1222	1182	1222	1343	1339	546	1222	1418	1279	1139	1075	1343	1229	1440	15	34.2667	33.3333	33.3333	79.8	81.4667	81.4667	78.8	81.4667	89.5333	89.2667	36.4	81.4667	94.5333	85.2667	75.9333	71.6667	89.5333	81.9333	96	Opisthokonta	HOG606	../OMA_data_unfiltered/OMA_data/Opisthokonta/	False
../OMA_data_unfiltered/OMA_data/Opisthokonta/HOG254/	679	679	768	1263	915	936	1263	1033	1322	1326	909	936	1351	1351	918	743	1364	685	1341	17	39.9412	39.9412	45.1765	74.2941	53.8235	55.0588	74.2941	60.7647	77.7647	78	53.4706	55.0588	79.4706	79.4706	54	43.7059	80.2353	40.2941	78.8824	Opisthokonta	HOG254	../OMA_data_unfiltered/OMA_data/Opisthokonta/	False
../OMA_data_unfiltered/OMA_data/Opisthokonta/HOG482/	179	179	167	182	170	182	182	182	185	185	179	182	194	194	173	182	185	182	194	7	25.5714	25.5714	23.8571	26	24.2857	26	26	26	26.4286	26.4286	25.5714	26	27.7143	27.7143	24.7143	26	26.4286	26	27.7143	Opisthokonta	HOG482	../OMA_data_unfiltered/OMA_data/Opisthokonta/	False
../OMA_data_unfiltered/OMA_data/Opisthokonta/HOG123/	1953	1999	1864	2744	2831	2883	2596	2877	3212	3127	1870	2905	3132	3133	1869	1688	3107	1608	3178	46	42.4565	43.4565	40.5217	59.6522	61.5435	62.6739	56.4348	62.5435	69.8261	67.9783	40.6522	63.1522	68.087	68.1087	40.6304	36.6957	67.5435	34.9565	69.087	Opisthokonta	HOG123	../OMA_data_unfiltered/OMA_data/Opisthokonta/	False
../OMA_data_unfiltered/OMA_data/Opisthokonta/HOG32/	1895	1945	2242	2965	2308	2449	2874	2212	3830	3724	2215	2245	3706	3173	3273	2635	3879	2640	3678	37	51.2162	52.5676	60.5946	80.1351	62.3784	66.1892	77.6757	59.7838	103.514	100.649	59.8649	60.6757	100.162	85.7568	88.4595	71.2162	104.838	71.3514	99.4054	Opisthokonta	HOG32	../OMA_data_unfiltered/OMA_data/Opisthokonta/	False
../OMA_data_unfiltered/OMA_data/Opisthokonta/HOG415/	1974	2004	1906	2344	2740	2805	2272	2730	4631	4334	1814	2762	3942	3965	3155	2650	4445	2462	4330	43	45.907	46.6047	44.3256	54.5116	63.7209	65.2326	52.8372	63.4884	107.698	100.791	42.186	64.2326	91.6744	92.2093	73.3721	61.6279	103.372	57.2558	100.698	Opisthokonta	HOG415	../OMA_data_unfiltered/OMA_data/Opisthokonta/	False
../OMA_data_unfiltered/OMA_data/Opisthokonta/HOG405/	708	717	708	927	938	935	927	913	1153	1153	720	883	1072	886	850	907	1153	1102	1098	16	44.25	44.8125	44.25	57.9375	58.625	58.4375	57.9375	57.0625	72.0625	72.0625	45	55.1875	67	55.375	53.125	56.6875	72.0625	68.875	68.625	Opisthokonta	HOG405	../OMA_data_unfiltered/OMA_data/Opisthokonta/	False
../OMA_data_unfiltered/OMA_data/Opisthokonta/HOG25/	4075	4306	4714	4716	5469	5651	5106	5626	5634	5857	4677	5294	6016	5819	3459	3830	5960	5119	5752	74	55.0676	58.1892	63.7027	63.7297	73.9054	76.3649	69	76.027	76.1351	79.1486	63.2027	71.5405	81.2973	78.6351	46.7432	51.7568	80.5405	69.1757	77.7297	Opisthokonta	HOG25	../OMA_data_unfiltered/OMA_data/Opisthokonta/	False
../OMA_data_unfiltered/OMA_data/Opisthokonta/HOG334/	1573	1612	1712	1888	1807	2468	1943	2320	3591	3474	1678	2424	3650	3982	2651	1978	3548	2130	4001	36	43.6944	44.7778	47.5556	52.4444	50.1944	68.5556	53.9722	64.4444	99.75	96.5	46.6111	67.3333	101.389	110.611	73.6389	54.9444	98.5556	59.1667	111.139	Opisthokonta	HOG334	../OMA_data_unfiltered/OMA_data/Opisthokonta/	False
../OMA_data_unfiltered/OMA_data/Opisthokonta/HOG459/	850	937	824	1019	1094	1287	883	1249	1444	1369	824	1094	1518	1653	1202	1261	1444	1213	1524	16	53.125	58.5625	51.5	63.6875	68.375	80.4375	55.1875	78.0625	90.25	85.5625	51.5	68.375	94.875	103.312	75.125	78.8125	90.25	75.8125	95.25	Opisthokonta	HOG459	../OMA_data_unfiltered/OMA_data/Opisthokonta/	False
../OMA_data_unfiltered/OMA_data/Opisthokonta/HOG263/	1643	1540	1734	2164	2000	2709	2218	2709	2787	2986	1813	2023	3107	3130	3030	2803	2910	3159	3046	32	51.3438	48.125	54.1875	67.625	62.5	84.6562	69.3125	84.6562	87.0938	93.3125	56.6562	63.2188	97.0938	97.8125	94.6875	87.5938	90.9375	98.7188	95.1875	Opisthokonta	HOG263	../OMA_data_unfiltered/OMA_data/Opisthokonta/	False
../OMA_data_unfiltered/OMA_data/Opisthokonta/HOG23/	422	422	418	462	562	639	462	639	632	634	407	562	578	572	472	438	536	410	619	14	30.1429	30.1429	29.8571	33	40.1429	45.6429	33	45.6429	45.1429	45.2857	29.0714	40.1429	41.2857	40.8571	33.7143	31.2857	38.2857	29.2857	44.2143	Opisthokonta	HOG23	../OMA_data_unfiltered/OMA_data/Opisthokonta/	False
../OMA_data_unfiltered/OMA_data/Opisthokonta/HOG344/	729	729	815	1530	1376	1495	1530	1484	1717	1848	785	1376	1704	1704	1314	1424	1705	1520	1734	23	31.6957	31.6957	35.4348	66.5217	59.8261	65	66.5217	64.5217	74.6522	80.3478	34.1304	59.8261	74.087	74.087	57.1304	61.913	74.1304	66.087	75.3913	Opisthokonta	HOG344	../OMA_data_unfiltered/OMA_data/Opisthokonta/	False
../OMA_data_unfiltered/OMA_data/Opisthokonta/HOG103/	259	259	350	308	293	263	320	263	285	285	350	293	284	262	326	434	305	294	279	19	13.6316	13.6316	18.4211	16.2105	15.4211	13.8421	16.8421	13.8421	15	15	18.4211	15.4211	14.9474	13.7895	17.1579	22.8421	16.0526	15.4737	14.6842	Opisthokonta	HOG103	../OMA_data_unfiltered/OMA_data/Opisthokonta/	False
../OMA_data_unfiltered/OMA_data/Opisthokonta/HOG437/	1262	1322	1177	1199	1196	1107	1199	1107	1421	1418	1179	1196	1536	1469	1249	1160	1466	1368	1649	18	70.1111	73.4444	65.3889	66.6111	66.4444	61.5	66.6111	61.5	78.9444	78.7778	65.5	66.4444	85.3333	81.6111	69.3889	64.4444	81.4444	76	91.6111	Opisthokonta	HOG437	../OMA_data_unfiltered/OMA_data/Opisthokonta/	False
../OMA_data_unfiltered/OMA_data/Opisthokonta/HOG283/	314	320	250	226	234	234	210	234	378	378	320	234	314	314	234	214	338	278	314	11	28.5455	29.0909	22.7273	20.5455	21.2727	21.2727	19.0909	21.2727	34.3636	34.3636	29.0909	21.2727	28.5455	28.5455	21.2727	19.4545	30.7273	25.2727	28.5455	Opisthokonta	HOG283	../OMA_data_unfiltered/OMA_data/Opisthokonta/	False
../OMA_data_unfiltered/OMA_data/Opisthokonta/HOG474/	649	649	649	787	852	852	787	852	826	826	649	852	832	832	849	825	861	743	855	14	46.3571	46.3571	46.3571	56.2143	60.8571	60.8571	56.2143	60.8571	59	59	46.3571	60.8571	59.4286	59.4286	60.6429	58.9286	61.5	53.0714	61.0714	Opisthokonta	HOG474	../OMA_data_unfiltered/OMA_data/Opisthokonta/	False
../OMA_data_unfiltered/OMA_data/Opisthokonta/HOG35/	1374	1342	1240	1312	1123	1143	1418	1121	1562	1646	1308	1298	1859	1658	1273	1200	1491	1456	1617	22	62.4545	61	56.3636	59.6364	51.0455	51.9545	64.4545	50.9545	71	74.8182	59.4545	59	84.5	75.3636	57.8636	54.5455	67.7727	66.1818	73.5	Opisthokonta	HOG35	../OMA_data_unfiltered/OMA_data/Opisthokonta/	False
../OMA_data_unfiltered/OMA_data/Opisthokonta/HOG659/	1385	1385	1322	1518	1440	1424	1478	1434	1434	1497	1322	1479	1448	1360	1201	1329	1520	1441	1274	19	72.8947	72.8947	69.5789	79.8947	75.7895	74.9474	77.7895	75.4737	75.4737	78.7895	69.5789	77.8421	76.2105	71.5789	63.2105	69.9474	80	75.8421	67.0526	Opisthokonta	HOG659	../OMA_data_unfiltered/OMA_data/Opisthokonta/	False
../OMA_data_unfiltered/OMA_data/Opisthokonta/HOG164/	1725	1774	1713	2297	2299	1946	2434	1969	2695	2646	1636	1929	2569	2530	2034	956	2752	2001	2242	33	52.2727	53.7576	51.9091	69.6061	69.6667	58.9697	73.7576	59.6667	81.6667	80.1818	49.5758	58.4545	77.8485	76.6667	61.6364	28.9697	83.3939	60.6364	67.9394	Opisthokonta	HOG164	../OMA_data_unfiltered/OMA_data/Opisthokonta/	False
../OMA_data_unfiltered/OMA_data/Opisthokonta/HOG319/	1094	1064	1093	1719	1450	1405	1810	1405	1833	1775	1085	1558	1628	1816	1217	1381	1787	1337	1746	24	45.5833	44.3333	45.5417	71.625	60.4167	58.5417	75.4167	58.5417	76.375	73.9583	45.2083	64.9167	67.8333	75.6667	50.7083	57.5417	74.4583	55.7083	72.75	Opisthokonta	HOG319	../OMA_data_unfiltered/OMA_data/Opisthokonta/	False
../OMA_data_unfiltered/OMA_data/Opisthokonta/HOG448/	4439	3919	3956	4972	5204	3946	5139	3946	5739	5891	4556	5105	5783	5777	4356	3772	5320	3935	5488	51	87.0392	76.8431	77.5686	97.4902	102.039	77.3725	100.765	77.3725	112.529	115.51	89.3333	100.098	113.392	113.275	85.4118	73.9608	104.314	77.1569	107.608	Opisthokonta	HOG448	../OMA_data_unfiltered/OMA_data/Opisthokonta/	False
../OMA_data_unfiltered/OMA_data/Opisthokonta/HOG523/	1259	1219	1259	1264	1065	1297	1089	1337	1265	1366	1259	1222	1157	1107	1309	1210	1364	1313	1283	20	62.95	60.95	62.95	63.2	53.25	64.85	54.45	66.85	63.25	68.3	62.95	61.1	57.85	55.35	65.45	60.5	68.2	65.65	64.15	Opisthokonta	HOG523	../OMA_data_unfiltered/OMA_data/Opisthokonta/	False
../OMA_data_unfiltered/OMA_data/Opisthokonta/HOG532/	1310	1288	1348	1559	1767	1577	1774	1578	1978	2182	1111	1611	1883	1949	1209	1154	2059	1154	1872	24	54.5833	53.6667	56.1667	64.9583	73.625	65.7083	73.9167	65.75	82.4167	90.9167	46.2917	67.125	78.4583	81.2083	50.375	48.0833	85.7917	48.0833	78	Opisthokonta	HOG532	../OMA_data_unfiltered/OMA_data/Opisthokonta/	False
../OMA_data_unfiltered/OMA_data/Opisthokonta/HOG528/	1771	1849	1891	2100	1976	1948	2160	1948	2574	2612	1849	1935	2642	2642	2008	1893	2534	2014	2565	27	65.5926	68.4815	70.037	77.7778	73.1852	72.1481	80	72.1481	95.3333	96.7407	68.4815	71.6667	97.8519	97.8519	74.3704	70.1111	93.8519	74.5926	95	Opisthokonta	HOG528	../OMA_data_unfiltered/OMA_data/Opisthokonta/	False
../OMA_data_unfiltered/OMA_data/Opisthokonta/HOG144/	1038	1023	1071	1145	1344	1253	1140	1298	1472	1443	1058	1420	1312	1276	1248	1138	1472	1342	1309	28	37.0714	36.5357	38.25	40.8929	48	44.75	40.7143	46.3571	52.5714	51.5357	37.7857	50.7143	46.8571	45.5714	44.5714	40.6429	52.5714	47.9286	46.75	Opisthokonta	HOG144	../OMA_data_unfiltered/OMA_data/Opisthokonta/	False
../OMA_data_unfiltered/OMA_data/Opisthokonta/HOG601/	218	257	231	260	253	245	253	245	241	238	226	253	227	271	174	201	241	281	247	13	16.7692	19.7692	17.7692	20	19.4615	18.8462	19.4615	18.8462	18.5385	18.3077	17.3846	19.4615	17.4615	20.8462	13.3846	15.4615	18.5385	21.6154	19	Opisthokonta	HOG601	../OMA_data_unfiltered/OMA_data/Opisthokonta/	False
../OMA_data_unfiltered/OMA_data/Opisthokonta/HOG371/	832	796	793	1028	984	1047	996	979	1258	1329	793	984	1133	1133	1075	904	1258	1002	1115	15	55.4667	53.0667	52.8667	68.5333	65.6	69.8	66.4	65.2667	83.8667	88.6	52.8667	65.6	75.5333	75.5333	71.6667	60.2667	83.8667	66.8	74.3333	Opisthokonta	HOG371	../OMA_data_unfiltered/OMA_data/Opisthokonta/	False
../OMA_data_unfiltered/OMA_data/Opisthokonta/HOG658/	7781	7537	9616	11894	12139	12082	12286	12212	13655	13586	9023	12344	13543	13485	9109	10701	13240	9689	12860	127	61.2677	59.3465	75.7165	93.6535	95.5827	95.1339	96.7402	96.1575	107.52	106.976	71.0472	97.1969	106.638	106.181	71.7244	84.2598	104.252	76.2913	101.26	Opisthokonta	HOG658	../OMA_data_unfiltered/OMA_data/Opisthokonta/	False
../OMA_data_unfiltered/OMA_data/Opisthokonta/HOG449/	2216	1935	2039	2377	2398	2507	2284	2507	2870	3009	1934	2462	2592	2766	2357	2369	2870	2152	2820	31	71.4839	62.4194	65.7742	76.6774	77.3548	80.871	73.6774	80.871	92.5806	97.0645	62.3871	79.4194	83.6129	89.2258	76.0323	76.4194	92.5806	69.4194	90.9677	Opisthokonta	HOG449	../OMA_data_unfiltered/OMA_data/Opisthokonta/	False
../OMA_data_unfiltered/OMA_data/Opisthokonta/HOG421/	481	472	404	757	742	716	757	715	819	819	481	715	819	819	711	713	812	783	786	15	32.0667	31.4667	26.9333	50.4667	49.4667	47.7333	50.4667	47.6667	54.6	54.6	32.0667	47.6667	54.6	54.6	47.4	47.5333	54.1333	52.2	52.4	Opisthokonta	HOG421	../OMA_data_unfiltered/OMA_data/Opisthokonta/	False
../OMA_data_unfiltered/OMA_data/Opisthokonta/HOG80/	1076	1076	1052	1102	1068	1057	1118	1057	1198	1186	963	1068	1081	1138	838	694	1102	752	1054	24	44.8333	44.8333	43.8333	45.9167	44.5	44.0417	46.5833	44.0417	49.9167	49.4167	40.125	44.5	45.0417	47.4167	34.9167	28.9167	45.9167	31.3333	43.9167	Opisthokonta	HOG80	../OMA_data_unfiltered/OMA_data/Opisthokonta/	False
../OMA_data_unfiltered/OMA_data/Opisthokonta/HOG249/	2102	1804	1852	3444	2694	1884	3515	2034	4244	4164	1832	2110	4050	4150	3619	3480	4247	3738	4115	40	52.55	45.1	46.3	86.1	67.35	47.1	87.875	50.85	106.1	104.1	45.8	52.75	101.25	103.75	90.475	87	106.175	93.45	102.875	Opisthokonta	HOG249	../OMA_data_unfiltered/OMA_data/Opisthokonta/	False
../OMA_data_unfiltered/OMA_data/Opisthokonta/HOG165/	606	606	642	987	943	959	987	935	1075	1108	642	888	1090	1090	959	998	1074	1099	1078	17	35.6471	35.6471	37.7647	58.0588	55.4706	56.4118	58.0588	55	63.2353	65.1765	37.7647	52.2353	64.1176	64.1176	56.4118	58.7059	63.1765	64.6471	63.4118	Opisthokonta	HOG165	../OMA_data_unfiltered/OMA_data/Opisthokonta/	False
../OMA_data_unfiltered/OMA_data/Opisthokonta/HOG196/	2352	2473	2338	3741	3649	4188	3656	3841	4384	4301	2506	3649	4417	4303	2682	2368	4385	3119	4098	60	39.2	41.2167	38.9667	62.35	60.8167	69.8	60.9333	64.0167	73.0667	71.6833	41.7667	60.8167	73.6167	71.7167	44.7	39.4667	73.0833	51.9833	68.3	Opisthokonta	HOG196	../OMA_data_unfiltered/OMA_data/Opisthokonta/	False
../OMA_data_unfiltered/OMA_data/Opisthokonta/HOG173/	1246	1402	1363	1641	1511	1683	1523	1713	1679	1730	1324	1502	1558	1793	1066	854	1731	1529	1719	46	27.087	30.4783	29.6304	35.6739	32.8478	36.587	33.1087	37.2391	36.5	37.6087	28.7826	32.6522	33.8696	38.9783	23.1739	18.5652	37.6304	33.2391	37.3696	Opisthokonta	HOG173	../OMA_data_unfiltered/OMA_data/Opisthokonta/	False
../OMA_data_unfiltered/OMA_data/Opisthokonta/HOG592/	3491	3136	3273	5575	5460	5715	5581	5551	5723	5546	3188	5735	5478	5456	5369	4669	5566	5958	5480	60	58.1833	52.2667	54.55	92.9167	91	95.25	93.0167	92.5167	95.3833	92.4333	53.1333	95.5833	91.3	90.9333	89.4833	77.8167	92.7667	99.3	91.3333	Opisthokonta	HOG592	../OMA_data_unfiltered/OMA_data/Opisthokonta/	False
../OMA_data_unfiltered/OMA_data/Opisthokonta/HOG643/	3659	3314	3302	4172	4712	4622	4211	4719	4310	4488	3557	4790	4770	4461	2971	2422	4360	4605	4433	42	87.119	78.9048	78.619	99.3333	112.19	110.048	100.262	112.357	102.619	106.857	84.6905	114.048	113.571	106.214	70.7381	57.6667	103.81	109.643	105.548	Opisthokonta	HOG643	../OMA_data_unfiltered/OMA_data/Opisthokonta/	False
../OMA_data_unfiltered/OMA_data/Opisthokonta/HOG533/	1080	1135	1136	1802	1483	1478	1802	1478	1675	1675	1117	1514	1623	1726	1187	953	1641	1437	1585	31	34.8387	36.6129	36.6452	58.129	47.8387	47.6774	58.129	47.6774	54.0323	54.0323	36.0323	48.8387	52.3548	55.6774	38.2903	30.7419	52.9355	46.3548	51.129	Opisthokonta	HOG533	../OMA_data_unfiltered/OMA_data/Opisthokonta/	False
../OMA_data_unfiltered/OMA_data/Opisthokonta/HOG380/	1063	1069	1030	1326	1205	1289	1023	1289	1511	1402	1074	1249	1379	1397	919	933	1493	1014	1248	22	48.3182	48.5909	46.8182	60.2727	54.7727	58.5909	46.5	58.5909	68.6818	63.7273	48.8182	56.7727	62.6818	63.5	41.7727	42.4091	67.8636	46.0909	56.7273	Opisthokonta	HOG380	../OMA_data_unfiltered/OMA_data/Opisthokonta/	False
../OMA_data_unfiltered/OMA_data/Opisthokonta/HOG77/	1257	1257	1114	1690	1778	1732	1709	1772	2485	2503	1152	1781	2368	2314	1745	1495	2478	1607	2297	41	30.6585	30.6585	27.1707	41.2195	43.3659	42.2439	41.6829	43.2195	60.6098	61.0488	28.0976	43.439	57.7561	56.439	42.561	36.4634	60.439	39.1951	56.0244	Opisthokonta	HOG77	../OMA_data_unfiltered/OMA_data/Opisthokonta/	False
../OMA_data_unfiltered/OMA_data/Opisthokonta/HOG472/	550	550	677	963	869	1075	963	1075	1189	1189	554	1049	1102	1014	1189	989	1189	1117	1189	13	42.3077	42.3077	52.0769	74.0769	66.8462	82.6923	74.0769	82.6923	91.4615	91.4615	42.6154	80.6923	84.7692	78	91.4615	76.0769	91.4615	85.9231	91.4615	Opisthokonta	HOG472	../OMA_data_unfiltered/OMA_data/Opisthokonta/	False
../OMA_data_unfiltered/OMA_data/Opisthokonta/HOG559/	736	758	748	1296	1297	1265	1296	1212	1288	1294	777	1297	1412	1412	889	797	1303	984	1372	20	36.8	37.9	37.4	64.8	64.85	63.25	64.8	60.6	64.4	64.7	38.85	64.85	70.6	70.6	44.45	39.85	65.15	49.2	68.6	Opisthokonta	HOG559	../OMA_data_unfiltered/OMA_data/Opisthokonta/	False
../OMA_data_unfiltered/OMA_data/Opisthokonta/HOG358/	583	583	517	932	969	1028	932	1028	1161	1135	529	967	974	996	903	633	1182	862	922	17	34.2941	34.2941	30.4118	54.8235	57	60.4706	54.8235	60.4706	68.2941	66.7647	31.1176	56.8824	57.2941	58.5882	53.1176	37.2353	69.5294	50.7059	54.2353	Opisthokonta	HOG358	../OMA_data_unfiltered/OMA_data/Opisthokonta/	False
../OMA_data_unfiltered/OMA_data/Opisthokonta/HOG600/	2476	2107	2438	2088	2860	2514	2138	2514	3500	3773	2401	2860	3551	2912	2383	2109	3816	2476	3290	39	63.4872	54.0256	62.5128	53.5385	73.3333	64.4615	54.8205	64.4615	89.7436	96.7436	61.5641	73.3333	91.0513	74.6667	61.1026	54.0769	97.8462	63.4872	84.359	Opisthokonta	HOG600	../OMA_data_unfiltered/OMA_data/Opisthokonta/	False
../OMA_data_unfiltered/OMA_data/Opisthokonta/HOG42/	5568	5564	5930	6427	6639	7031	6563	6842	7544	7306	5456	6514	7616	7619	4740	4997	7364	5965	6542	77	72.3117	72.2597	77.013	83.4675	86.2208	91.3117	85.2338	88.8571	97.974	94.8831	70.8571	84.5974	98.9091	98.9481	61.5584	64.8961	95.6364	77.4675	84.961	Opisthokonta	HOG42	../OMA_data_unfiltered/OMA_data/Opisthokonta/	False
../OMA_data_unfiltered/OMA_data/Opisthokonta/HOG444/	400	400	400	563	571	563	563	563	601	598	400	563	583	583	345	265	593	593	601	11	36.3636	36.3636	36.3636	51.1818	51.9091	51.1818	51.1818	51.1818	54.6364	54.3636	36.3636	51.1818	53	53	31.3636	24.0909	53.9091	53.9091	54.6364	Opisthokonta	HOG444	../OMA_data_unfiltered/OMA_data/Opisthokonta/	False
../OMA_data_unfiltered/OMA_data/Opisthokonta/HOG507/	805	773	898	1033	1093	1205	866	1120	1126	1126	894	1073	1149	1149	1050	1103	1182	1119	1149	15	53.6667	51.5333	59.8667	68.8667	72.8667	80.3333	57.7333	74.6667	75.0667	75.0667	59.6	71.5333	76.6	76.6	70	73.5333	78.8	74.6	76.6	Opisthokonta	HOG507	../OMA_data_unfiltered/OMA_data/Opisthokonta/	False
../OMA_data_unfiltered/OMA_data/Opisthokonta/HOG132/	933	923	836	1401	1342	1348	1401	1348	1412	1403	956	1391	1365	1301	1218	1193	1403	1234	1403	20	46.65	46.15	41.8	70.05	67.1	67.4	70.05	67.4	70.6	70.15	47.8	69.55	68.25	65.05	60.9	59.65	70.15	61.7	70.15	Opisthokonta	HOG132	../OMA_data_unfiltered/OMA_data/Opisthokonta/	False
../OMA_data_unfiltered/OMA_data/Opisthokonta/HOG374/	785	795	837	1186	1171	935	1139	1059	1298	1386	894	1144	1157	1193	1212	1146	1338	1082	1233	19	41.3158	41.8421	44.0526	62.4211	61.6316	49.2105	59.9474	55.7368	68.3158	72.9474	47.0526	60.2105	60.8947	62.7895	63.7895	60.3158	70.4211	56.9474	64.8947	Opisthokonta	HOG374	../OMA_data_unfiltered/OMA_data/Opisthokonta/	False
../OMA_data_unfiltered/OMA_data/Opisthokonta/HOG480/	1070	1108	1176	1325	1188	1338	1369	1344	1425	1425	1167	1246	1289	1281	1223	829	1432	1396	1449	19	56.3158	58.3158	61.8947	69.7368	62.5263	70.4211	72.0526	70.7368	75	75	61.4211	65.5789	67.8421	67.4211	64.3684	43.6316	75.3684	73.4737	76.2632	Opisthokonta	HOG480	../OMA_data_unfiltered/OMA_data/Opisthokonta/	False
../OMA_data_unfiltered/OMA_data/Opisthokonta/HOG594/	193	193	193	217	217	251	217	251	251	251	189	217	251	251	255	255	251	251	251	6	32.1667	32.1667	32.1667	36.1667	36.1667	41.8333	36.1667	41.8333	41.8333	41.8333	31.5	36.1667	41.8333	41.8333	42.5	42.5	41.8333	41.8333	41.8333	Opisthokonta	HOG594	../OMA_data_unfiltered/OMA_data/Opisthokonta/	False
../OMA_data_unfiltered/OMA_data/Opisthokonta/HOG50/	1203	1198	1188	1581	1577	1673	1677	1689	1762	1763	1177	1569	1780	1819	1185	1154	1710	1500	1770	32	37.5938	37.4375	37.125	49.4062	49.2812	52.2812	52.4062	52.7812	55.0625	55.0938	36.7812	49.0312	55.625	56.8438	37.0312	36.0625	53.4375	46.875	55.3125	Opisthokonta	HOG50	../OMA_data_unfiltered/OMA_data/Opisthokonta/	False
../OMA_data_unfiltered/OMA_data/Opisthokonta/HOG83/	2070	1989	2053	2721	3549	3454	2280	3438	4317	4321	2068	3549	3934	4076	3567	3306	4177	3826	4059	41	50.4878	48.5122	50.0732	66.3659	86.561	84.2439	55.6098	83.8537	105.293	105.39	50.439	86.561	95.9512	99.4146	87	80.6341	101.878	93.3171	99	Opisthokonta	HOG83	../OMA_data_unfiltered/OMA_data/Opisthokonta/	False
../OMA_data_unfiltered/OMA_data/Opisthokonta/HOG133/	1588	1697	1455	2321	2626	2807	2277	2706	3202	3128	1501	2552	3163	3040	2526	2489	3285	2685	3196	41	38.7317	41.3902	35.4878	56.6098	64.0488	68.4634	55.5366	66	78.0976	76.2927	36.6098	62.2439	77.1463	74.1463	61.6098	60.7073	80.122	65.4878	77.9512	Opisthokonta	HOG133	../OMA_data_unfiltered/OMA_data/Opisthokonta/	False
../OMA_data_unfiltered/OMA_data/Opisthokonta/HOG554/	2257	2184	2283	2786	3146	2951	2466	2951	3274	3290	2398	3039	3314	3331	2293	1989	3355	2652	3005	46	49.0652	47.4783	49.6304	60.5652	68.3913	64.1522	53.6087	64.1522	71.1739	71.5217	52.1304	66.0652	72.0435	72.413	49.8478	43.2391	72.9348	57.6522	65.3261	Opisthokonta	HOG554	../OMA_data_unfiltered/OMA_data/Opisthokonta/	False
../OMA_data_unfiltered/OMA_data/Opisthokonta/HOG535/	361	417	289	257	457	353	257	353	281	281	289	457	625	609	265	265	457	265	617	14	25.7857	29.7857	20.6429	18.3571	32.6429	25.2143	18.3571	25.2143	20.0714	20.0714	20.6429	32.6429	44.6429	43.5	18.9286	18.9286	32.6429	18.9286	44.0714	Opisthokonta	HOG535	../OMA_data_unfiltered/OMA_data/Opisthokonta/	False
../OMA_data_unfiltered/OMA_data/Opisthokonta/HOG105/	1149	1027	1100	1181	1194	1395	1145	1395	1465	1417	998	1321	1418	1418	975	833	1481	1164	1395	21	54.7143	48.9048	52.381	56.2381	56.8571	66.4286	54.5238	66.4286	69.7619	67.4762	47.5238	62.9048	67.5238	67.5238	46.4286	39.6667	70.5238	55.4286	66.4286	Opisthokonta	HOG105	../OMA_data_unfiltered/OMA_data/Opisthokonta/	False
../OMA_data_unfiltered/OMA_data/Opisthokonta/HOG14/	3304	3417	3239	4200	3743	3917	3965	3705	4131	4083	3293	3772	4100	4030	2640	2677	4048	3086	4045	102	32.3922	33.5	31.7549	41.1765	36.6961	38.402	38.8725	36.3235	40.5	40.0294	32.2843	36.9804	40.1961	39.5098	25.8824	26.2451	39.6863	30.2549	39.6569	Opisthokonta	HOG14	../OMA_data_unfiltered/OMA_data/Opisthokonta/	False
../OMA_data_unfiltered/OMA_data/Opisthokonta/HOG393/	821	821	811	909	857	830	909	830	1005	965	811	857	873	915	776	702	1007	865	912	17	48.2941	48.2941	47.7059	53.4706	50.4118	48.8235	53.4706	48.8235	59.1176	56.7647	47.7059	50.4118	51.3529	53.8235	45.6471	41.2941	59.2353	50.8824	53.6471	Opisthokonta	HOG393	../OMA_data_unfiltered/OMA_data/Opisthokonta/	False
../OMA_data_unfiltered/OMA_data/Opisthokonta/HOG289/	2025	1941	2091	2362	2339	2304	2344	2428	2683	2735	2035	2323	2584	2604	2105	1766	2717	1982	2625	30	67.5	64.7	69.7	78.7333	77.9667	76.8	78.1333	80.9333	89.4333	91.1667	67.8333	77.4333	86.1333	86.8	70.1667	58.8667	90.5667	66.0667	87.5	Opisthokonta	HOG289	../OMA_data_unfiltered/OMA_data/Opisthokonta/	False
../OMA_data_unfiltered/OMA_data/Opisthokonta/HOG31/	118	118	97	116	118	118	116	118	101	101	112	118	101	101	84	84	116	103	101	6	19.6667	19.6667	16.1667	19.3333	19.6667	19.6667	19.3333	19.6667	16.8333	16.8333	18.6667	19.6667	16.8333	16.8333	14	14	19.3333	17.1667	16.8333	Opisthokonta	HOG31	../OMA_data_unfiltered/OMA_data/Opisthokonta/	False
../OMA_data_unfiltered/OMA_data/Opisthokonta/HOG534/	2001	2144	1859	2877	3084	3077	2877	3086	3168	3247	1875	3066	3229	3268	2216	2077	3129	2907	3209	43	46.5349	49.8605	43.2326	66.907	71.7209	71.5581	66.907	71.7674	73.6744	75.5116	43.6047	71.3023	75.093	76	51.5349	48.3023	72.7674	67.6047	74.6279	Opisthokonta	HOG534	../OMA_data_unfiltered/OMA_data/Opisthokonta/	False
../OMA_data_unfiltered/OMA_data/Opisthokonta/HOG521/	921	844	880	1323	1338	1069	1323	1250	1557	1549	888	1312	1409	1257	1311	1072	1524	1434	1591	25	36.84	33.76	35.2	52.92	53.52	42.76	52.92	50	62.28	61.96	35.52	52.48	56.36	50.28	52.44	42.88	60.96	57.36	63.64	Opisthokonta	HOG521	../OMA_data_unfiltered/OMA_data/Opisthokonta/	False
../OMA_data_unfiltered/OMA_data/Opisthokonta/HOG376/	864	764	747	1134	1053	1127	1064	1127	1291	1271	771	1053	1271	1253	996	881	1308	857	1323	17	50.8235	44.9412	43.9412	66.7059	61.9412	66.2941	62.5882	66.2941	75.9412	74.7647	45.3529	61.9412	74.7647	73.7059	58.5882	51.8235	76.9412	50.4118	77.8235	Opisthokonta	HOG376	../OMA_data_unfiltered/OMA_data/Opisthokonta/	False
../OMA_data_unfiltered/OMA_data/Opisthokonta/HOG268/	589	589	609	618	827	793	573	793	995	995	609	838	902	703	905	681	1011	626	936	16	36.8125	36.8125	38.0625	38.625	51.6875	49.5625	35.8125	49.5625	62.1875	62.1875	38.0625	52.375	56.375	43.9375	56.5625	42.5625	63.1875	39.125	58.5	Opisthokonta	HOG268	../OMA_data_unfiltered/OMA_data/Opisthokonta/	False
../OMA_data_unfiltered/OMA_data/Opisthokonta/HOG136/	518	518	595	782	920	1027	668	1008	1144	1085	611	920	1099	1099	806	567	1139	534	1080	16	32.375	32.375	37.1875	48.875	57.5	64.1875	41.75	63	71.5	67.8125	38.1875	57.5	68.6875	68.6875	50.375	35.4375	71.1875	33.375	67.5	Opisthokonta	HOG136	../OMA_data_unfiltered/OMA_data/Opisthokonta/	False
../OMA_data_unfiltered/OMA_data/Opisthokonta/HOG96/	2492	2786	2789	3537	3493	3985	3892	3725	5151	4754	2768	3737	5138	6406	3454	3819	5300	2708	4932	55	45.3091	50.6545	50.7091	64.3091	63.5091	72.4545	70.7636	67.7273	93.6545	86.4364	50.3273	67.9455	93.4182	116.473	62.8	69.4364	96.3636	49.2364	89.6727	Opisthokonta	HOG96	../OMA_data_unfiltered/OMA_data/Opisthokonta/	False
../OMA_data_unfiltered/OMA_data/Opisthokonta/HOG97/	580	560	565	838	628	614	894	590	1325	1283	575	659	1517	1469	933	791	1352	932	1483	27	21.4815	20.7407	20.9259	31.037	23.2593	22.7407	33.1111	21.8519	49.0741	47.5185	21.2963	24.4074	56.1852	54.4074	34.5556	29.2963	50.0741	34.5185	54.9259	Opisthokonta	HOG97	../OMA_data_unfiltered/OMA_data/Opisthokonta/	False
../OMA_data_unfiltered/OMA_data/Opisthokonta/HOG495/	122	110	110	122	122	122	122	122	122	122	122	122	122	122	122	122	122	122	122	4	30.5	27.5	27.5	30.5	30.5	30.5	30.5	30.5	30.5	30.5	30.5	30.5	30.5	30.5	30.5	30.5	30.5	30.5	30.5	Opisthokonta	HOG495	../OMA_data_unfiltered/OMA_data/Opisthokonta/	False
../OMA_data_unfiltered/OMA_data/Opisthokonta/HOG628/	232	220	181	177	244	213	171	212	218	201	181	226	273	273	227	227	231	227	217	10	23.2	22	18.1	17.7	24.4	21.3	17.1	21.2	21.8	20.1	18.1	22.6	27.3	27.3	22.7	22.7	23.1	22.7	21.7	Opisthokonta	HOG628	../OMA_data_unfiltered/OMA_data/Opisthokonta/	False
../OMA_data_unfiltered/OMA_data/Opisthokonta/HOG490/	759	735	698	944	944	944	944	944	1120	1120	722	944	1079	1079	1106	887	1079	1042	1097	13	58.3846	56.5385	53.6923	72.6154	72.6154	72.6154	72.6154	72.6154	86.1538	86.1538	55.5385	72.6154	83	83	85.0769	68.2308	83	80.1538	84.3846	Opisthokonta	HOG490	../OMA_data_unfiltered/OMA_data/Opisthokonta/	False
../OMA_data_unfiltered/OMA_data/Opisthokonta/HOG199/	417	437	407	757	740	815	757	815	892	921	381	740	826	855	798	384	893	359	865	14	29.7857	31.2143	29.0714	54.0714	52.8571	58.2143	54.0714	58.2143	63.7143	65.7857	27.2143	52.8571	59	61.0714	57	27.4286	63.7857	25.6429	61.7857	Opisthokonta	HOG199	../OMA_data_unfiltered/OMA_data/Opisthokonta/	False
../OMA_data_unfiltered/OMA_data/Opisthokonta/HOG248/	510	518	496	628	634	700	637	625	694	756	515	672	779	783	527	492	748	591	781	19	26.8421	27.2632	26.1053	33.0526	33.3684	36.8421	33.5263	32.8947	36.5263	39.7895	27.1053	35.3684	41	41.2105	27.7368	25.8947	39.3684	31.1053	41.1053	Opisthokonta	HOG248	../OMA_data_unfiltered/OMA_data/Opisthokonta/	False
../OMA_data_unfiltered/OMA_data/Opisthokonta/HOG117/	201	152	152	201	201	201	201	201	240	240	201	201	240	240	201	240	240	201	240	5	40.2	30.4	30.4	40.2	40.2	40.2	40.2	40.2	48	48	40.2	40.2	48	48	40.2	48	48	40.2	48	Opisthokonta	HOG117	../OMA_data_unfiltered/OMA_data/Opisthokonta/	False
../OMA_data_unfiltered/OMA_data/Opisthokonta/HOG607/	1312	1293	1143	1287	1342	1334	1287	1334	1426	1250	1219	1334	1382	1382	1122	1090	1356	1274	1355	22	59.6364	58.7727	51.9545	58.5	61	60.6364	58.5	60.6364	64.8182	56.8182	55.4091	60.6364	62.8182	62.8182	51	49.5455	61.6364	57.9091	61.5909	Opisthokonta	HOG607	../OMA_data_unfiltered/OMA_data/Opisthokonta/	False
../OMA_data_unfiltered/OMA_data/Opisthokonta/HOG518/	2044	1947	1962	3425	3024	2895	2729	3331	4076	4037	1994	3194	3597	3723	2996	2673	3463	2491	3696	47	43.4894	41.4255	41.7447	72.8723	64.3404	61.5957	58.0638	70.8723	86.7234	85.8936	42.4255	67.9574	76.5319	79.2128	63.7447	56.8723	73.6809	53	78.6383	Opisthokonta	HOG518	../OMA_data_unfiltered/OMA_data/Opisthokonta/	False
../OMA_data_unfiltered/OMA_data/Opisthokonta/HOG150/	2847	2671	2882	5042	4721	4794	4631	4829	5280	5159	2867	4785	5329	5001	4046	2931	5378	4223	5015	66	43.1364	40.4697	43.6667	76.3939	71.5303	72.6364	70.1667	73.1667	80	78.1667	43.4394	72.5	80.7424	75.7727	61.303	44.4091	81.4848	63.9848	75.9848	Opisthokonta	HOG150	../OMA_data_unfiltered/OMA_data/Opisthokonta/	False
../OMA_data_unfiltered/OMA_data/Opisthokonta/HOG86/	2640	2927	2885	3917	4253	3938	3810	3986	4697	4673	2772	4184	4966	4951	3162	3017	4690	4410	4762	66	40	44.3485	43.7121	59.3485	64.4394	59.6667	57.7273	60.3939	71.1667	70.803	42	63.3939	75.2424	75.0152	47.9091	45.7121	71.0606	66.8182	72.1515	Opisthokonta	HOG86	../OMA_data_unfiltered/OMA_data/Opisthokonta/	False
../OMA_data_unfiltered/OMA_data/Opisthokonta/HOG553/	525	532	455	606	593	593	587	593	577	599	455	556	604	604	489	473	577	540	602	19	27.6316	28	23.9474	31.8947	31.2105	31.2105	30.8947	31.2105	30.3684	31.5263	23.9474	29.2632	31.7895	31.7895	25.7368	24.8947	30.3684	28.4211	31.6842	Opisthokonta	HOG553	../OMA_data_unfiltered/OMA_data/Opisthokonta/	False
../OMA_data_unfiltered/OMA_data/Opisthokonta/HOG565/	756	661	699	1068	1131	1114	1116	1140	1228	1228	700	1131	1266	1260	1068	725	1266	912	1238	21	36	31.4762	33.2857	50.8571	53.8571	53.0476	53.1429	54.2857	58.4762	58.4762	33.3333	53.8571	60.2857	60	50.8571	34.5238	60.2857	43.4286	58.9524	Opisthokonta	HOG565	../OMA_data_unfiltered/OMA_data/Opisthokonta/	False
../OMA_data_unfiltered/OMA_data/Opisthokonta/HOG112/	196	190	207	243	278	301	243	301	328	324	207	312	342	236	195	189	328	214	336	15	13.0667	12.6667	13.8	16.2	18.5333	20.0667	16.2	20.0667	21.8667	21.6	13.8	20.8	22.8	15.7333	13	12.6	21.8667	14.2667	22.4	Opisthokonta	HOG112	../OMA_data_unfiltered/OMA_data/Opisthokonta/	False
../OMA_data_unfiltered/OMA_data/Opisthokonta/HOG201/	1135	1047	1168	1130	1007	1108	1130	1087	1431	1326	1168	1112	1532	1532	1215	791	1360	1281	1349	19	59.7368	55.1053	61.4737	59.4737	53	58.3158	59.4737	57.2105	75.3158	69.7895	61.4737	58.5263	80.6316	80.6316	63.9474	41.6316	71.5789	67.4211	71	Opisthokonta	HOG201	../OMA_data_unfiltered/OMA_data/Opisthokonta/	False
../OMA_data_unfiltered/OMA_data/Opisthokonta/HOG497/	745	611	679	1247	1163	1139	1247	1139	1355	1355	657	1163	1355	449	1320	1043	1355	1325	1380	13	57.3077	47	52.2308	95.9231	89.4615	87.6154	95.9231	87.6154	104.231	104.231	50.5385	89.4615	104.231	34.5385	101.538	80.2308	104.231	101.923	106.154	Opisthokonta	HOG497	../OMA_data_unfiltered/OMA_data/Opisthokonta/	False
../OMA_data_unfiltered/OMA_data/Opisthokonta/HOG383/	562	562	623	1121	1118	1198	1142	1073	1127	1150	623	1118	1103	1021	1226	1193	1201	851	1195	17	33.0588	33.0588	36.6471	65.9412	65.7647	70.4706	67.1765	63.1176	66.2941	67.6471	36.6471	65.7647	64.8824	60.0588	72.1176	70.1765	70.6471	50.0588	70.2941	Opisthokonta	HOG383	../OMA_data_unfiltered/OMA_data/Opisthokonta/	False
../OMA_data_unfiltered/OMA_data/Opisthokonta/HOG221/	474	460	404	436	591	566	436	566	671	700	439	546	672	672	677	536	671	536	672	14	33.8571	32.8571	28.8571	31.1429	42.2143	40.4286	31.1429	40.4286	47.9286	50	31.3571	39	48	48	48.3571	38.2857	47.9286	38.2857	48	Opisthokonta	HOG221	../OMA_data_unfiltered/OMA_data/Opisthokonta/	False
../OMA_data_unfiltered/OMA_data/Opisthokonta/HOG499/	665	665	697	689	663	666	627	666	688	666	697	689	666	490	719	731	688	689	688	9	73.8889	73.8889	77.4444	76.5556	73.6667	74	69.6667	74	76.4444	74	77.4444	76.5556	74	54.4444	79.8889	81.2222	76.4444	76.5556	76.4444	Opisthokonta	HOG499	../OMA_data_unfiltered/OMA_data/Opisthokonta/	False
../OMA_data_unfiltered/OMA_data/Opisthokonta/HOG579/	947	947	947	1041	1039	947	1041	1008	1039	1048	947	1039	1015	1015	984	1086	1039	1010	1015	17	55.7059	55.7059	55.7059	61.2353	61.1176	55.7059	61.2353	59.2941	61.1176	61.6471	55.7059	61.1176	59.7059	59.7059	57.8824	63.8824	61.1176	59.4118	59.7059	Opisthokonta	HOG579	../OMA_data_unfiltered/OMA_data/Opisthokonta/	False
../OMA_data_unfiltered/OMA_data/Opisthokonta/HOG15/	669	699	1036	1545	1605	1489	1537	1474	1758	1657	994	1605	1576	1620	1198	1252	1673	1426	1733	28	23.8929	24.9643	37	55.1786	57.3214	53.1786	54.8929	52.6429	62.7857	59.1786	35.5	57.3214	56.2857	57.8571	42.7857	44.7143	59.75	50.9286	61.8929	Opisthokonta	HOG15	../OMA_data_unfiltered/OMA_data/Opisthokonta/	False
../OMA_data_unfiltered/OMA_data/Opisthokonta/HOG390/	1207	1128	1169	1235	1201	1200	1191	1200	1194	1251	1169	1201	1152	1090	1009	1097	1224	1118	1244	19	63.5263	59.3684	61.5263	65	63.2105	63.1579	62.6842	63.1579	62.8421	65.8421	61.5263	63.2105	60.6316	57.3684	53.1053	57.7368	64.4211	58.8421	65.4737	Opisthokonta	HOG390	../OMA_data_unfiltered/OMA_data/Opisthokonta/	False
../OMA_data_unfiltered/OMA_data/Opisthokonta/HOG411/	840	870	795	1064	1262	1228	1005	1168	1286	1302	881	1072	1487	1244	1179	1127	1307	1083	1429	19	44.2105	45.7895	41.8421	56	66.4211	64.6316	52.8947	61.4737	67.6842	68.5263	46.3684	56.4211	78.2632	65.4737	62.0526	59.3158	68.7895	57	75.2105	Opisthokonta	HOG411	../OMA_data_unfiltered/OMA_data/Opisthokonta/	False
../OMA_data_unfiltered/OMA_data/Opisthokonta/HOG195/	939	939	919	1140	1138	1110	1146	1112	1247	1278	907	1138	1316	1316	1106	1096	1330	1209	1375	18	52.1667	52.1667	51.0556	63.3333	63.2222	61.6667	63.6667	61.7778	69.2778	71	50.3889	63.2222	73.1111	73.1111	61.4444	60.8889	73.8889	67.1667	76.3889	Opisthokonta	HOG195	../OMA_data_unfiltered/OMA_data/Opisthokonta/	False
../OMA_data_unfiltered/OMA_data/Opisthokonta/HOG481/	1014	976	988	1412	1010	1227	1386	1227	1322	1269	1243	1310	1328	1269	1125	1218	1322	1089	1251	15	67.6	65.0667	65.8667	94.1333	67.3333	81.8	92.4	81.8	88.1333	84.6	82.8667	87.3333	88.5333	84.6	75	81.2	88.1333	72.6	83.4	Opisthokonta	HOG481	../OMA_data_unfiltered/OMA_data/Opisthokonta/	False
../OMA_data_unfiltered/OMA_data/Opisthokonta/HOG7/	193	165	159	165	213	207	165	193	288	288	193	213	312	249	256	260	281	228	242	11	17.5455	15	14.4545	15	19.3636	18.8182	15	17.5455	26.1818	26.1818	17.5455	19.3636	28.3636	22.6364	23.2727	23.6364	25.5455	20.7273	22	Opisthokonta	HOG7	../OMA_data_unfiltered/OMA_data/Opisthokonta/	False
../OMA_data_unfiltered/OMA_data/Opisthokonta/HOG590/	1564	1399	1546	1771	1932	1982	1771	1982	1989	1989	1564	1932	1996	2101	1860	1620	1989	1743	1996	24	65.1667	58.2917	64.4167	73.7917	80.5	82.5833	73.7917	82.5833	82.875	82.875	65.1667	80.5	83.1667	87.5417	77.5	67.5	82.875	72.625	83.1667	Opisthokonta	HOG590	../OMA_data_unfiltered/OMA_data/Opisthokonta/	False
../OMA_data_unfiltered/OMA_data/Opisthokonta/HOG236/	1009	784	1148	943	1046	1256	943	1364	1745	1763	1135	1018	1786	1786	1209	732	1722	932	1565	20	50.45	39.2	57.4	47.15	52.3	62.8	47.15	68.2	87.25	88.15	56.75	50.9	89.3	89.3	60.45	36.6	86.1	46.6	78.25	Opisthokonta	HOG236	../OMA_data_unfiltered/OMA_data/Opisthokonta/	False
../OMA_data_unfiltered/OMA_data/Opisthokonta/HOG424/	662	636	659	1019	1129	1135	1019	1135	1379	1379	685	1141	1338	1316	1101	783	1249	1170	1303	16	41.375	39.75	41.1875	63.6875	70.5625	70.9375	63.6875	70.9375	86.1875	86.1875	42.8125	71.3125	83.625	82.25	68.8125	48.9375	78.0625	73.125	81.4375	Opisthokonta	HOG424	../OMA_data_unfiltered/OMA_data/Opisthokonta/	False
../OMA_data_unfiltered/OMA_data/Opisthokonta/HOG250/	994	994	1096	1617	1630	1535	1579	1535	1918	1798	1095	1570	2079	1777	1660	1331	1969	1324	1498	23	43.2174	43.2174	47.6522	70.3043	70.8696	66.7391	68.6522	66.7391	83.3913	78.1739	47.6087	68.2609	90.3913	77.2609	72.1739	57.8696	85.6087	57.5652	65.1304	Opisthokonta	HOG250	../OMA_data_unfiltered/OMA_data/Opisthokonta/	False
../OMA_data_unfiltered/OMA_data/Opisthokonta/HOG38/	1556	1586	1446	1686	1797	1901	1686	1901	1828	1898	1446	1775	1834	1823	1530	1284	1890	1116	1900	24	64.8333	66.0833	60.25	70.25	74.875	79.2083	70.25	79.2083	76.1667	79.0833	60.25	73.9583	76.4167	75.9583	63.75	53.5	78.75	46.5	79.1667	Opisthokonta	HOG38	../OMA_data_unfiltered/OMA_data/Opisthokonta/	False
../OMA_data_unfiltered/OMA_data/Opisthokonta/HOG59/	187	187	191	228	208	187	228	208	229	241	179	214	288	285	223	166	284	212	281	14	13.3571	13.3571	13.6429	16.2857	14.8571	13.3571	16.2857	14.8571	16.3571	17.2143	12.7857	15.2857	20.5714	20.3571	15.9286	11.8571	20.2857	15.1429	20.0714	Opisthokonta	HOG59	../OMA_data_unfiltered/OMA_data/Opisthokonta/	False
../OMA_data_unfiltered/OMA_data/Opisthokonta/HOG168/	628	626	536	551	618	682	551	692	547	502	548	646	544	550	535	501	581	474	554	16	39.25	39.125	33.5	34.4375	38.625	42.625	34.4375	43.25	34.1875	31.375	34.25	40.375	34	34.375	33.4375	31.3125	36.3125	29.625	34.625	Opisthokonta	HOG168	../OMA_data_unfiltered/OMA_data/Opisthokonta/	False
../OMA_data_unfiltered/OMA_data/Opisthokonta/HOG272/	894	909	706	1188	1183	1116	1154	1116	1324	1295	870	1183	1192	1210	825	822	1265	1009	1281	19	47.0526	47.8421	37.1579	62.5263	62.2632	58.7368	60.7368	58.7368	69.6842	68.1579	45.7895	62.2632	62.7368	63.6842	43.4211	43.2632	66.5789	53.1053	67.4211	Opisthokonta	HOG272	../OMA_data_unfiltered/OMA_data/Opisthokonta/	False
../OMA_data_unfiltered/OMA_data/Opisthokonta/HOG227/	1260	1288	1334	1309	1492	1495	1304	1508	1571	1588	1297	1399	1616	1506	837	845	1646	1041	1609	55	22.9091	23.4182	24.2545	23.8	27.1273	27.1818	23.7091	27.4182	28.5636	28.8727	23.5818	25.4364	29.3818	27.3818	15.2182	15.3636	29.9273	18.9273	29.2545	Opisthokonta	HOG227	../OMA_data_unfiltered/OMA_data/Opisthokonta/	False
../OMA_data_unfiltered/OMA_data/Opisthokonta/HOG505/	1918	2035	1921	2514	2333	2152	2747	2237	2826	2851	1849	2420	2998	2907	3395	2771	3544	3178	3112	36	53.2778	56.5278	53.3611	69.8333	64.8056	59.7778	76.3056	62.1389	78.5	79.1944	51.3611	67.2222	83.2778	80.75	94.3056	76.9722	98.4444	88.2778	86.4444	Opisthokonta	HOG505	../OMA_data_unfiltered/OMA_data/Opisthokonta/	False
../OMA_data_unfiltered/OMA_data/Opisthokonta/HOG6/	2162	2098	2013	2025	2700	2413	2005	2257	3362	3128	2026	2250	2275	1984	2444	2245	3357	2638	3332	60	36.0333	34.9667	33.55	33.75	45	40.2167	33.4167	37.6167	56.0333	52.1333	33.7667	37.5	37.9167	33.0667	40.7333	37.4167	55.95	43.9667	55.5333	Opisthokonta	HOG6	../OMA_data_unfiltered/OMA_data/Opisthokonta/	False
../OMA_data_unfiltered/OMA_data/Opisthokonta/HOG69/	3542	3734	4036	5101	4138	4425	4900	4589	6299	6716	3904	4108	6535	6741	3309	3253	6296	3846	6375	65	54.4923	57.4462	62.0923	78.4769	63.6615	68.0769	75.3846	70.6	96.9077	103.323	60.0615	63.2	100.538	103.708	50.9077	50.0462	96.8615	59.1692	98.0769	Opisthokonta	HOG69	../OMA_data_unfiltered/OMA_data/Opisthokonta/	False
../OMA_data_unfiltered/OMA_data/Opisthokonta/HOG509/	1398	1413	1338	1922	1095	2029	1879	1232	2672	2714	1384	1252	2629	2623	2037	1065	2642	1871	2721	32	43.6875	44.1562	41.8125	60.0625	34.2188	63.4062	58.7188	38.5	83.5	84.8125	43.25	39.125	82.1562	81.9688	63.6562	33.2812	82.5625	58.4688	85.0312	Opisthokonta	HOG509	../OMA_data_unfiltered/OMA_data/Opisthokonta/	False
../OMA_data_unfiltered/OMA_data/Opisthokonta/HOG516/	2020	2040	2083	2284	2333	2333	2256	2269	2418	2420	2135	2297	2365	2483	2124	1684	2407	2133	2386	28	72.1429	72.8571	74.3929	81.5714	83.3214	83.3214	80.5714	81.0357	86.3571	86.4286	76.25	82.0357	84.4643	88.6786	75.8571	60.1429	85.9643	76.1786	85.2143	Opisthokonta	HOG516	../OMA_data_unfiltered/OMA_data/Opisthokonta/	False
../OMA_data_unfiltered/OMA_data/Opisthokonta/HOG158/	975	939	990	1256	1311	1249	1257	1231	1359	1574	1035	1311	1450	1542	1036	874	1420	896	1477	24	40.625	39.125	41.25	52.3333	54.625	52.0417	52.375	51.2917	56.625	65.5833	43.125	54.625	60.4167	64.25	43.1667	36.4167	59.1667	37.3333	61.5417	Opisthokonta	HOG158	../OMA_data_unfiltered/OMA_data/Opisthokonta/	False
../OMA_data_unfiltered/OMA_data/Opisthokonta/HOG54/	617	623	623	1027	930	1015	1027	1015	1141	1229	623	930	1165	1147	783	677	1141	867	1147	15	41.1333	41.5333	41.5333	68.4667	62	67.6667	68.4667	67.6667	76.0667	81.9333	41.5333	62	77.6667	76.4667	52.2	45.1333	76.0667	57.8	76.4667	Opisthokonta	HOG54	../OMA_data_unfiltered/OMA_data/Opisthokonta/	False
../OMA_data_unfiltered/OMA_data/Opisthokonta/HOG306/	952	951	954	969	1152	1243	1110	1243	1364	1386	954	1152	1351	1308	818	752	1346	714	1075	20	47.6	47.55	47.7	48.45	57.6	62.15	55.5	62.15	68.2	69.3	47.7	57.6	67.55	65.4	40.9	37.6	67.3	35.7	53.75	Opisthokonta	HOG306	../OMA_data_unfiltered/OMA_data/Opisthokonta/	False
../OMA_data_unfiltered/OMA_data/Opisthokonta/HOG278/	98	125	125	169	169	169	169	169	158	158	125	169	158	158	169	169	158	169	169	5	19.6	25	25	33.8	33.8	33.8	33.8	33.8	31.6	31.6	25	33.8	31.6	31.6	33.8	33.8	31.6	33.8	33.8	Opisthokonta	HOG278	../OMA_data_unfiltered/OMA_data/Opisthokonta/	False
../OMA_data_unfiltered/OMA_data/Opisthokonta/HOG24/	758	847	608	1113	1819	1629	782	842	1884	1884	582	1724	1865	1887	1117	1378	1606	1360	1765	20	37.9	42.35	30.4	55.65	90.95	81.45	39.1	42.1	94.2	94.2	29.1	86.2	93.25	94.35	55.85	68.9	80.3	68	88.25	Opisthokonta	HOG24	../OMA_data_unfiltered/OMA_data/Opisthokonta/	False
../OMA_data_unfiltered/OMA_data/Opisthokonta/HOG197/	780	780	771	994	998	980	994	980	1288	1148	771	1034	1297	1169	976	755	1295	1276	1221	19	41.0526	41.0526	40.5789	52.3158	52.5263	51.5789	52.3158	51.5789	67.7895	60.4211	40.5789	54.4211	68.2632	61.5263	51.3684	39.7368	68.1579	67.1579	64.2632	Opisthokonta	HOG197	../OMA_data_unfiltered/OMA_data/Opisthokonta/	False
../OMA_data_unfiltered/OMA_data/Opisthokonta/HOG640/	704	704	956	1198	1305	1289	1171	1289	1537	1537	1164	1305	1784	1692	1339	1113	1583	1071	1716	24	29.3333	29.3333	39.8333	49.9167	54.375	53.7083	48.7917	53.7083	64.0417	64.0417	48.5	54.375	74.3333	70.5	55.7917	46.375	65.9583	44.625	71.5	Opisthokonta	HOG640	../OMA_data_unfiltered/OMA_data/Opisthokonta/	False
../OMA_data_unfiltered/OMA_data/Opisthokonta/HOG52/	1194	1202	1343	1365	1500	1548	1404	1564	2129	2215	1344	1506	2460	2382	1538	1532	2199	1031	2461	42	28.4286	28.619	31.9762	32.5	35.7143	36.8571	33.4286	37.2381	50.6905	52.7381	32	35.8571	58.5714	56.7143	36.619	36.4762	52.3571	24.5476	58.5952	Opisthokonta	HOG52	../OMA_data_unfiltered/OMA_data/Opisthokonta/	False
../OMA_data_unfiltered/OMA_data/Opisthokonta/HOG58/	463	443	449	428	441	455	416	437	429	419	447	445	495	495	518	399	431	552	504	33	14.0303	13.4242	13.6061	12.9697	13.3636	13.7879	12.6061	13.2424	13	12.697	13.5455	13.4848	15	15	15.697	12.0909	13.0606	16.7273	15.2727	Opisthokonta	HOG58	../OMA_data_unfiltered/OMA_data/Opisthokonta/	False
../OMA_data_unfiltered/OMA_data/Opisthokonta/HOG661/	1452	1452	1452	1422	1362	1482	1362	1482	1452	1512	1452	1422	1602	1572	1362	552	1482	1362	1542	10	145.2	145.2	145.2	142.2	136.2	148.2	136.2	148.2	145.2	151.2	145.2	142.2	160.2	157.2	136.2	55.2	148.2	136.2	154.2	Opisthokonta	HOG661	../OMA_data_unfiltered/OMA_data/Opisthokonta/	False
../OMA_data_unfiltered/OMA_data/Opisthokonta/HOG304/	1560	1480	1631	1935	1904	1875	1935	1965	2389	2444	1521	1925	2402	2347	1862	1682	2481	2030	2514	29	53.7931	51.0345	56.2414	66.7241	65.6552	64.6552	66.7241	67.7586	82.3793	84.2759	52.4483	66.3793	82.8276	80.931	64.2069	58	85.5517	70	86.6897	Opisthokonta	HOG304	../OMA_data_unfiltered/OMA_data/Opisthokonta/	False
../OMA_data_unfiltered/OMA_data/Opisthokonta/HOG20/	352	307	345	359	338	317	359	317	317	317	341	338	280	280	292	228	317	337	379	15	23.4667	20.4667	23	23.9333	22.5333	21.1333	23.9333	21.1333	21.1333	21.1333	22.7333	22.5333	18.6667	18.6667	19.4667	15.2	21.1333	22.4667	25.2667	Opisthokonta	HOG20	../OMA_data_unfiltered/OMA_data/Opisthokonta/	False
../OMA_data_unfiltered/OMA_data/Opisthokonta/HOG251/	1498	1477	1418	2254	2038	2050	2211	2047	2522	2632	1436	2020	2550	2278	2104	2198	2527	2157	2571	29	51.6552	50.931	48.8966	77.7241	70.2759	70.6897	76.2414	70.5862	86.9655	90.7586	49.5172	69.6552	87.931	78.5517	72.5517	75.7931	87.1379	74.3793	88.6552	Opisthokonta	HOG251	../OMA_data_unfiltered/OMA_data/Opisthokonta/	False
../OMA_data_unfiltered/OMA_data/Opisthokonta/HOG192/	1528	1616	1493	1784	1689	1670	1766	1642	1754	1722	1493	1694	1805	1781	1620	1570	1722	1647	1877	25	61.12	64.64	59.72	71.36	67.56	66.8	70.64	65.68	70.16	68.88	59.72	67.76	72.2	71.24	64.8	62.8	68.88	65.88	75.08	Opisthokonta	HOG192	../OMA_data_unfiltered/OMA_data/Opisthokonta/	False
../OMA_data_unfiltered/OMA_data/Opisthokonta/HOG28/	112	112	108	126	126	126	126	126	122	122	108	126	122	122	130	130	122	126	122	8	14	14	13.5	15.75	15.75	15.75	15.75	15.75	15.25	15.25	13.5	15.75	15.25	15.25	16.25	16.25	15.25	15.75	15.25	Opisthokonta	HOG28	../OMA_data_unfiltered/OMA_data/Opisthokonta/	False
../OMA_data_unfiltered/OMA_data/Opisthokonta/HOG638/	1180	1178	1142	1383	1186	1348	1242	1346	1493	1493	1096	1186	1561	1493	1206	1227	1432	1327	1362	25	47.2	47.12	45.68	55.32	47.44	53.92	49.68	53.84	59.72	59.72	43.84	47.44	62.44	59.72	48.24	49.08	57.28	53.08	54.48	Opisthokonta	HOG638	../OMA_data_unfiltered/OMA_data/Opisthokonta/	False
../OMA_data_unfiltered/OMA_data/Opisthokonta/HOG418/	655	655	613	1187	996	1039	1132	1039	1440	1446	626	996	1329	1274	1239	786	1309	959	1342	20	32.75	32.75	30.65	59.35	49.8	51.95	56.6	51.95	72	72.3	31.3	49.8	66.45	63.7	61.95	39.3	65.45	47.95	67.1	Opisthokonta	HOG418	../OMA_data_unfiltered/OMA_data/Opisthokonta/	False
../OMA_data_unfiltered/OMA_data/Opisthokonta/HOG458/	1558	1544	1555	1775	1783	1740	1781	1639	1724	1791	1598	1783	1763	1767	1490	1220	1742	1378	1766	29	53.7241	53.2414	53.6207	61.2069	61.4828	60	61.4138	56.5172	59.4483	61.7586	55.1034	61.4828	60.7931	60.931	51.3793	42.069	60.069	47.5172	60.8966	Opisthokonta	HOG458	../OMA_data_unfiltered/OMA_data/Opisthokonta/	False
../OMA_data_unfiltered/OMA_data/Opisthokonta/HOG552/	894	1024	1012	1288	1604	1563	1201	1599	2015	2097	950	1563	1962	1962	1592	1339	1937	1212	1969	22	40.6364	46.5455	46	58.5455	72.9091	71.0455	54.5909	72.6818	91.5909	95.3182	43.1818	71.0455	89.1818	89.1818	72.3636	60.8636	88.0455	55.0909	89.5	Opisthokonta	HOG552	../OMA_data_unfiltered/OMA_data/Opisthokonta/	False
../OMA_data_unfiltered/OMA_data/Opisthokonta/HOG572/	972	846	974	1075	1059	1091	822	1106	1517	1506	974	1075	1404	1275	1251	1032	1532	1039	1347	21	46.2857	40.2857	46.381	51.1905	50.4286	51.9524	39.1429	52.6667	72.2381	71.7143	46.381	51.1905	66.8571	60.7143	59.5714	49.1429	72.9524	49.4762	64.1429	Opisthokonta	HOG572	../OMA_data_unfiltered/OMA_data/Opisthokonta/	False
../OMA_data_unfiltered/OMA_data/Opisthokonta/HOG575/	701	701	782	720	814	835	744	835	996	996	782	810	964	873	758	731	928	703	959	15	46.7333	46.7333	52.1333	48	54.2667	55.6667	49.6	55.6667	66.4	66.4	52.1333	54	64.2667	58.2	50.5333	48.7333	61.8667	46.8667	63.9333	Opisthokonta	HOG575	../OMA_data_unfiltered/OMA_data/Opisthokonta/	False
../OMA_data_unfiltered/OMA_data/Opisthokonta/HOG232/	1042	1019	984	1556	1502	1585	1627	1591	1809	1738	1051	1591	1615	1615	1507	1606	1767	1691	1612	22	47.3636	46.3182	44.7273	70.7273	68.2727	72.0455	73.9545	72.3182	82.2273	79	47.7727	72.3182	73.4091	73.4091	68.5	73	80.3182	76.8636	73.2727	Opisthokonta	HOG232	../OMA_data_unfiltered/OMA_data/Opisthokonta/	False
../OMA_data_unfiltered/OMA_data/Opisthokonta/HOG37/	2167	2080	2352	4103	2721	3925	4103	3943	4624	4854	2253	3359	4702	4794	2611	2485	4728	2741	4729	51	42.4902	40.7843	46.1176	80.451	53.3529	76.9608	80.451	77.3137	90.6667	95.1765	44.1765	65.8627	92.1961	94	51.1961	48.7255	92.7059	53.7451	92.7255	Opisthokonta	HOG37	../OMA_data_unfiltered/OMA_data/Opisthokonta/	False
../OMA_data_unfiltered/OMA_data/Opisthokonta/HOG286/	601	601	619	1040	1110	1153	1040	1153	1208	1204	619	1110	1131	1083	989	1078	1172	1078	974	17	35.3529	35.3529	36.4118	61.1765	65.2941	67.8235	61.1765	67.8235	71.0588	70.8235	36.4118	65.2941	66.5294	63.7059	58.1765	63.4118	68.9412	63.4118	57.2941	Opisthokonta	HOG286	../OMA_data_unfiltered/OMA_data/Opisthokonta/	False
../OMA_data_unfiltered/OMA_data/Opisthokonta/HOG314/	500	500	514	580	562	615	580	615	549	525	514	580	595	595	468	508	595	629	577	12	41.6667	41.6667	42.8333	48.3333	46.8333	51.25	48.3333	51.25	45.75	43.75	42.8333	48.3333	49.5833	49.5833	39	42.3333	49.5833	52.4167	48.0833	Opisthokonta	HOG314	../OMA_data_unfiltered/OMA_data/Opisthokonta/	False
../OMA_data_unfiltered/OMA_data/Opisthokonta/HOG151/	294	279	279	274	313	318	274	318	291	291	306	280	304	294	256	227	278	280	283	14	21	19.9286	19.9286	19.5714	22.3571	22.7143	19.5714	22.7143	20.7857	20.7857	21.8571	20	21.7143	21	18.2857	16.2143	19.8571	20	20.2143	Opisthokonta	HOG151	../OMA_data_unfiltered/OMA_data/Opisthokonta/	False
../OMA_data_unfiltered/OMA_data/Opisthokonta/HOG212/	729	729	726	800	771	723	770	723	1227	1213	729	806	1193	1203	972	836	1215	1132	1217	18	40.5	40.5	40.3333	44.4444	42.8333	40.1667	42.7778	40.1667	68.1667	67.3889	40.5	44.7778	66.2778	66.8333	54	46.4444	67.5	62.8889	67.6111	Opisthokonta	HOG212	../OMA_data_unfiltered/OMA_data/Opisthokonta/	False
../OMA_data_unfiltered/OMA_data/Opisthokonta/HOG609/	1129	1225	1260	1839	1885	1835	1929	1835	1973	1931	1120	1885	2016	2016	1757	1311	1996	1433	1798	27	41.8148	45.3704	46.6667	68.1111	69.8148	67.963	71.4444	67.963	73.0741	71.5185	41.4815	69.8148	74.6667	74.6667	65.0741	48.5556	73.9259	53.0741	66.5926	Opisthokonta	HOG609	../OMA_data_unfiltered/OMA_data/Opisthokonta/	False
../OMA_data_unfiltered/OMA_data/Opisthokonta/HOG634/	561	561	561	503	561	561	503	561	574	578	561	561	452	452	583	543	556	543	452	8	70.125	70.125	70.125	62.875	70.125	70.125	62.875	70.125	71.75	72.25	70.125	70.125	56.5	56.5	72.875	67.875	69.5	67.875	56.5	Opisthokonta	HOG634	../OMA_data_unfiltered/OMA_data/Opisthokonta/	False
../OMA_data_unfiltered/OMA_data/Opisthokonta/HOG244/	304	274	382	546	538	536	550	536	770	770	382	538	770	774	430	306	770	384	770	10	30.4	27.4	38.2	54.6	53.8	53.6	55	53.6	77	77	38.2	53.8	77	77.4	43	30.6	77	38.4	77	Opisthokonta	HOG244	../OMA_data_unfiltered/OMA_data/Opisthokonta/	False
../OMA_data_unfiltered/OMA_data/Opisthokonta/HOG234/	1122	1119	1122	1417	1510	1375	1348	1428	1490	1490	1122	1510	1484	1486	1453	829	1468	1152	1396	21	53.4286	53.2857	53.4286	67.4762	71.9048	65.4762	64.1905	68	70.9524	70.9524	53.4286	71.9048	70.6667	70.7619	69.1905	39.4762	69.9048	54.8571	66.4762	Opisthokonta	HOG234	../OMA_data_unfiltered/OMA_data/Opisthokonta/	False
../OMA_data_unfiltered/OMA_data/Opisthokonta/HOG307/	810	810	742	1208	1170	1312	1196	1312	1461	1386	825	1206	1396	1321	1363	1095	1512	1381	1131	17	47.6471	47.6471	43.6471	71.0588	68.8235	77.1765	70.3529	77.1765	85.9412	81.5294	48.5294	70.9412	82.1176	77.7059	80.1765	64.4118	88.9412	81.2353	66.5294	Opisthokonta	HOG307	../OMA_data_unfiltered/OMA_data/Opisthokonta/	False
../OMA_data_unfiltered/OMA_data/Opisthokonta/HOG62/	1015	1011	970	1158	1151	1165	1227	1165	1502	1465	1015	1151	1196	1168	1215	1147	1339	1235	1315	20	50.75	50.55	48.5	57.9	57.55	58.25	61.35	58.25	75.1	73.25	50.75	57.55	59.8	58.4	60.75	57.35	66.95	61.75	65.75	Opisthokonta	HOG62	../OMA_data_unfiltered/OMA_data/Opisthokonta/	False
../OMA_data_unfiltered/OMA_data/Opisthokonta/HOG67/	204	207	206	229	266	237	239	241	356	249	206	262	265	267	218	242	235	249	211	15	13.6	13.8	13.7333	15.2667	17.7333	15.8	15.9333	16.0667	23.7333	16.6	13.7333	17.4667	17.6667	17.8	14.5333	16.1333	15.6667	16.6	14.0667	Opisthokonta	HOG67	../OMA_data_unfiltered/OMA_data/Opisthokonta/	False
../OMA_data_unfiltered/OMA_data/Opisthokonta/HOG87/	867	909	832	870	1049	966	870	966	1158	1154	838	1049	1072	952	820	854	1136	816	1047	21	41.2857	43.2857	39.619	41.4286	49.9524	46	41.4286	46	55.1429	54.9524	39.9048	49.9524	51.0476	45.3333	39.0476	40.6667	54.0952	38.8571	49.8571	Opisthokonta	HOG87	../OMA_data_unfiltered/OMA_data/Opisthokonta/	False
../OMA_data_unfiltered/OMA_data/Opisthokonta/HOG589/	220	220	216	234	244	244	244	244	212	222	216	244	238	238	153	145	214	234	218	12	18.3333	18.3333	18	19.5	20.3333	20.3333	20.3333	20.3333	17.6667	18.5	18	20.3333	19.8333	19.8333	12.75	12.0833	17.8333	19.5	18.1667	Opisthokonta	HOG589	../OMA_data_unfiltered/OMA_data/Opisthokonta/	False
../OMA_data_unfiltered/OMA_data/Opisthokonta/HOG438/	345	326	284	350	370	368	317	368	481	472	284	370	293	293	356	305	512	294	474	10	34.5	32.6	28.4	35	37	36.8	31.7	36.8	48.1	47.2	28.4	37	29.3	29.3	35.6	30.5	51.2	29.4	47.4	Opisthokonta	HOG438	../OMA_data_unfiltered/OMA_data/Opisthokonta/	False
../OMA_data_unfiltered/OMA_data/Opisthokonta/HOG116/	1288	1351	1339	1381	1451	1520	1381	1525	1521	1521	1269	1451	1578	1536	1299	952	1572	1399	1591	27	47.7037	50.037	49.5926	51.1481	53.7407	56.2963	51.1481	56.4815	56.3333	56.3333	47	53.7407	58.4444	56.8889	48.1111	35.2593	58.2222	51.8148	58.9259	Opisthokonta	HOG116	../OMA_data_unfiltered/OMA_data/Opisthokonta/	False
../OMA_data_unfiltered/OMA_data/Opisthokonta/HOG181/	1245	1221	1175	1123	1271	1422	1238	1257	1440	1440	1363	1255	1470	1403	722	511	1306	1302	1447	34	36.6176	35.9118	34.5588	33.0294	37.3824	41.8235	36.4118	36.9706	42.3529	42.3529	40.0882	36.9118	43.2353	41.2647	21.2353	15.0294	38.4118	38.2941	42.5588	Opisthokonta	HOG181	../OMA_data_unfiltered/OMA_data/Opisthokonta/	False
../OMA_data_unfiltered/OMA_data/Opisthokonta/HOG427/	1033	1042	1048	1432	1255	1306	1406	1306	1360	1331	1086	1255	1347	1347	1471	1334	1414	1502	1426	21	49.1905	49.619	49.9048	68.1905	59.7619	62.1905	66.9524	62.1905	64.7619	63.381	51.7143	59.7619	64.1429	64.1429	70.0476	63.5238	67.3333	71.5238	67.9048	Opisthokonta	HOG427	../OMA_data_unfiltered/OMA_data/Opisthokonta/	False
../OMA_data_unfiltered/OMA_data/Opisthokonta/HOG370/	1494	1566	1587	1881	1808	1795	1860	1903	2560	2320	1509	2120	2489	2473	1737	1986	2540	1636	2023	32	46.6875	48.9375	49.5938	58.7812	56.5	56.0938	58.125	59.4688	80	72.5	47.1562	66.25	77.7812	77.2812	54.2812	62.0625	79.375	51.125	63.2188	Opisthokonta	HOG370	../OMA_data_unfiltered/OMA_data/Opisthokonta/	False
../OMA_data_unfiltered/OMA_data/Opisthokonta/HOG354/	1226	1018	1275	1413	1347	1539	1413	1539	1611	1572	1215	1347	1236	1236	1317	836	1613	1154	1518	20	61.3	50.9	63.75	70.65	67.35	76.95	70.65	76.95	80.55	78.6	60.75	67.35	61.8	61.8	65.85	41.8	80.65	57.7	75.9	Opisthokonta	HOG354	../OMA_data_unfiltered/OMA_data/Opisthokonta/	False
../OMA_data_unfiltered/OMA_data/Opisthokonta/HOG113/	1990	2090	2065	2250	2141	1895	2309	1919	2793	2772	1993	2161	2939	2832	2016	2472	2825	2782	2698	41	48.5366	50.9756	50.3659	54.878	52.2195	46.2195	56.3171	46.8049	68.122	67.6098	48.6098	52.7073	71.6829	69.0732	49.1707	60.2927	68.9024	67.8537	65.8049	Opisthokonta	HOG113	../OMA_data_unfiltered/OMA_data/Opisthokonta/	False
../OMA_data_unfiltered/OMA_data/Opisthokonta/HOG102/	1416	1404	1232	1579	1682	1694	1585	1694	1668	1678	1220	1694	1712	1680	1321	1213	1659	1673	1562	31	45.6774	45.2903	39.7419	50.9355	54.2581	54.6452	51.129	54.6452	53.8065	54.129	39.3548	54.6452	55.2258	54.1935	42.6129	39.129	53.5161	53.9677	50.3871	Opisthokonta	HOG102	../OMA_data_unfiltered/OMA_data/Opisthokonta/	False
../OMA_data_unfiltered/OMA_data/Opisthokonta/HOG140/	443	455	455	485	494	496	485	496	502	502	455	500	513	507	327	292	513	482	538	18	24.6111	25.2778	25.2778	26.9444	27.4444	27.5556	26.9444	27.5556	27.8889	27.8889	25.2778	27.7778	28.5	28.1667	18.1667	16.2222	28.5	26.7778	29.8889	Opisthokonta	HOG140	../OMA_data_unfiltered/OMA_data/Opisthokonta/	False
../OMA_data_unfiltered/OMA_data/Opisthokonta/HOG655/	67	67	67	67	67	67	67	67	67	67	67	67	67	67	67	67	67	67	67	3	22.3333	22.3333	22.3333	22.3333	22.3333	22.3333	22.3333	22.3333	22.3333	22.3333	22.3333	22.3333	22.3333	22.3333	22.3333	22.3333	22.3333	22.3333	22.3333	Opisthokonta	HOG655	../OMA_data_unfiltered/OMA_data/Opisthokonta/	False
../OMA_data_unfiltered/OMA_data/Opisthokonta/HOG231/	2602	2538	2698	4786	3419	3697	4707	3741	3958	3850	2461	3613	3835	3774	4144	3179	3937	3430	3780	42	61.9524	60.4286	64.2381	113.952	81.4048	88.0238	112.071	89.0714	94.2381	91.6667	58.5952	86.0238	91.3095	89.8571	98.6667	75.6905	93.7381	81.6667	90	Opisthokonta	HOG231	../OMA_data_unfiltered/OMA_data/Opisthokonta/	False
../OMA_data_unfiltered/OMA_data/Opisthokonta/HOG143/	42	42	42	45	45	45	45	45	45	45	42	45	45	45	34	34	45	45	45	4	10.5	10.5	10.5	11.25	11.25	11.25	11.25	11.25	11.25	11.25	10.5	11.25	11.25	11.25	8.5	8.5	11.25	11.25	11.25	Opisthokonta	HOG143	../OMA_data_unfiltered/OMA_data/Opisthokonta/	False
../OMA_data_unfiltered/OMA_data/Opisthokonta/HOG261/	778	844	933	930	1167	1049	930	1069	1146	1125	798	1073	1235	1326	1041	968	1197	1045	1154	21	37.0476	40.1905	44.4286	44.2857	55.5714	49.9524	44.2857	50.9048	54.5714	53.5714	38	51.0952	58.8095	63.1429	49.5714	46.0952	57	49.7619	54.9524	Opisthokonta	HOG261	../OMA_data_unfiltered/OMA_data/Opisthokonta/	False
../OMA_data_unfiltered/OMA_data/Opisthokonta/HOG137/	293	293	317	292	284	289	276	306	315	282	317	284	291	297	247	207	315	206	297	13	22.5385	22.5385	24.3846	22.4615	21.8462	22.2308	21.2308	23.5385	24.2308	21.6923	24.3846	21.8462	22.3846	22.8462	19	15.9231	24.2308	15.8462	22.8462	Opisthokonta	HOG137	../OMA_data_unfiltered/OMA_data/Opisthokonta/	False
../OMA_data_unfiltered/OMA_data/Opisthokonta/HOG548/	744	678	661	1031	1065	1081	1031	1081	1216	1216	661	1065	1168	1205	1107	1100	1210	1128	1171	16	46.5	42.375	41.3125	64.4375	66.5625	67.5625	64.4375	67.5625	76	76	41.3125	66.5625	73	75.3125	69.1875	68.75	75.625	70.5	73.1875	Opisthokonta	HOG548	../OMA_data_unfiltered/OMA_data/Opisthokonta/	False
../OMA_data_unfiltered/OMA_data/Dikarya/HOG52/	115	113	128	123	138	133	123	144	146	161	128	138	163	158	118	105	146	115	163	10	11.5	11.3	12.8	12.3	13.8	13.3	12.3	14.4	14.6	16.1	12.8	13.8	16.3	15.8	11.8	10.5	14.6	11.5	16.3	Dikarya	HOG52	../OMA_data_unfiltered/OMA_data/Dikarya/	False
../OMA_data_unfiltered/OMA_data/Dikarya/HOG140/	147	147	153	129	137	141	129	141	170	176	153	139	160	174	120	126	162	141	160	10	14.7	14.7	15.3	12.9	13.7	14.1	12.9	14.1	17	17.6	15.3	13.9	16	17.4	12	12.6	16.2	14.1	16	Dikarya	HOG140	../OMA_data_unfiltered/OMA_data/Dikarya/	False
../OMA_data_unfiltered/OMA_data/Dikarya/HOG32/	142	142	148	137	158	151	137	151	190	181	144	149	176	168	109	141	182	141	176	11	12.9091	12.9091	13.4545	12.4545	14.3636	13.7273	12.4545	13.7273	17.2727	16.4545	13.0909	13.5455	16	15.2727	9.90909	12.8182	16.5455	12.8182	16	Dikarya	HOG32	../OMA_data_unfiltered/OMA_data/Dikarya/	False
../OMA_data_unfiltered/OMA_data/Dikarya/HOG3/	150	150	150	160	160	155	160	155	160	160	150	160	160	152	142	130	152	133	152	10	15	15	15	16	16	15.5	16	15.5	16	16	15	16	16	15.2	14.2	13	15.2	13.3	15.2	Dikarya	HOG3	../OMA_data_unfiltered/OMA_data/Dikarya/	False
../OMA_data_unfiltered/OMA_data/Dikarya/HOG53/	113	113	117	146	134	132	146	132	136	136	117	134	146	146	149	126	136	141	146	10	11.3	11.3	11.7	14.6	13.4	13.2	14.6	13.2	13.6	13.6	11.7	13.4	14.6	14.6	14.9	12.6	13.6	14.1	14.6	Dikarya	HOG53	../OMA_data_unfiltered/OMA_data/Dikarya/	False
../OMA_data_unfiltered/OMA_data/Dikarya/HOG167/	158	158	163	163	158	166	159	166	196	196	163	158	186	173	165	181	186	179	186	11	14.3636	14.3636	14.8182	14.8182	14.3636	15.0909	14.4545	15.0909	17.8182	17.8182	14.8182	14.3636	16.9091	15.7273	15	16.4545	16.9091	16.2727	16.9091	Dikarya	HOG167	../OMA_data_unfiltered/OMA_data/Dikarya/	False
../OMA_data_unfiltered/OMA_data/Dikarya/HOG66/	129	121	125	147	149	142	147	142	147	147	125	149	145	152	140	133	152	149	152	10	12.9	12.1	12.5	14.7	14.9	14.2	14.7	14.2	14.7	14.7	12.5	14.9	14.5	15.2	14	13.3	15.2	14.9	15.2	Dikarya	HOG66	../OMA_data_unfiltered/OMA_data/Dikarya/	False
../OMA_data_unfiltered/OMA_data/Dikarya/HOG81/	171	171	155	189	203	189	203	189	180	189	155	203	195	182	146	148	180	211	189	12	14.25	14.25	12.9167	15.75	16.9167	15.75	16.9167	15.75	15	15.75	12.9167	16.9167	16.25	15.1667	12.1667	12.3333	15	17.5833	15.75	Dikarya	HOG81	../OMA_data_unfiltered/OMA_data/Dikarya/	False
../OMA_data_unfiltered/OMA_data/Dikarya/HOG55/	244	244	256	288	308	298	288	306	296	288	256	308	308	306	304	244	306	318	306	17	14.3529	14.3529	15.0588	16.9412	18.1176	17.5294	16.9412	18	17.4118	16.9412	15.0588	18.1176	18.1176	18	17.8824	14.3529	18	18.7059	18	Dikarya	HOG55	../OMA_data_unfiltered/OMA_data/Dikarya/	False
../OMA_data_unfiltered/OMA_data/Dikarya/HOG166/	188	177	167	219	227	213	219	213	237	233	167	229	230	212	163	163	229	218	251	12	15.6667	14.75	13.9167	18.25	18.9167	17.75	18.25	17.75	19.75	19.4167	13.9167	19.0833	19.1667	17.6667	13.5833	13.5833	19.0833	18.1667	20.9167	Dikarya	HOG166	../OMA_data_unfiltered/OMA_data/Dikarya/	False
../OMA_data_unfiltered/OMA_data/Dikarya/HOG161/	295	295	255	285	277	285	305	285	299	299	255	277	285	257	213	229	257	285	261	12	24.5833	24.5833	21.25	23.75	23.0833	23.75	25.4167	23.75	24.9167	24.9167	21.25	23.0833	23.75	21.4167	17.75	19.0833	21.4167	23.75	21.75	Dikarya	HOG161	../OMA_data_unfiltered/OMA_data/Dikarya/	False
../OMA_data_unfiltered/OMA_data/Dikarya/HOG143/	129	129	141	139	161	168	139	163	174	174	141	161	174	174	126	134	176	139	176	10	12.9	12.9	14.1	13.9	16.1	16.8	13.9	16.3	17.4	17.4	14.1	16.1	17.4	17.4	12.6	13.4	17.6	13.9	17.6	Dikarya	HOG143	../OMA_data_unfiltered/OMA_data/Dikarya/	False
../OMA_data_unfiltered/OMA_data/Dikarya/HOG174/	191	191	191	183	183	199	183	199	187	187	199	183	192	192	159	141	192	178	192	10	19.1	19.1	19.1	18.3	18.3	19.9	18.3	19.9	18.7	18.7	19.9	18.3	19.2	19.2	15.9	14.1	19.2	17.8	19.2	Dikarya	HOG174	../OMA_data_unfiltered/OMA_data/Dikarya/	False
../OMA_data_unfiltered/OMA_data/Dikarya/HOG185/	221	221	221	245	221	221	245	221	261	269	221	221	269	269	245	273	269	233	269	11	20.0909	20.0909	20.0909	22.2727	20.0909	20.0909	22.2727	20.0909	23.7273	24.4545	20.0909	20.0909	24.4545	24.4545	22.2727	24.8182	24.4545	21.1818	24.4545	Dikarya	HOG185	../OMA_data_unfiltered/OMA_data/Dikarya/	False
../OMA_data_unfiltered/OMA_data/Dikarya/HOG34/	181	181	170	169	172	173	169	173	179	183	170	167	191	183	154	110	191	169	181	11	16.4545	16.4545	15.4545	15.3636	15.6364	15.7273	15.3636	15.7273	16.2727	16.6364	15.4545	15.1818	17.3636	16.6364	14	10	17.3636	15.3636	16.4545	Dikarya	HOG34	../OMA_data_unfiltered/OMA_data/Dikarya/	False
../OMA_data_unfiltered/OMA_data/Dikarya/HOG97/	169	171	171	191	182	182	191	182	191	191	171	182	181	181	167	170	191	175	181	11	15.3636	15.5455	15.5455	17.3636	16.5455	16.5455	17.3636	16.5455	17.3636	17.3636	15.5455	16.5455	16.4545	16.4545	15.1818	15.4545	17.3636	15.9091	16.4545	Dikarya	HOG97	../OMA_data_unfiltered/OMA_data/Dikarya/	False
../OMA_data_unfiltered/OMA_data/Dikarya/HOG45/	171	171	165	208	214	202	218	202	210	225	165	212	221	221	164	181	212	183	221	13	13.1538	13.1538	12.6923	16	16.4615	15.5385	16.7692	15.5385	16.1538	17.3077	12.6923	16.3077	17	17	12.6154	13.9231	16.3077	14.0769	17	Dikarya	HOG45	../OMA_data_unfiltered/OMA_data/Dikarya/	False
../OMA_data_unfiltered/OMA_data/Dikarya/HOG139/	171	171	131	191	183	185	191	185	201	197	131	181	183	201	197	185	201	185	197	10	17.1	17.1	13.1	19.1	18.3	18.5	19.1	18.5	20.1	19.7	13.1	18.1	18.3	20.1	19.7	18.5	20.1	18.5	19.7	Dikarya	HOG139	../OMA_data_unfiltered/OMA_data/Dikarya/	False
../OMA_data_unfiltered/OMA_data/Dikarya/HOG117/	125	127	125	174	197	195	174	195	183	183	127	197	183	183	162	145	183	181	191	12	10.4167	10.5833	10.4167	14.5	16.4167	16.25	14.5	16.25	15.25	15.25	10.5833	16.4167	15.25	15.25	13.5	12.0833	15.25	15.0833	15.9167	Dikarya	HOG117	../OMA_data_unfiltered/OMA_data/Dikarya/	False
../OMA_data_unfiltered/OMA_data/Dikarya/HOG183/	45	45	45	45	33	33	45	33	45	45	45	33	45	33	45	45	33	45	33	5	9	9	9	9	6.6	6.6	9	6.6	9	9	9	6.6	9	6.6	9	9	6.6	9	6.6	Dikarya	HOG183	../OMA_data_unfiltered/OMA_data/Dikarya/	False
../OMA_data_unfiltered/OMA_data/Dikarya/HOG40/	147	147	212	195	198	214	195	214	236	236	212	198	242	242	191	161	242	197	242	13	11.3077	11.3077	16.3077	15	15.2308	16.4615	15	16.4615	18.1538	18.1538	16.3077	15.2308	18.6154	18.6154	14.6923	12.3846	18.6154	15.1538	18.6154	Dikarya	HOG40	../OMA_data_unfiltered/OMA_data/Dikarya/	False
../OMA_data_unfiltered/OMA_data/Dikarya/HOG35/	149	149	148	146	165	172	146	136	191	182	148	169	187	187	159	165	187	165	170	11	13.5455	13.5455	13.4545	13.2727	15	15.6364	13.2727	12.3636	17.3636	16.5455	13.4545	15.3636	17	17	14.4545	15	17	15	15.4545	Dikarya	HOG35	../OMA_data_unfiltered/OMA_data/Dikarya/	False
../OMA_data_unfiltered/OMA_data/Dikarya/HOG72/	121	121	135	130	125	146	130	146	156	156	135	125	168	156	122	117	156	117	162	10	12.1	12.1	13.5	13	12.5	14.6	13	14.6	15.6	15.6	13.5	12.5	16.8	15.6	12.2	11.7	15.6	11.7	16.2	Dikarya	HOG72	../OMA_data_unfiltered/OMA_data/Dikarya/	False
../OMA_data_unfiltered/OMA_data/Dikarya/HOG49/	136	128	118	126	121	124	124	124	126	126	118	121	145	141	99	102	134	111	141	10	13.6	12.8	11.8	12.6	12.1	12.4	12.4	12.4	12.6	12.6	11.8	12.1	14.5	14.1	9.9	10.2	13.4	11.1	14.1	Dikarya	HOG49	../OMA_data_unfiltered/OMA_data/Dikarya/	False
../OMA_data_unfiltered/OMA_data/Dikarya/HOG157/	85	85	85	119	127	130	119	130	130	130	85	127	130	130	152	160	130	130	130	9	9.44444	9.44444	9.44444	13.2222	14.1111	14.4444	13.2222	14.4444	14.4444	14.4444	9.44444	14.1111	14.4444	14.4444	16.8889	17.7778	14.4444	14.4444	14.4444	Dikarya	HOG157	../OMA_data_unfiltered/OMA_data/Dikarya/	False
../OMA_data_unfiltered/OMA_data/Dikarya/HOG22/	138	138	142	142	164	169	142	154	164	183	132	164	169	159	119	127	154	152	169	11	12.5455	12.5455	12.9091	12.9091	14.9091	15.3636	12.9091	14	14.9091	16.6364	12	14.9091	15.3636	14.4545	10.8182	11.5455	14	13.8182	15.3636	Dikarya	HOG22	../OMA_data_unfiltered/OMA_data/Dikarya/	False
../OMA_data_unfiltered/OMA_data/Dikarya/HOG115/	238	238	238	270	254	238	270	250	288	288	238	254	254	254	214	220	276	254	254	13	18.3077	18.3077	18.3077	20.7692	19.5385	18.3077	20.7692	19.2308	22.1538	22.1538	18.3077	19.5385	19.5385	19.5385	16.4615	16.9231	21.2308	19.5385	19.5385	Dikarya	HOG115	../OMA_data_unfiltered/OMA_data/Dikarya/	False
../OMA_data_unfiltered/OMA_data/Dikarya/HOG86/	123	123	101	146	137	147	146	152	176	184	101	137	178	180	126	123	178	125	170	11	11.1818	11.1818	9.18182	13.2727	12.4545	13.3636	13.2727	13.8182	16	16.7273	9.18182	12.4545	16.1818	16.3636	11.4545	11.1818	16.1818	11.3636	15.4545	Dikarya	HOG86	../OMA_data_unfiltered/OMA_data/Dikarya/	False
../OMA_data_unfiltered/OMA_data/Dikarya/HOG160/	120	118	110	126	137	113	126	113	176	204	110	137	207	161	125	132	146	132	171	10	12	11.8	11	12.6	13.7	11.3	12.6	11.3	17.6	20.4	11	13.7	20.7	16.1	12.5	13.2	14.6	13.2	17.1	Dikarya	HOG160	../OMA_data_unfiltered/OMA_data/Dikarya/	False
../OMA_data_unfiltered/OMA_data/Dikarya/HOG173/	1452	812	972	1484	1372	1580	1500	1500	1364	1508	1172	1364	1308	1332	1564	876	1388	1580	1316	27	53.7778	30.0741	36	54.963	50.8148	58.5185	55.5556	55.5556	50.5185	55.8519	43.4074	50.5185	48.4444	49.3333	57.9259	32.4444	51.4074	58.5185	48.7407	Dikarya	HOG173	../OMA_data_unfiltered/OMA_data/Dikarya/	False
../OMA_data_unfiltered/OMA_data/Dikarya/HOG25/	43	43	43	43	43	43	43	43	55	55	43	43	55	55	49	37	55	43	55	4	10.75	10.75	10.75	10.75	10.75	10.75	10.75	10.75	13.75	13.75	10.75	10.75	13.75	13.75	12.25	9.25	13.75	10.75	13.75	Dikarya	HOG25	../OMA_data_unfiltered/OMA_data/Dikarya/	False
../OMA_data_unfiltered/OMA_data/Dikarya/HOG48/	41	41	41	41	41	41	41	41	41	41	41	41	41	41	41	41	41	41	41	4	10.25	10.25	10.25	10.25	10.25	10.25	10.25	10.25	10.25	10.25	10.25	10.25	10.25	10.25	10.25	10.25	10.25	10.25	10.25	Dikarya	HOG48	../OMA_data_unfiltered/OMA_data/Dikarya/	False
../OMA_data_unfiltered/OMA_data/Dikarya/HOG14/	102	102	86	132	133	129	136	129	144	144	86	128	144	126	131	145	144	156	125	10	10.2	10.2	8.6	13.2	13.3	12.9	13.6	12.9	14.4	14.4	8.6	12.8	14.4	12.6	13.1	14.5	14.4	15.6	12.5	Dikarya	HOG14	../OMA_data_unfiltered/OMA_data/Dikarya/	False
../OMA_data_unfiltered/OMA_data/Dikarya/HOG47/	175	175	167	166	183	181	166	181	183	183	167	183	183	183	167	151	179	167	179	11	15.9091	15.9091	15.1818	15.0909	16.6364	16.4545	15.0909	16.4545	16.6364	16.6364	15.1818	16.6364	16.6364	16.6364	15.1818	13.7273	16.2727	15.1818	16.2727	Dikarya	HOG47	../OMA_data_unfiltered/OMA_data/Dikarya/	False
../OMA_data_unfiltered/OMA_data/Dikarya/HOG9/	1252	1225	1369	1406	1420	1430	1452	1438	1485	1481	1375	1446	1595	1719	711	819	1404	1539	1611	46	27.2174	26.6304	29.7609	30.5652	30.8696	31.087	31.5652	31.2609	32.2826	32.1957	29.8913	31.4348	34.6739	37.3696	15.4565	17.8043	30.5217	33.4565	35.0217	Dikarya	HOG9	../OMA_data_unfiltered/OMA_data/Dikarya/	False
../OMA_data_unfiltered/OMA_data/Dikarya/HOG134/	253	245	232	261	292	292	261	304	308	308	256	292	308	308	286	296	308	307	308	19	13.3158	12.8947	12.2105	13.7368	15.3684	15.3684	13.7368	16	16.2105	16.2105	13.4737	15.3684	16.2105	16.2105	15.0526	15.5789	16.2105	16.1579	16.2105	Dikarya	HOG134	../OMA_data_unfiltered/OMA_data/Dikarya/	False
../OMA_data_unfiltered/OMA_data/Dikarya/HOG6/	107	107	118	115	119	121	123	121	168	173	118	119	169	153	120	111	170	126	150	11	9.72727	9.72727	10.7273	10.4545	10.8182	11	11.1818	11	15.2727	15.7273	10.7273	10.8182	15.3636	13.9091	10.9091	10.0909	15.4545	11.4545	13.6364	Dikarya	HOG6	../OMA_data_unfiltered/OMA_data/Dikarya/	False
../OMA_data_unfiltered/OMA_data/Dikarya/HOG114/	485	485	496	538	518	526	538	526	562	554	496	518	558	558	475	483	534	515	558	22	22.0455	22.0455	22.5455	24.4545	23.5455	23.9091	24.4545	23.9091	25.5455	25.1818	22.5455	23.5455	25.3636	25.3636	21.5909	21.9545	24.2727	23.4091	25.3636	Dikarya	HOG114	../OMA_data_unfiltered/OMA_data/Dikarya/	False
../OMA_data_unfiltered/OMA_data/Dikarya/HOG30/	193	182	193	249	215	190	249	190	245	245	193	215	215	215	210	240	215	217	215	11	17.5455	16.5455	17.5455	22.6364	19.5455	17.2727	22.6364	17.2727	22.2727	22.2727	17.5455	19.5455	19.5455	19.5455	19.0909	21.8182	19.5455	19.7273	19.5455	Dikarya	HOG30	../OMA_data_unfiltered/OMA_data/Dikarya/	False
../OMA_data_unfiltered/OMA_data/Dikarya/HOG105/	144	142	142	122	98	108	122	108	158	162	142	98	158	158	131	149	158	152	158	10	14.4	14.2	14.2	12.2	9.8	10.8	12.2	10.8	15.8	16.2	14.2	9.8	15.8	15.8	13.1	14.9	15.8	15.2	15.8	Dikarya	HOG105	../OMA_data_unfiltered/OMA_data/Dikarya/	False
../OMA_data_unfiltered/OMA_data/Dikarya/HOG44/	138	138	157	169	169	169	169	169	165	165	142	166	169	169	137	137	169	154	169	11	12.5455	12.5455	14.2727	15.3636	15.3636	15.3636	15.3636	15.3636	15	15	12.9091	15.0909	15.3636	15.3636	12.4545	12.4545	15.3636	14	15.3636	Dikarya	HOG44	../OMA_data_unfiltered/OMA_data/Dikarya/	False
../OMA_data_unfiltered/OMA_data/Dikarya/HOG104/	255	255	249	293	293	273	275	289	278	278	249	285	264	264	189	175	278	305	276	13	19.6154	19.6154	19.1538	22.5385	22.5385	21	21.1538	22.2308	21.3846	21.3846	19.1538	21.9231	20.3077	20.3077	14.5385	13.4615	21.3846	23.4615	21.2308	Dikarya	HOG104	../OMA_data_unfiltered/OMA_data/Dikarya/	False
../OMA_data_unfiltered/OMA_data/Dikarya/HOG127/	112	110	110	145	132	119	145	119	141	141	110	132	135	137	124	120	142	124	145	10	11.2	11	11	14.5	13.2	11.9	14.5	11.9	14.1	14.1	11	13.2	13.5	13.7	12.4	12	14.2	12.4	14.5	Dikarya	HOG127	../OMA_data_unfiltered/OMA_data/Dikarya/	False
../OMA_data_unfiltered/OMA_data/Dikarya/HOG180/	241	241	273	295	285	279	325	279	330	340	273	285	365	373	225	243	376	301	378	17	14.1765	14.1765	16.0588	17.3529	16.7647	16.4118	19.1176	16.4118	19.4118	20	16.0588	16.7647	21.4706	21.9412	13.2353	14.2941	22.1176	17.7059	22.2353	Dikarya	HOG180	../OMA_data_unfiltered/OMA_data/Dikarya/	False
../OMA_data_unfiltered/OMA_data/Dikarya/HOG111/	140	132	120	168	164	164	168	164	180	180	130	180	183	177	106	108	181	120	178	10	14	13.2	12	16.8	16.4	16.4	16.8	16.4	18	18	13	18	18.3	17.7	10.6	10.8	18.1	12	17.8	Dikarya	HOG111	../OMA_data_unfiltered/OMA_data/Dikarya/	False
../OMA_data_unfiltered/OMA_data/Dikarya/HOG158/	250	250	214	347	266	283	347	283	333	289	198	280	273	273	220	218	329	281	273	16	15.625	15.625	13.375	21.6875	16.625	17.6875	21.6875	17.6875	20.8125	18.0625	12.375	17.5	17.0625	17.0625	13.75	13.625	20.5625	17.5625	17.0625	Dikarya	HOG158	../OMA_data_unfiltered/OMA_data/Dikarya/	False
../OMA_data_unfiltered/OMA_data/Dikarya/HOG165/	154	150	139	184	165	178	184	178	186	184	139	165	194	194	157	152	194	160	194	11	14	13.6364	12.6364	16.7273	15	16.1818	16.7273	16.1818	16.9091	16.7273	12.6364	15	17.6364	17.6364	14.2727	13.8182	17.6364	14.5455	17.6364	Dikarya	HOG165	../OMA_data_unfiltered/OMA_data/Dikarya/	False
../OMA_data_unfiltered/OMA_data/Dikarya/HOG133/	145	145	135	169	191	175	169	175	204	204	151	191	204	204	177	189	226	185	204	12	12.0833	12.0833	11.25	14.0833	15.9167	14.5833	14.0833	14.5833	17	17	12.5833	15.9167	17	17	14.75	15.75	18.8333	15.4167	17	Dikarya	HOG133	../OMA_data_unfiltered/OMA_data/Dikarya/	False
../OMA_data_unfiltered/OMA_data/Dikarya/HOG90/	101	81	81	79	79	99	79	99	79	79	101	79	79	79	79	79	79	79	79	6	16.8333	13.5	13.5	13.1667	13.1667	16.5	13.1667	16.5	13.1667	13.1667	16.8333	13.1667	13.1667	13.1667	13.1667	13.1667	13.1667	13.1667	13.1667	Dikarya	HOG90	../OMA_data_unfiltered/OMA_data/Dikarya/	False
../OMA_data_unfiltered/OMA_data/Dikarya/HOG59/	165	165	165	140	142	155	140	151	189	189	170	142	189	167	166	140	179	143	180	11	15	15	15	12.7273	12.9091	14.0909	12.7273	13.7273	17.1818	17.1818	15.4545	12.9091	17.1818	15.1818	15.0909	12.7273	16.2727	13	16.3636	Dikarya	HOG59	../OMA_data_unfiltered/OMA_data/Dikarya/	False
../OMA_data_unfiltered/OMA_data/Dikarya/HOG57/	159	159	159	172	182	175	172	175	180	176	159	182	180	176	149	145	172	167	182	11	14.4545	14.4545	14.4545	15.6364	16.5455	15.9091	15.6364	15.9091	16.3636	16	14.4545	16.5455	16.3636	16	13.5455	13.1818	15.6364	15.1818	16.5455	Dikarya	HOG57	../OMA_data_unfiltered/OMA_data/Dikarya/	False
../OMA_data_unfiltered/OMA_data/Dikarya/HOG19/	151	142	129	160	156	166	160	166	203	203	139	156	203	203	162	142	203	180	203	11	13.7273	12.9091	11.7273	14.5455	14.1818	15.0909	14.5455	15.0909	18.4545	18.4545	12.6364	14.1818	18.4545	18.4545	14.7273	12.9091	18.4545	16.3636	18.4545	Dikarya	HOG19	../OMA_data_unfiltered/OMA_data/Dikarya/	False
../OMA_data_unfiltered/OMA_data/Dikarya/HOG11/	126	115	133	164	149	141	166	141	176	176	133	142	178	178	125	129	176	123	172	11	11.4545	10.4545	12.0909	14.9091	13.5455	12.8182	15.0909	12.8182	16	16	12.0909	12.9091	16.1818	16.1818	11.3636	11.7273	16	11.1818	15.6364	Dikarya	HOG11	../OMA_data_unfiltered/OMA_data/Dikarya/	False
../OMA_data_unfiltered/OMA_data/Dikarya/HOG181/	229	229	200	254	306	262	254	272	306	302	200	306	306	308	184	184	312	284	306	13	17.6154	17.6154	15.3846	19.5385	23.5385	20.1538	19.5385	20.9231	23.5385	23.2308	15.3846	23.5385	23.5385	23.6923	14.1538	14.1538	24	21.8462	23.5385	Dikarya	HOG181	../OMA_data_unfiltered/OMA_data/Dikarya/	False
../OMA_data_unfiltered/OMA_data/Dikarya/HOG89/	100	100	107	158	153	158	158	158	162	162	107	153	153	153	135	139	153	162	157	10	10	10	10.7	15.8	15.3	15.8	15.8	15.8	16.2	16.2	10.7	15.3	15.3	15.3	13.5	13.9	15.3	16.2	15.7	Dikarya	HOG89	../OMA_data_unfiltered/OMA_data/Dikarya/	False
../OMA_data_unfiltered/OMA_data/Dikarya/HOG43/	141	141	138	181	182	182	181	182	191	191	138	182	187	187	132	111	191	178	191	11	12.8182	12.8182	12.5455	16.4545	16.5455	16.5455	16.4545	16.5455	17.3636	17.3636	12.5455	16.5455	17	17	12	10.0909	17.3636	16.1818	17.3636	Dikarya	HOG43	../OMA_data_unfiltered/OMA_data/Dikarya/	False
../OMA_data_unfiltered/OMA_data/Dikarya/HOG63/	120	120	121	142	178	157	140	166	180	180	121	178	180	180	132	96	180	150	180	10	12	12	12.1	14.2	17.8	15.7	14	16.6	18	18	12.1	17.8	18	18	13.2	9.6	18	15	18	Dikarya	HOG63	../OMA_data_unfiltered/OMA_data/Dikarya/	False
../OMA_data_unfiltered/OMA_data/Dikarya/HOG123/	152	148	154	175	179	179	175	179	179	179	138	179	181	171	164	164	181	171	189	11	13.8182	13.4545	14	15.9091	16.2727	16.2727	15.9091	16.2727	16.2727	16.2727	12.5455	16.2727	16.4545	15.5455	14.9091	14.9091	16.4545	15.5455	17.1818	Dikarya	HOG123	../OMA_data_unfiltered/OMA_data/Dikarya/	False
../OMA_data_unfiltered/OMA_data/Dikarya/HOG145/	161	161	165	188	181	181	188	185	192	192	165	181	199	205	201	170	197	214	191	11	14.6364	14.6364	15	17.0909	16.4545	16.4545	17.0909	16.8182	17.4545	17.4545	15	16.4545	18.0909	18.6364	18.2727	15.4545	17.9091	19.4545	17.3636	Dikarya	HOG145	../OMA_data_unfiltered/OMA_data/Dikarya/	False
../OMA_data_unfiltered/OMA_data/Dikarya/HOG120/	118	112	104	132	157	157	132	157	179	175	104	157	159	159	142	134	177	152	159	10	11.8	11.2	10.4	13.2	15.7	15.7	13.2	15.7	17.9	17.5	10.4	15.7	15.9	15.9	14.2	13.4	17.7	15.2	15.9	Dikarya	HOG120	../OMA_data_unfiltered/OMA_data/Dikarya/	False
../OMA_data_unfiltered/OMA_data/Dikarya/HOG118/	245	245	253	345	345	345	345	345	347	347	253	345	389	367	299	259	347	323	367	18	13.6111	13.6111	14.0556	19.1667	19.1667	19.1667	19.1667	19.1667	19.2778	19.2778	14.0556	19.1667	21.6111	20.3889	16.6111	14.3889	19.2778	17.9444	20.3889	Dikarya	HOG118	../OMA_data_unfiltered/OMA_data/Dikarya/	False
../OMA_data_unfiltered/OMA_data/Dikarya/HOG73/	193	193	201	166	152	152	166	152	217	219	201	152	215	219	205	212	217	212	215	12	16.0833	16.0833	16.75	13.8333	12.6667	12.6667	13.8333	12.6667	18.0833	18.25	16.75	12.6667	17.9167	18.25	17.0833	17.6667	18.0833	17.6667	17.9167	Dikarya	HOG73	../OMA_data_unfiltered/OMA_data/Dikarya/	False
../OMA_data_unfiltered/OMA_data/Dikarya/HOG170/	253	221	219	187	159	175	171	175	261	203	219	159	227	227	121	209	191	173	201	10	25.3	22.1	21.9	18.7	15.9	17.5	17.1	17.5	26.1	20.3	21.9	15.9	22.7	22.7	12.1	20.9	19.1	17.3	20.1	Dikarya	HOG170	../OMA_data_unfiltered/OMA_data/Dikarya/	False
../OMA_data_unfiltered/OMA_data/Dikarya/HOG71/	22	22	22	30	30	30	30	30	30	30	22	30	30	30	22	22	30	22	30	3	7.33333	7.33333	7.33333	10	10	10	10	10	10	10	7.33333	10	10	10	7.33333	7.33333	10	7.33333	10	Dikarya	HOG71	../OMA_data_unfiltered/OMA_data/Dikarya/	False
../OMA_data_unfiltered/OMA_data/Dikarya/HOG177/	382	382	346	418	402	402	418	402	426	426	387	402	446	438	374	326	446	326	446	14	27.2857	27.2857	24.7143	29.8571	28.7143	28.7143	29.8571	28.7143	30.4286	30.4286	27.6429	28.7143	31.8571	31.2857	26.7143	23.2857	31.8571	23.2857	31.8571	Dikarya	HOG177	../OMA_data_unfiltered/OMA_data/Dikarya/	False
../OMA_data_unfiltered/OMA_data/Dikarya/HOG103/	127	121	131	164	164	132	160	144	164	164	131	134	164	164	162	132	164	148	164	9	14.1111	13.4444	14.5556	18.2222	18.2222	14.6667	17.7778	16	18.2222	18.2222	14.5556	14.8889	18.2222	18.2222	18	14.6667	18.2222	16.4444	18.2222	Dikarya	HOG103	../OMA_data_unfiltered/OMA_data/Dikarya/	False
../OMA_data_unfiltered/OMA_data/Dikarya/HOG38/	186	186	179	231	198	215	231	188	245	245	179	194	245	245	186	132	240	190	245	12	15.5	15.5	14.9167	19.25	16.5	17.9167	19.25	15.6667	20.4167	20.4167	14.9167	16.1667	20.4167	20.4167	15.5	11	20	15.8333	20.4167	Dikarya	HOG38	../OMA_data_unfiltered/OMA_data/Dikarya/	False
../OMA_data_unfiltered/OMA_data/Dikarya/HOG0/	756	768	754	860	930	931	869	889	905	945	754	933	902	898	710	672	961	725	869	41	18.439	18.7317	18.3902	20.9756	22.6829	22.7073	21.1951	21.6829	22.0732	23.0488	18.3902	22.7561	22	21.9024	17.3171	16.3902	23.439	17.6829	21.1951	Dikarya	HOG0	../OMA_data_unfiltered/OMA_data/Dikarya/	False
../OMA_data_unfiltered/OMA_data/Dikarya/HOG23/	22	22	22	30	22	22	30	22	30	30	22	22	30	30	30	30	30	30	30	3	7.33333	7.33333	7.33333	10	7.33333	7.33333	10	7.33333	10	10	7.33333	7.33333	10	10	10	10	10	10	10	Dikarya	HOG23	../OMA_data_unfiltered/OMA_data/Dikarya/	False
../OMA_data_unfiltered/OMA_data/Dikarya/HOG156/	226	226	226	240	236	236	240	236	226	222	235	236	238	238	204	220	226	236	243	10	22.6	22.6	22.6	24	23.6	23.6	24	23.6	22.6	22.2	23.5	23.6	23.8	23.8	20.4	22	22.6	23.6	24.3	Dikarya	HOG156	../OMA_data_unfiltered/OMA_data/Dikarya/	False
../OMA_data_unfiltered/OMA_data/Dikarya/HOG162/	103	104	107	97	99	97	97	97	118	118	107	99	136	134	89	106	124	99	126	10	10.3	10.4	10.7	9.7	9.9	9.7	9.7	9.7	11.8	11.8	10.7	9.9	13.6	13.4	8.9	10.6	12.4	9.9	12.6	Dikarya	HOG162	../OMA_data_unfiltered/OMA_data/Dikarya/	False
../OMA_data_unfiltered/OMA_data/Dikarya/HOG17/	122	122	157	159	150	157	158	151	157	157	141	151	157	157	123	120	148	158	157	11	11.0909	11.0909	14.2727	14.4545	13.6364	14.2727	14.3636	13.7273	14.2727	14.2727	12.8182	13.7273	14.2727	14.2727	11.1818	10.9091	13.4545	14.3636	14.2727	Dikarya	HOG17	../OMA_data_unfiltered/OMA_data/Dikarya/	False
../OMA_data_unfiltered/OMA_data/Dikarya/HOG164/	1050	1010	1140	1198	1485	1460	1219	1478	1429	1455	1103	1420	1408	1346	828	678	1394	1083	1400	40	26.25	25.25	28.5	29.95	37.125	36.5	30.475	36.95	35.725	36.375	27.575	35.5	35.2	33.65	20.7	16.95	34.85	27.075	35	Dikarya	HOG164	../OMA_data_unfiltered/OMA_data/Dikarya/	False
../OMA_data_unfiltered/OMA_data/Dikarya/HOG126/	134	130	137	196	187	187	196	182	207	207	137	187	212	212	178	176	212	176	196	11	12.1818	11.8182	12.4545	17.8182	17	17	17.8182	16.5455	18.8182	18.8182	12.4545	17	19.2727	19.2727	16.1818	16	19.2727	16	17.8182	Dikarya	HOG126	../OMA_data_unfiltered/OMA_data/Dikarya/	False
../OMA_data_unfiltered/OMA_data/Dikarya/HOG56/	115	115	115	113	139	121	113	121	150	150	115	123	150	154	149	152	150	152	157	11	10.4545	10.4545	10.4545	10.2727	12.6364	11	10.2727	11	13.6364	13.6364	10.4545	11.1818	13.6364	14	13.5455	13.8182	13.6364	13.8182	14.2727	Dikarya	HOG56	../OMA_data_unfiltered/OMA_data/Dikarya/	False
../OMA_data_unfiltered/OMA_data/Dikarya/HOG94/	136	136	127	149	152	152	149	152	153	160	127	152	152	152	96	108	153	142	160	10	13.6	13.6	12.7	14.9	15.2	15.2	14.9	15.2	15.3	16	12.7	15.2	15.2	15.2	9.6	10.8	15.3	14.2	16	Dikarya	HOG94	../OMA_data_unfiltered/OMA_data/Dikarya/	False
../OMA_data_unfiltered/OMA_data/Dikarya/HOG116/	276	276	268	330	367	282	330	274	346	346	268	367	330	330	276	266	346	280	381	15	18.4	18.4	17.8667	22	24.4667	18.8	22	18.2667	23.0667	23.0667	17.8667	24.4667	22	22	18.4	17.7333	23.0667	18.6667	25.4	Dikarya	HOG116	../OMA_data_unfiltered/OMA_data/Dikarya/	False
../OMA_data_unfiltered/OMA_data/Dikarya/HOG112/	151	143	219	224	183	224	224	211	230	230	219	183	230	230	179	198	230	214	230	11	13.7273	13	19.9091	20.3636	16.6364	20.3636	20.3636	19.1818	20.9091	20.9091	19.9091	16.6364	20.9091	20.9091	16.2727	18	20.9091	19.4545	20.9091	Dikarya	HOG112	../OMA_data_unfiltered/OMA_data/Dikarya/	False
../OMA_data_unfiltered/OMA_data/Dikarya/HOG155/	177	177	180	164	185	182	164	180	177	177	168	185	173	173	148	135	174	156	176	11	16.0909	16.0909	16.3636	14.9091	16.8182	16.5455	14.9091	16.3636	16.0909	16.0909	15.2727	16.8182	15.7273	15.7273	13.4545	12.2727	15.8182	14.1818	16	Dikarya	HOG155	../OMA_data_unfiltered/OMA_data/Dikarya/	False
../OMA_data_unfiltered/OMA_data/Dikarya/HOG107/	130	130	128	126	126	145	168	145	172	172	128	126	176	172	142	106	174	110	174	10	13	13	12.8	12.6	12.6	14.5	16.8	14.5	17.2	17.2	12.8	12.6	17.6	17.2	14.2	10.6	17.4	11	17.4	Dikarya	HOG107	../OMA_data_unfiltered/OMA_data/Dikarya/	False
../OMA_data_unfiltered/OMA_data/Dikarya/HOG135/	144	144	143	160	132	143	160	143	158	158	143	132	162	162	112	124	158	162	158	10	14.4	14.4	14.3	16	13.2	14.3	16	14.3	15.8	15.8	14.3	13.2	16.2	16.2	11.2	12.4	15.8	16.2	15.8	Dikarya	HOG135	../OMA_data_unfiltered/OMA_data/Dikarya/	False
../OMA_data_unfiltered/OMA_data/Dikarya/HOG100/	154	154	154	154	154	154	154	154	152	152	154	154	152	152	136	132	152	152	154	9	17.1111	17.1111	17.1111	17.1111	17.1111	17.1111	17.1111	17.1111	16.8889	16.8889	17.1111	17.1111	16.8889	16.8889	15.1111	14.6667	16.8889	16.8889	17.1111	Dikarya	HOG100	../OMA_data_unfiltered/OMA_data/Dikarya/	False
../OMA_data_unfiltered/OMA_data/Dikarya/HOG102/	755	755	713	600	619	689	600	737	648	648	697	752	681	683	474	324	608	540	698	21	35.9524	35.9524	33.9524	28.5714	29.4762	32.8095	28.5714	35.0952	30.8571	30.8571	33.1905	35.8095	32.4286	32.5238	22.5714	15.4286	28.9524	25.7143	33.2381	Dikarya	HOG102	../OMA_data_unfiltered/OMA_data/Dikarya/	False
../OMA_data_unfiltered/OMA_data/Dikarya/HOG149/	223	223	223	221	225	225	221	225	225	225	223	225	225	225	228	194	225	227	225	11	20.2727	20.2727	20.2727	20.0909	20.4545	20.4545	20.0909	20.4545	20.4545	20.4545	20.2727	20.4545	20.4545	20.4545	20.7273	17.6364	20.4545	20.6364	20.4545	Dikarya	HOG149	../OMA_data_unfiltered/OMA_data/Dikarya/	False
../OMA_data_unfiltered/OMA_data/Dikarya/HOG138/	141	141	142	152	152	141	152	141	141	131	142	152	145	145	124	128	152	126	142	10	14.1	14.1	14.2	15.2	15.2	14.1	15.2	14.1	14.1	13.1	14.2	15.2	14.5	14.5	12.4	12.8	15.2	12.6	14.2	Dikarya	HOG138	../OMA_data_unfiltered/OMA_data/Dikarya/	False
../OMA_data_unfiltered/OMA_data/Dikarya/HOG28/	117	117	111	138	158	158	138	158	166	158	111	158	166	158	113	103	158	166	158	10	11.7	11.7	11.1	13.8	15.8	15.8	13.8	15.8	16.6	15.8	11.1	15.8	16.6	15.8	11.3	10.3	15.8	16.6	15.8	Dikarya	HOG28	../OMA_data_unfiltered/OMA_data/Dikarya/	False
../OMA_data_unfiltered/OMA_data/Dikarya/HOG15/	360	362	365	381	389	389	387	379	379	367	365	385	341	357	294	218	371	323	361	18	20	20.1111	20.2778	21.1667	21.6111	21.6111	21.5	21.0556	21.0556	20.3889	20.2778	21.3889	18.9444	19.8333	16.3333	12.1111	20.6111	17.9444	20.0556	Dikarya	HOG15	../OMA_data_unfiltered/OMA_data/Dikarya/	False
../OMA_data_unfiltered/OMA_data/Dikarya/HOG83/	141	141	160	126	153	160	141	160	126	126	160	153	145	141	125	139	153	160	153	10	14.1	14.1	16	12.6	15.3	16	14.1	16	12.6	12.6	16	15.3	14.5	14.1	12.5	13.9	15.3	16	15.3	Dikarya	HOG83	../OMA_data_unfiltered/OMA_data/Dikarya/	False
../OMA_data_unfiltered/OMA_data/Dikarya/HOG29/	133	131	121	155	173	173	163	173	155	155	121	173	178	178	136	133	178	131	173	10	13.3	13.1	12.1	15.5	17.3	17.3	16.3	17.3	15.5	15.5	12.1	17.3	17.8	17.8	13.6	13.3	17.8	13.1	17.3	Dikarya	HOG29	../OMA_data_unfiltered/OMA_data/Dikarya/	False
../OMA_data_unfiltered/OMA_data/Dikarya/HOG50/	147	149	152	154	157	152	154	152	154	154	152	157	182	182	143	133	170	151	168	11	13.3636	13.5455	13.8182	14	14.2727	13.8182	14	13.8182	14	14	13.8182	14.2727	16.5455	16.5455	13	12.0909	15.4545	13.7273	15.2727	Dikarya	HOG50	../OMA_data_unfiltered/OMA_data/Dikarya/	False
../OMA_data_unfiltered/OMA_data/Dikarya/HOG113/	147	147	147	151	165	151	133	151	157	187	147	143	191	183	115	113	169	121	183	11	13.3636	13.3636	13.3636	13.7273	15	13.7273	12.0909	13.7273	14.2727	17	13.3636	13	17.3636	16.6364	10.4545	10.2727	15.3636	11	16.6364	Dikarya	HOG113	../OMA_data_unfiltered/OMA_data/Dikarya/	False
../OMA_data_unfiltered/OMA_data/Dikarya/HOG1/	67	67	67	52	67	67	52	67	67	67	67	67	67	67	52	44	67	67	52	5	13.4	13.4	13.4	10.4	13.4	13.4	10.4	13.4	13.4	13.4	13.4	13.4	13.4	13.4	10.4	8.8	13.4	13.4	10.4	Dikarya	HOG1	../OMA_data_unfiltered/OMA_data/Dikarya/	False
../OMA_data_unfiltered/OMA_data/Dikarya/HOG60/	113	113	118	129	123	109	129	109	154	154	118	123	142	152	121	124	154	124	142	11	10.2727	10.2727	10.7273	11.7273	11.1818	9.90909	11.7273	9.90909	14	14	10.7273	11.1818	12.9091	13.8182	11	11.2727	14	11.2727	12.9091	Dikarya	HOG60	../OMA_data_unfiltered/OMA_data/Dikarya/	False
../OMA_data_unfiltered/OMA_data/Dikarya/HOG95/	156	156	174	179	179	179	179	179	178	181	174	175	191	191	152	144	178	166	191	11	14.1818	14.1818	15.8182	16.2727	16.2727	16.2727	16.2727	16.2727	16.1818	16.4545	15.8182	15.9091	17.3636	17.3636	13.8182	13.0909	16.1818	15.0909	17.3636	Dikarya	HOG95	../OMA_data_unfiltered/OMA_data/Dikarya/	False
../OMA_data_unfiltered/OMA_data/Dikarya/HOG41/	643	655	684	1566	1193	1193	1524	1193	1697	1710	709	1176	1673	1751	1538	1550	1699	1572	1750	42	15.3095	15.5952	16.2857	37.2857	28.4048	28.4048	36.2857	28.4048	40.4048	40.7143	16.881	28	39.8333	41.6905	36.619	36.9048	40.4524	37.4286	41.6667	Dikarya	HOG41	../OMA_data_unfiltered/OMA_data/Dikarya/	False
../OMA_data_unfiltered/OMA_data/Dikarya/HOG46/	143	143	174	166	162	187	166	187	187	187	156	162	187	187	139	137	176	153	187	11	13	13	15.8182	15.0909	14.7273	17	15.0909	17	17	17	14.1818	14.7273	17	17	12.6364	12.4545	16	13.9091	17	Dikarya	HOG46	../OMA_data_unfiltered/OMA_data/Dikarya/	False
../OMA_data_unfiltered/OMA_data/Dikarya/HOG20/	382	406	377	538	489	499	538	524	702	688	431	489	814	888	497	512	670	551	865	26	14.6923	15.6154	14.5	20.6923	18.8077	19.1923	20.6923	20.1538	27	26.4615	16.5769	18.8077	31.3077	34.1538	19.1154	19.6923	25.7692	21.1923	33.2692	Dikarya	HOG20	../OMA_data_unfiltered/OMA_data/Dikarya/	False
../OMA_data_unfiltered/OMA_data/Dikarya/HOG171/	135	135	177	163	131	163	163	163	143	143	173	131	143	143	143	131	143	143	143	10	13.5	13.5	17.7	16.3	13.1	16.3	16.3	16.3	14.3	14.3	17.3	13.1	14.3	14.3	14.3	13.1	14.3	14.3	14.3	Dikarya	HOG171	../OMA_data_unfiltered/OMA_data/Dikarya/	False
../OMA_data_unfiltered/OMA_data/Dikarya/HOG26/	158	158	170	174	168	178	174	178	208	208	170	164	209	208	149	138	216	157	208	12	13.1667	13.1667	14.1667	14.5	14	14.8333	14.5	14.8333	17.3333	17.3333	14.1667	13.6667	17.4167	17.3333	12.4167	11.5	18	13.0833	17.3333	Dikarya	HOG26	../OMA_data_unfiltered/OMA_data/Dikarya/	False
../OMA_data_unfiltered/OMA_data/Dikarya/HOG108/	232	232	340	346	296	296	346	296	336	336	210	296	336	296	167	174	346	308	314	14	16.5714	16.5714	24.2857	24.7143	21.1429	21.1429	24.7143	21.1429	24	24	15	21.1429	24	21.1429	11.9286	12.4286	24.7143	22	22.4286	Dikarya	HOG108	../OMA_data_unfiltered/OMA_data/Dikarya/	False
../OMA_data_unfiltered/OMA_data/Dikarya/HOG146/	223	231	237	237	240	240	240	240	217	220	237	240	224	220	199	131	215	234	220	12	18.5833	19.25	19.75	19.75	20	20	20	20	18.0833	18.3333	19.75	20	18.6667	18.3333	16.5833	10.9167	17.9167	19.5	18.3333	Dikarya	HOG146	../OMA_data_unfiltered/OMA_data/Dikarya/	False
../OMA_data_unfiltered/OMA_data/Dikarya/HOG58/	118	118	124	154	149	140	154	140	140	140	124	149	152	160	159	170	172	157	177	10	11.8	11.8	12.4	15.4	14.9	14	15.4	14	14	14	12.4	14.9	15.2	16	15.9	17	17.2	15.7	17.7	Dikarya	HOG58	../OMA_data_unfiltered/OMA_data/Dikarya/	False
../OMA_data_unfiltered/OMA_data/Dikarya/HOG54/	203	203	196	224	266	270	224	270	238	242	194	266	258	258	233	192	249	225	253	14	14.5	14.5	14	16	19	19.2857	16	19.2857	17	17.2857	13.8571	19	18.4286	18.4286	16.6429	13.7143	17.7857	16.0714	18.0714	Dikarya	HOG54	../OMA_data_unfiltered/OMA_data/Dikarya/	False
../OMA_data_unfiltered/OMA_data/Dikarya/HOG77/	112	112	104	125	143	138	125	138	131	129	104	147	144	147	129	133	136	156	147	10	11.2	11.2	10.4	12.5	14.3	13.8	12.5	13.8	13.1	12.9	10.4	14.7	14.4	14.7	12.9	13.3	13.6	15.6	14.7	Dikarya	HOG77	../OMA_data_unfiltered/OMA_data/Dikarya/	False
../OMA_data_unfiltered/OMA_data/Dikarya/HOG96/	149	149	180	158	144	154	154	152	155	149	180	140	154	159	137	107	155	153	159	11	13.5455	13.5455	16.3636	14.3636	13.0909	14	14	13.8182	14.0909	13.5455	16.3636	12.7273	14	14.4545	12.4545	9.72727	14.0909	13.9091	14.4545	Dikarya	HOG96	../OMA_data_unfiltered/OMA_data/Dikarya/	False
../OMA_data_unfiltered/OMA_data/Dikarya/HOG92/	115	115	117	113	128	143	113	143	183	183	117	128	179	179	111	101	178	131	163	11	10.4545	10.4545	10.6364	10.2727	11.6364	13	10.2727	13	16.6364	16.6364	10.6364	11.6364	16.2727	16.2727	10.0909	9.18182	16.1818	11.9091	14.8182	Dikarya	HOG92	../OMA_data_unfiltered/OMA_data/Dikarya/	False
../OMA_data_unfiltered/OMA_data/Dikarya/HOG13/	142	145	145	164	164	176	164	176	160	160	145	164	160	160	128	115	145	125	174	10	14.2	14.5	14.5	16.4	16.4	17.6	16.4	17.6	16	16	14.5	16.4	16	16	12.8	11.5	14.5	12.5	17.4	Dikarya	HOG13	../OMA_data_unfiltered/OMA_data/Dikarya/	False
../OMA_data_unfiltered/OMA_data/Dikarya/HOG175/	326	310	342	294	294	302	294	302	294	294	342	294	230	230	302	310	230	310	230	10	32.6	31	34.2	29.4	29.4	30.2	29.4	30.2	29.4	29.4	34.2	29.4	23	23	30.2	31	23	31	23	Dikarya	HOG175	../OMA_data_unfiltered/OMA_data/Dikarya/	False
../OMA_data_unfiltered/OMA_data/Dikarya/HOG8/	143	143	150	144	143	150	148	150	147	153	143	143	181	180	152	136	141	144	162	11	13	13	13.6364	13.0909	13	13.6364	13.4545	13.6364	13.3636	13.9091	13	13	16.4545	16.3636	13.8182	12.3636	12.8182	13.0909	14.7273	Dikarya	HOG8	../OMA_data_unfiltered/OMA_data/Dikarya/	False
../OMA_data_unfiltered/OMA_data/Dikarya/HOG65/	154	154	178	177	178	170	177	178	175	175	174	178	181	181	170	141	191	182	178	11	14	14	16.1818	16.0909	16.1818	15.4545	16.0909	16.1818	15.9091	15.9091	15.8182	16.1818	16.4545	16.4545	15.4545	12.8182	17.3636	16.5455	16.1818	Dikarya	HOG65	../OMA_data_unfiltered/OMA_data/Dikarya/	False
../OMA_data_unfiltered/OMA_data/Dikarya/HOG172/	179	179	179	173	157	173	155	173	178	199	179	173	178	178	146	164	180	155	178	10	17.9	17.9	17.9	17.3	15.7	17.3	15.5	17.3	17.8	19.9	17.9	17.3	17.8	17.8	14.6	16.4	18	15.5	17.8	Dikarya	HOG172	../OMA_data_unfiltered/OMA_data/Dikarya/	False
../OMA_data_unfiltered/OMA_data/Dikarya/HOG122/	289	289	287	275	325	299	279	295	305	301	287	319	323	323	294	311	293	329	309	18	16.0556	16.0556	15.9444	15.2778	18.0556	16.6111	15.5	16.3889	16.9444	16.7222	15.9444	17.7222	17.9444	17.9444	16.3333	17.2778	16.2778	18.2778	17.1667	Dikarya	HOG122	../OMA_data_unfiltered/OMA_data/Dikarya/	False
../OMA_data_unfiltered/OMA_data/Dikarya/HOG64/	163	163	151	173	158	158	173	158	178	187	151	158	187	187	180	168	187	168	187	11	14.8182	14.8182	13.7273	15.7273	14.3636	14.3636	15.7273	14.3636	16.1818	17	13.7273	14.3636	17	17	16.3636	15.2727	17	15.2727	17	Dikarya	HOG64	../OMA_data_unfiltered/OMA_data/Dikarya/	False
../OMA_data_unfiltered/OMA_data/Dikarya/HOG27/	150	150	171	180	180	180	166	180	189	191	171	180	172	172	155	141	189	166	180	11	13.6364	13.6364	15.5455	16.3636	16.3636	16.3636	15.0909	16.3636	17.1818	17.3636	15.5455	16.3636	15.6364	15.6364	14.0909	12.8182	17.1818	15.0909	16.3636	Dikarya	HOG27	../OMA_data_unfiltered/OMA_data/Dikarya/	False
../OMA_data_unfiltered/OMA_data/Dikarya/HOG51/	123	123	131	175	197	197	169	197	193	193	131	197	177	177	190	126	187	160	172	10	12.3	12.3	13.1	17.5	19.7	19.7	16.9	19.7	19.3	19.3	13.1	19.7	17.7	17.7	19	12.6	18.7	16	17.2	Dikarya	HOG51	../OMA_data_unfiltered/OMA_data/Dikarya/	False
../OMA_data_unfiltered/OMA_data/Dikarya/HOG109/	153	153	153	174	157	155	174	153	174	169	153	157	174	174	154	151	170	152	164	10	15.3	15.3	15.3	17.4	15.7	15.5	17.4	15.3	17.4	16.9	15.3	15.7	17.4	17.4	15.4	15.1	17	15.2	16.4	Dikarya	HOG109	../OMA_data_unfiltered/OMA_data/Dikarya/	False
../OMA_data_unfiltered/OMA_data/Dikarya/HOG70/	0	0	0	0	0	0	0	0	0	0	0	0	0	0	0	0	0	0	0	4	0	0	0	0	0	0	0	0	0	0	0	0	0	0	0	0	0	0	0	Dikarya	HOG70	../OMA_data_unfiltered/OMA_data/Dikarya/	False
../OMA_data_unfiltered/OMA_data/Dikarya/HOG159/	414	430	357	459	444	438	474	433	451	451	438	444	517	459	338	296	541	436	503	20	20.7	21.5	17.85	22.95	22.2	21.9	23.7	21.65	22.55	22.55	21.9	22.2	25.85	22.95	16.9	14.8	27.05	21.8	25.15	Dikarya	HOG159	../OMA_data_unfiltered/OMA_data/Dikarya/	False
../OMA_data_unfiltered/OMA_data/Dikarya/HOG75/	255	255	219	277	268	269	274	237	251	251	235	252	239	251	203	166	251	237	239	16	15.9375	15.9375	13.6875	17.3125	16.75	16.8125	17.125	14.8125	15.6875	15.6875	14.6875	15.75	14.9375	15.6875	12.6875	10.375	15.6875	14.8125	14.9375	Dikarya	HOG75	../OMA_data_unfiltered/OMA_data/Dikarya/	False
../OMA_data_unfiltered/OMA_data/Dikarya/HOG151/	236	252	206	296	282	332	300	248	348	356	198	314	396	396	280	350	388	358	396	16	14.75	15.75	12.875	18.5	17.625	20.75	18.75	15.5	21.75	22.25	12.375	19.625	24.75	24.75	17.5	21.875	24.25	22.375	24.75	Dikarya	HOG151	../OMA_data_unfiltered/OMA_data/Dikarya/	False
../OMA_data_unfiltered/OMA_data/Dikarya/HOG84/	110	108	106	149	149	149	149	149	147	151	110	149	161	147	124	119	147	131	161	10	11	10.8	10.6	14.9	14.9	14.9	14.9	14.9	14.7	15.1	11	14.9	16.1	14.7	12.4	11.9	14.7	13.1	16.1	Dikarya	HOG84	../OMA_data_unfiltered/OMA_data/Dikarya/	False
../OMA_data_unfiltered/OMA_data/Dikarya/HOG12/	55	55	61	73	73	73	73	73	73	73	61	73	73	73	73	67	73	73	73	5	11	11	12.2	14.6	14.6	14.6	14.6	14.6	14.6	14.6	12.2	14.6	14.6	14.6	14.6	13.4	14.6	14.6	14.6	Dikarya	HOG12	../OMA_data_unfiltered/OMA_data/Dikarya/	False
../OMA_data_unfiltered/OMA_data/Dikarya/HOG76/	214	214	212	194	200	212	194	208	195	206	208	200	200	212	160	152	232	216	227	13	16.4615	16.4615	16.3077	14.9231	15.3846	16.3077	14.9231	16	15	15.8462	16	15.3846	15.3846	16.3077	12.3077	11.6923	17.8462	16.6154	17.4615	Dikarya	HOG76	../OMA_data_unfiltered/OMA_data/Dikarya/	False
../OMA_data_unfiltered/OMA_data/Dikarya/HOG132/	150	150	166	225	218	203	218	203	218	218	166	218	220	205	199	199	220	234	222	12	12.5	12.5	13.8333	18.75	18.1667	16.9167	18.1667	16.9167	18.1667	18.1667	13.8333	18.1667	18.3333	17.0833	16.5833	16.5833	18.3333	19.5	18.5	Dikarya	HOG132	../OMA_data_unfiltered/OMA_data/Dikarya/	False
../OMA_data_unfiltered/OMA_data/Dikarya/HOG110/	179	165	165	151	182	182	151	182	173	173	179	180	167	167	113	109	171	115	185	10	17.9	16.5	16.5	15.1	18.2	18.2	15.1	18.2	17.3	17.3	17.9	18	16.7	16.7	11.3	10.9	17.1	11.5	18.5	Dikarya	HOG110	../OMA_data_unfiltered/OMA_data/Dikarya/	False
../OMA_data_unfiltered/OMA_data/Dikarya/HOG42/	133	141	137	137	153	153	137	153	151	151	125	153	149	149	142	161	149	159	149	11	12.0909	12.8182	12.4545	12.4545	13.9091	13.9091	12.4545	13.9091	13.7273	13.7273	11.3636	13.9091	13.5455	13.5455	12.9091	14.6364	13.5455	14.4545	13.5455	Dikarya	HOG42	../OMA_data_unfiltered/OMA_data/Dikarya/	False
../OMA_data_unfiltered/OMA_data/Dikarya/HOG176/	315	315	339	339	331	339	339	339	339	339	315	331	339	323	171	187	339	155	355	10	31.5	31.5	33.9	33.9	33.1	33.9	33.9	33.9	33.9	33.9	31.5	33.1	33.9	32.3	17.1	18.7	33.9	15.5	35.5	Dikarya	HOG176	../OMA_data_unfiltered/OMA_data/Dikarya/	False
../OMA_data_unfiltered/OMA_data/Dikarya/HOG106/	184	202	202	200	228	228	200	228	236	234	202	238	238	234	175	127	234	206	236	11	16.7273	18.3636	18.3636	18.1818	20.7273	20.7273	18.1818	20.7273	21.4545	21.2727	18.3636	21.6364	21.6364	21.2727	15.9091	11.5455	21.2727	18.7273	21.4545	Dikarya	HOG106	../OMA_data_unfiltered/OMA_data/Dikarya/	False
../OMA_data_unfiltered/OMA_data/Dikarya/HOG31/	150	150	150	182	177	191	182	191	191	191	150	177	191	191	156	133	183	168	179	11	13.6364	13.6364	13.6364	16.5455	16.0909	17.3636	16.5455	17.3636	17.3636	17.3636	13.6364	16.0909	17.3636	17.3636	14.1818	12.0909	16.6364	15.2727	16.2727	Dikarya	HOG31	../OMA_data_unfiltered/OMA_data/Dikarya/	False
../OMA_data_unfiltered/OMA_data/Dikarya/HOG144/	178	178	208	254	206	206	254	206	204	204	208	206	216	204	235	295	204	268	232	11	16.1818	16.1818	18.9091	23.0909	18.7273	18.7273	23.0909	18.7273	18.5455	18.5455	18.9091	18.7273	19.6364	18.5455	21.3636	26.8182	18.5455	24.3636	21.0909	Dikarya	HOG144	../OMA_data_unfiltered/OMA_data/Dikarya/	False
../OMA_data_unfiltered/OMA_data/Dikarya/HOG39/	139	139	139	166	145	168	166	168	172	170	139	145	172	158	120	120	172	120	156	10	13.9	13.9	13.9	16.6	14.5	16.8	16.6	16.8	17.2	17	13.9	14.5	17.2	15.8	12	12	17.2	12	15.6	Dikarya	HOG39	../OMA_data_unfiltered/OMA_data/Dikarya/	False
../OMA_data_unfiltered/OMA_data/Dikarya/HOG152/	201	158	203	279	279	279	279	279	282	282	203	279	282	334	226	195	279	203	328	13	15.4615	12.1538	15.6154	21.4615	21.4615	21.4615	21.4615	21.4615	21.6923	21.6923	15.6154	21.4615	21.6923	25.6923	17.3846	15	21.4615	15.6154	25.2308	Dikarya	HOG152	../OMA_data_unfiltered/OMA_data/Dikarya/	False
../OMA_data_unfiltered/OMA_data/Dikarya/HOG78/	174	174	179	192	221	217	192	217	229	229	179	221	213	213	164	149	213	162	219	12	14.5	14.5	14.9167	16	18.4167	18.0833	16	18.0833	19.0833	19.0833	14.9167	18.4167	17.75	17.75	13.6667	12.4167	17.75	13.5	18.25	Dikarya	HOG78	../OMA_data_unfiltered/OMA_data/Dikarya/	False
../OMA_data_unfiltered/OMA_data/Dikarya/HOG24/	106	106	94	106	98	106	106	106	106	106	106	98	106	106	99	83	118	116	106	8	13.25	13.25	11.75	13.25	12.25	13.25	13.25	13.25	13.25	13.25	13.25	12.25	13.25	13.25	12.375	10.375	14.75	14.5	13.25	Dikarya	HOG24	../OMA_data_unfiltered/OMA_data/Dikarya/	False
../OMA_data_unfiltered/OMA_data/Dikarya/HOG169/	417	417	417	417	513	417	497	417	593	593	417	513	585	585	329	427	593	553	585	18	23.1667	23.1667	23.1667	23.1667	28.5	23.1667	27.6111	23.1667	32.9444	32.9444	23.1667	28.5	32.5	32.5	18.2778	23.7222	32.9444	30.7222	32.5	Dikarya	HOG169	../OMA_data_unfiltered/OMA_data/Dikarya/	False
../OMA_data_unfiltered/OMA_data/Dikarya/HOG142/	325	299	314	390	367	476	390	476	395	395	314	367	395	438	385	399	421	390	421	15	21.6667	19.9333	20.9333	26	24.4667	31.7333	26	31.7333	26.3333	26.3333	20.9333	24.4667	26.3333	29.2	25.6667	26.6	28.0667	26	28.0667	Dikarya	HOG142	../OMA_data_unfiltered/OMA_data/Dikarya/	False
../OMA_data_unfiltered/OMA_data/Dikarya/HOG154/	354	390	371	393	382	403	415	403	477	499	348	384	394	394	292	235	461	426	381	21	16.8571	18.5714	17.6667	18.7143	18.1905	19.1905	19.7619	19.1905	22.7143	23.7619	16.5714	18.2857	18.7619	18.7619	13.9048	11.1905	21.9524	20.2857	18.1429	Dikarya	HOG154	../OMA_data_unfiltered/OMA_data/Dikarya/	False
../OMA_data_unfiltered/OMA_data/Dikarya/HOG16/	138	138	136	136	134	134	136	134	204	204	136	134	194	192	133	145	182	135	182	11	12.5455	12.5455	12.3636	12.3636	12.1818	12.1818	12.3636	12.1818	18.5455	18.5455	12.3636	12.1818	17.6364	17.4545	12.0909	13.1818	16.5455	12.2727	16.5455	Dikarya	HOG16	../OMA_data_unfiltered/OMA_data/Dikarya/	False
../OMA_data_unfiltered/OMA_data/Dikarya/HOG128/	155	155	165	172	172	167	172	167	172	172	165	172	172	172	145	141	172	157	172	10	15.5	15.5	16.5	17.2	17.2	16.7	17.2	16.7	17.2	17.2	16.5	17.2	17.2	17.2	14.5	14.1	17.2	15.7	17.2	Dikarya	HOG128	../OMA_data_unfiltered/OMA_data/Dikarya/	False
../OMA_data_unfiltered/OMA_data/Dikarya/HOG36/	181	189	191	146	157	152	146	152	150	150	191	157	170	157	145	127	154	165	157	11	16.4545	17.1818	17.3636	13.2727	14.2727	13.8182	13.2727	13.8182	13.6364	13.6364	17.3636	14.2727	15.4545	14.2727	13.1818	11.5455	14	15	14.2727	Dikarya	HOG36	../OMA_data_unfiltered/OMA_data/Dikarya/	False
../OMA_data_unfiltered/OMA_data/Dikarya/HOG121/	253	254	256	249	251	254	249	254	247	262	253	251	262	262	190	173	247	270	247	13	19.4615	19.5385	19.6923	19.1538	19.3077	19.5385	19.1538	19.5385	19	20.1538	19.4615	19.3077	20.1538	20.1538	14.6154	13.3077	19	20.7692	19	Dikarya	HOG121	../OMA_data_unfiltered/OMA_data/Dikarya/	False
../OMA_data_unfiltered/OMA_data/Dikarya/HOG4/	170	166	182	214	190	198	214	198	214	226	182	190	226	226	172	164	231	215	231	13	13.0769	12.7692	14	16.4615	14.6154	15.2308	16.4615	15.2308	16.4615	17.3846	14	14.6154	17.3846	17.3846	13.2308	12.6154	17.7692	16.5385	17.7692	Dikarya	HOG4	../OMA_data_unfiltered/OMA_data/Dikarya/	False
../OMA_data_unfiltered/OMA_data/Dikarya/HOG119/	133	130	142	141	143	143	141	143	182	172	138	143	170	168	137	131	155	131	132	11	12.0909	11.8182	12.9091	12.8182	13	13	12.8182	13	16.5455	15.6364	12.5455	13	15.4545	15.2727	12.4545	11.9091	14.0909	11.9091	12	Dikarya	HOG119	../OMA_data_unfiltered/OMA_data/Dikarya/	False
../OMA_data_unfiltered/OMA_data/Dikarya/HOG61/	111	111	111	126	111	136	126	136	141	141	111	113	141	141	114	121	141	138	141	10	11.1	11.1	11.1	12.6	11.1	13.6	12.6	13.6	14.1	14.1	11.1	11.3	14.1	14.1	11.4	12.1	14.1	13.8	14.1	Dikarya	HOG61	../OMA_data_unfiltered/OMA_data/Dikarya/	False
../OMA_data_unfiltered/OMA_data/Dikarya/HOG69/	187	190	190	207	216	217	210	217	218	203	188	208	218	258	139	144	223	196	210	13	14.3846	14.6154	14.6154	15.9231	16.6154	16.6923	16.1538	16.6923	16.7692	15.6154	14.4615	16	16.7692	19.8462	10.6923	11.0769	17.1538	15.0769	16.1538	Dikarya	HOG69	../OMA_data_unfiltered/OMA_data/Dikarya/	False
../OMA_data_unfiltered/OMA_data/Dikarya/HOG153/	230	230	210	272	244	236	254	236	256	238	210	240	222	250	210	254	256	250	264	15	15.3333	15.3333	14	18.1333	16.2667	15.7333	16.9333	15.7333	17.0667	15.8667	14	16	14.8	16.6667	14	16.9333	17.0667	16.6667	17.6	Dikarya	HOG153	../OMA_data_unfiltered/OMA_data/Dikarya/	False
../OMA_data_unfiltered/OMA_data/Dikarya/HOG99/	169	168	145	167	143	175	152	175	189	189	135	165	183	191	113	111	178	124	181	11	15.3636	15.2727	13.1818	15.1818	13	15.9091	13.8182	15.9091	17.1818	17.1818	12.2727	15	16.6364	17.3636	10.2727	10.0909	16.1818	11.2727	16.4545	Dikarya	HOG99	../OMA_data_unfiltered/OMA_data/Dikarya/	False
../OMA_data_unfiltered/OMA_data/Dikarya/HOG150/	130	130	120	137	162	155	136	159	169	169	120	162	180	173	100	104	180	136	173	10	13	13	12	13.7	16.2	15.5	13.6	15.9	16.9	16.9	12	16.2	18	17.3	10	10.4	18	13.6	17.3	Dikarya	HOG150	../OMA_data_unfiltered/OMA_data/Dikarya/	False
../OMA_data_unfiltered/OMA_data/Dikarya/HOG10/	148	146	144	150	169	169	150	169	170	170	144	169	179	179	140	143	179	151	179	10	14.8	14.6	14.4	15	16.9	16.9	15	16.9	17	17	14.4	16.9	17.9	17.9	14	14.3	17.9	15.1	17.9	Dikarya	HOG10	../OMA_data_unfiltered/OMA_data/Dikarya/	False
../OMA_data_unfiltered/OMA_data/Dikarya/HOG182/	183	183	175	209	181	213	209	213	269	257	187	181	209	293	181	169	269	185	245	12	15.25	15.25	14.5833	17.4167	15.0833	17.75	17.4167	17.75	22.4167	21.4167	15.5833	15.0833	17.4167	24.4167	15.0833	14.0833	22.4167	15.4167	20.4167	Dikarya	HOG182	../OMA_data_unfiltered/OMA_data/Dikarya/	False
../OMA_data_unfiltered/OMA_data/Dikarya/HOG130/	119	119	116	161	137	167	161	167	171	163	116	137	165	150	135	172	165	157	165	11	10.8182	10.8182	10.5455	14.6364	12.4545	15.1818	14.6364	15.1818	15.5455	14.8182	10.5455	12.4545	15	13.6364	12.2727	15.6364	15	14.2727	15	Dikarya	HOG130	../OMA_data_unfiltered/OMA_data/Dikarya/	False
../OMA_data_unfiltered/OMA_data/Dikarya/HOG79/	231	231	279	372	305	347	372	347	352	348	279	305	333	335	248	292	348	336	342	15	15.4	15.4	18.6	24.8	20.3333	23.1333	24.8	23.1333	23.4667	23.2	18.6	20.3333	22.2	22.3333	16.5333	19.4667	23.2	22.4	22.8	Dikarya	HOG79	../OMA_data_unfiltered/OMA_data/Dikarya/	False
../OMA_data_unfiltered/OMA_data/Dikarya/HOG184/	166	174	184	180	206	202	180	202	220	220	162	206	206	206	138	122	206	180	206	11	15.0909	15.8182	16.7273	16.3636	18.7273	18.3636	16.3636	18.3636	20	20	14.7273	18.7273	18.7273	18.7273	12.5455	11.0909	18.7273	16.3636	18.7273	Dikarya	HOG184	../OMA_data_unfiltered/OMA_data/Dikarya/	False
../OMA_data_unfiltered/OMA_data/Dikarya/HOG131/	191	195	176	166	194	188	176	192	194	194	179	194	204	204	131	147	186	142	199	12	15.9167	16.25	14.6667	13.8333	16.1667	15.6667	14.6667	16	16.1667	16.1667	14.9167	16.1667	17	17	10.9167	12.25	15.5	11.8333	16.5833	Dikarya	HOG131	../OMA_data_unfiltered/OMA_data/Dikarya/	False
../OMA_data_unfiltered/OMA_data/Dikarya/HOG68/	145	157	143	154	156	156	154	156	183	183	143	156	174	170	137	103	164	149	170	11	13.1818	14.2727	13	14	14.1818	14.1818	14	14.1818	16.6364	16.6364	13	14.1818	15.8182	15.4545	12.4545	9.36364	14.9091	13.5455	15.4545	Dikarya	HOG68	../OMA_data_unfiltered/OMA_data/Dikarya/	False
../OMA_data_unfiltered/OMA_data/Dikarya/HOG168/	150	150	162	162	148	148	159	148	150	140	148	148	169	164	146	152	150	162	166	10	15	15	16.2	16.2	14.8	14.8	15.9	14.8	15	14	14.8	14.8	16.9	16.4	14.6	15.2	15	16.2	16.6	Dikarya	HOG168	../OMA_data_unfiltered/OMA_data/Dikarya/	False
../OMA_data_unfiltered/OMA_data/Dikarya/HOG2/	131	131	129	158	153	170	158	170	166	166	129	153	154	168	113	105	154	105	168	10	13.1	13.1	12.9	15.8	15.3	17	15.8	17	16.6	16.6	12.9	15.3	15.4	16.8	11.3	10.5	15.4	10.5	16.8	Dikarya	HOG2	../OMA_data_unfiltered/OMA_data/Dikarya/	False
../OMA_data_unfiltered/OMA_data/Dikarya/HOG148/	163	149	151	200	201	195	200	195	174	174	163	201	172	172	151	162	166	168	181	12	13.5833	12.4167	12.5833	16.6667	16.75	16.25	16.6667	16.25	14.5	14.5	13.5833	16.75	14.3333	14.3333	12.5833	13.5	13.8333	14	15.0833	Dikarya	HOG148	../OMA_data_unfiltered/OMA_data/Dikarya/	False
../OMA_data_unfiltered/OMA_data/Dikarya/HOG33/	166	164	166	166	172	166	166	168	172	166	168	168	166	162	182	164	168	162	164	11	15.0909	14.9091	15.0909	15.0909	15.6364	15.0909	15.0909	15.2727	15.6364	15.0909	15.2727	15.2727	15.0909	14.7273	16.5455	14.9091	15.2727	14.7273	14.9091	Dikarya	HOG33	../OMA_data_unfiltered/OMA_data/Dikarya/	False
../OMA_data_unfiltered/OMA_data/Dikarya/HOG163/	195	195	195	491	497	497	491	497	527	527	371	497	497	497	387	236	505	515	497	15	13	13	13	32.7333	33.1333	33.1333	32.7333	33.1333	35.1333	35.1333	24.7333	33.1333	33.1333	33.1333	25.8	15.7333	33.6667	34.3333	33.1333	Dikarya	HOG163	../OMA_data_unfiltered/OMA_data/Dikarya/	False
../OMA_data_unfiltered/OMA_data/Dikarya/HOG87/	139	139	135	141	139	141	143	141	158	162	135	139	158	158	101	104	165	108	158	10	13.9	13.9	13.5	14.1	13.9	14.1	14.3	14.1	15.8	16.2	13.5	13.9	15.8	15.8	10.1	10.4	16.5	10.8	15.8	Dikarya	HOG87	../OMA_data_unfiltered/OMA_data/Dikarya/	False
../OMA_data_unfiltered/OMA_data/Dikarya/HOG93/	95	95	93	153	148	150	153	150	153	153	97	148	153	153	139	121	153	153	153	10	9.5	9.5	9.3	15.3	14.8	15	15.3	15	15.3	15.3	9.7	14.8	15.3	15.3	13.9	12.1	15.3	15.3	15.3	Dikarya	HOG93	../OMA_data_unfiltered/OMA_data/Dikarya/	False
../OMA_data_unfiltered/OMA_data/Dikarya/HOG129/	111	111	104	140	141	138	140	138	126	126	93	141	150	126	99	111	124	121	126	10	11.1	11.1	10.4	14	14.1	13.8	14	13.8	12.6	12.6	9.3	14.1	15	12.6	9.9	11.1	12.4	12.1	12.6	Dikarya	HOG129	../OMA_data_unfiltered/OMA_data/Dikarya/	False
../OMA_data_unfiltered/OMA_data/Dikarya/HOG21/	137	137	143	176	168	168	176	168	179	179	143	168	172	172	166	153	152	168	189	11	12.4545	12.4545	13	16	15.2727	15.2727	16	15.2727	16.2727	16.2727	13	15.2727	15.6364	15.6364	15.0909	13.9091	13.8182	15.2727	17.1818	Dikarya	HOG21	../OMA_data_unfiltered/OMA_data/Dikarya/	False
../OMA_data_unfiltered/OMA_data/Dikarya/HOG147/	195	183	255	227	279	291	219	291	285	285	255	233	292	292	223	207	289	267	292	13	15	14.0769	19.6154	17.4615	21.4615	22.3846	16.8462	22.3846	21.9231	21.9231	19.6154	17.9231	22.4615	22.4615	17.1538	15.9231	22.2308	20.5385	22.4615	Dikarya	HOG147	../OMA_data_unfiltered/OMA_data/Dikarya/	False
../OMA_data_unfiltered/OMA_data/Dikarya/HOG67/	114	143	134	123	114	114	112	119	130	124	134	114	114	114	96	94	119	112	130	8	14.25	17.875	16.75	15.375	14.25	14.25	14	14.875	16.25	15.5	16.75	14.25	14.25	14.25	12	11.75	14.875	14	16.25	Dikarya	HOG67	../OMA_data_unfiltered/OMA_data/Dikarya/	False
../OMA_data_unfiltered/OMA_data/Dikarya/HOG37/	203	234	200	211	295	277	199	244	260	260	200	289	247	293	188	190	289	214	293	17	11.9412	13.7647	11.7647	12.4118	17.3529	16.2941	11.7059	14.3529	15.2941	15.2941	11.7647	17	14.5294	17.2353	11.0588	11.1765	17	12.5882	17.2353	Dikarya	HOG37	../OMA_data_unfiltered/OMA_data/Dikarya/	False
../OMA_data_unfiltered/OMA_data/Dikarya/HOG178/	184	184	216	257	236	246	269	246	239	239	216	236	251	251	199	199	239	239	251	13	14.1538	14.1538	16.6154	19.7692	18.1538	18.9231	20.6923	18.9231	18.3846	18.3846	16.6154	18.1538	19.3077	19.3077	15.3077	15.3077	18.3846	18.3846	19.3077	Dikarya	HOG178	../OMA_data_unfiltered/OMA_data/Dikarya/	False
../OMA_data_unfiltered/OMA_data/Dikarya/HOG124/	179	179	183	204	210	218	204	212	188	196	183	210	188	212	168	210	188	184	216	11	16.2727	16.2727	16.6364	18.5455	19.0909	19.8182	18.5455	19.2727	17.0909	17.8182	16.6364	19.0909	17.0909	19.2727	15.2727	19.0909	17.0909	16.7273	19.6364	Dikarya	HOG124	../OMA_data_unfiltered/OMA_data/Dikarya/	False
../OMA_data_unfiltered/OMA_data/Dikarya/HOG18/	93	93	95	117	117	119	117	122	120	115	95	117	139	141	132	122	144	117	141	10	9.3	9.3	9.5	11.7	11.7	11.9	11.7	12.2	12	11.5	9.5	11.7	13.9	14.1	13.2	12.2	14.4	11.7	14.1	Dikarya	HOG18	../OMA_data_unfiltered/OMA_data/Dikarya/	False
../OMA_data_unfiltered/OMA_data/Dikarya/HOG98/	186	186	176	166	152	164	166	164	159	155	181	164	164	164	140	140	154	164	164	11	16.9091	16.9091	16	15.0909	13.8182	14.9091	15.0909	14.9091	14.4545	14.0909	16.4545	14.9091	14.9091	14.9091	12.7273	12.7273	14	14.9091	14.9091	Dikarya	HOG98	../OMA_data_unfiltered/OMA_data/Dikarya/	False
../OMA_data_unfiltered/OMA_data/Dikarya/HOG80/	153	153	214	206	219	227	206	227	267	267	202	219	265	264	213	218	257	263	242	14	10.9286	10.9286	15.2857	14.7143	15.6429	16.2143	14.7143	16.2143	19.0714	19.0714	14.4286	15.6429	18.9286	18.8571	15.2143	15.5714	18.3571	18.7857	17.2857	Dikarya	HOG80	../OMA_data_unfiltered/OMA_data/Dikarya/	False
../OMA_data_unfiltered/OMA_data/Dikarya/HOG179/	122	122	144	152	152	152	152	152	152	152	144	152	152	144	183	100	138	152	144	9	13.5556	13.5556	16	16.8889	16.8889	16.8889	16.8889	16.8889	16.8889	16.8889	16	16.8889	16.8889	16	20.3333	11.1111	15.3333	16.8889	16	Dikarya	HOG179	../OMA_data_unfiltered/OMA_data/Dikarya/	False
../OMA_data_unfiltered/OMA_data/Dikarya/HOG141/	124	122	122	156	160	174	156	174	176	176	124	160	176	176	144	132	176	160	176	10	12.4	12.2	12.2	15.6	16	17.4	15.6	17.4	17.6	17.6	12.4	16	17.6	17.6	14.4	13.2	17.6	16	17.6	Dikarya	HOG141	../OMA_data_unfiltered/OMA_data/Dikarya/	False
../OMA_data_unfiltered/OMA_data/Dikarya/HOG88/	22	22	22	30	30	30	30	30	30	30	22	30	30	30	30	22	30	30	30	3	7.33333	7.33333	7.33333	10	10	10	10	10	10	10	7.33333	10	10	10	10	7.33333	10	10	10	Dikarya	HOG88	../OMA_data_unfiltered/OMA_data/Dikarya/	False
../OMA_data_unfiltered/OMA_data/Dikarya/HOG74/	153	147	153	156	133	172	156	172	162	162	153	158	172	172	154	143	172	158	172	10	15.3	14.7	15.3	15.6	13.3	17.2	15.6	17.2	16.2	16.2	15.3	15.8	17.2	17.2	15.4	14.3	17.2	15.8	17.2	Dikarya	HOG74	../OMA_data_unfiltered/OMA_data/Dikarya/	False
../OMA_data_unfiltered/OMA_data/Dikarya/HOG91/	173	173	159	143	171	187	133	199	190	196	149	171	205	200	165	137	205	148	194	13	13.3077	13.3077	12.2308	11	13.1538	14.3846	10.2308	15.3077	14.6154	15.0769	11.4615	13.1538	15.7692	15.3846	12.6923	10.5385	15.7692	11.3846	14.9231	Dikarya	HOG91	../OMA_data_unfiltered/OMA_data/Dikarya/	False
../OMA_data_unfiltered/OMA_data/Dikarya/HOG5/	352	310	287	409	402	416	453	416	413	413	280	399	448	448	272	274	413	387	410	18	19.5556	17.2222	15.9444	22.7222	22.3333	23.1111	25.1667	23.1111	22.9444	22.9444	15.5556	22.1667	24.8889	24.8889	15.1111	15.2222	22.9444	21.5	22.7778	Dikarya	HOG5	../OMA_data_unfiltered/OMA_data/Dikarya/	False
../OMA_data_unfiltered/OMA_data/Dikarya/HOG62/	37	37	37	49	49	49	49	49	49	49	37	49	49	49	37	37	49	49	49	4	9.25	9.25	9.25	12.25	12.25	12.25	12.25	12.25	12.25	12.25	9.25	12.25	12.25	12.25	9.25	9.25	12.25	12.25	12.25	Dikarya	HOG62	../OMA_data_unfiltered/OMA_data/Dikarya/	False
../OMA_data_unfiltered/OMA_data/Dikarya/HOG82/	141	141	140	133	140	140	123	140	165	147	140	140	130	130	152	125	157	131	174	10	14.1	14.1	14	13.3	14	14	12.3	14	16.5	14.7	14	14	13	13	15.2	12.5	15.7	13.1	17.4	Dikarya	HOG82	../OMA_data_unfiltered/OMA_data/Dikarya/	False
../OMA_data_unfiltered/OMA_data/Dikarya/HOG101/	264	264	264	293	282	282	293	282	292	284	250	282	274	274	182	184	274	294	272	14	18.8571	18.8571	18.8571	20.9286	20.1429	20.1429	20.9286	20.1429	20.8571	20.2857	17.8571	20.1429	19.5714	19.5714	13	13.1429	19.5714	21	19.4286	Dikarya	HOG101	../OMA_data_unfiltered/OMA_data/Dikarya/	False
../OMA_data_unfiltered/OMA_data/Dikarya/HOG136/	330	330	284	407	390	463	407	435	399	435	284	390	455	437	441	453	402	471	446	20	16.5	16.5	14.2	20.35	19.5	23.15	20.35	21.75	19.95	21.75	14.2	19.5	22.75	21.85	22.05	22.65	20.1	23.55	22.3	Dikarya	HOG136	../OMA_data_unfiltered/OMA_data/Dikarya/	False
../OMA_data_unfiltered/OMA_data/Dikarya/HOG125/	204	204	190	256	252	242	261	262	252	252	220	247	252	257	198	221	252	246	241	14	14.5714	14.5714	13.5714	18.2857	18	17.2857	18.6429	18.7143	18	18	15.7143	17.6429	18	18.3571	14.1429	15.7857	18	17.5714	17.2143	Dikarya	HOG125	../OMA_data_unfiltered/OMA_data/Dikarya/	False
../OMA_data_unfiltered/OMA_data/Dikarya/HOG85/	161	163	231	238	251	251	238	251	239	241	245	251	243	241	168	145	241	147	211	13	12.3846	12.5385	17.7692	18.3077	19.3077	19.3077	18.3077	19.3077	18.3846	18.5385	18.8462	19.3077	18.6923	18.5385	12.9231	11.1538	18.5385	11.3077	16.2308	Dikarya	HOG85	../OMA_data_unfiltered/OMA_data/Dikarya/	False
../OMA_data_unfiltered/OMA_data/Bacteria/HOG535/	72	72	76	72	72	72	76	72	72	72	76	72	72	72	76	72	72	72	72	10	7.2	7.2	7.6	7.2	7.2	7.2	7.6	7.2	7.2	7.2	7.6	7.2	7.2	7.2	7.6	7.2	7.2	7.2	7.2	Bacteria	HOG535	../OMA_data_unfiltered/OMA_data/Bacteria/	False
../OMA_data_unfiltered/OMA_data/Bacteria/HOG266/	121	121	121	112	114	112	112	112	112	114	121	112	114	112	112	116	112	114	112	16	7.5625	7.5625	7.5625	7	7.125	7	7	7	7	7.125	7.5625	7	7.125	7	7	7.25	7	7.125	7	Bacteria	HOG266	../OMA_data_unfiltered/OMA_data/Bacteria/	False
../OMA_data_unfiltered/OMA_data/Bacteria/HOG241/	196	196	196	202	202	204	202	204	209	209	196	202	206	209	193	191	209	193	206	24	8.16667	8.16667	8.16667	8.41667	8.41667	8.5	8.41667	8.5	8.70833	8.70833	8.16667	8.41667	8.58333	8.70833	8.04167	7.95833	8.70833	8.04167	8.58333	Bacteria	HOG241	../OMA_data_unfiltered/OMA_data/Bacteria/	False
../OMA_data_unfiltered/OMA_data/Bacteria/HOG213/	191	191	205	215	179	179	211	179	179	179	205	179	191	193	180	168	179	184	177	26	7.34615	7.34615	7.88462	8.26923	6.88462	6.88462	8.11538	6.88462	6.88462	6.88462	7.88462	6.88462	7.34615	7.42308	6.92308	6.46154	6.88462	7.07692	6.80769	Bacteria	HOG213	../OMA_data_unfiltered/OMA_data/Bacteria/	False
../OMA_data_unfiltered/OMA_data/Bacteria/HOG363/	93	93	93	93	105	105	93	93	93	93	93	105	93	93	109	93	93	93	109	13	7.15385	7.15385	7.15385	7.15385	8.07692	8.07692	7.15385	7.15385	7.15385	7.15385	7.15385	8.07692	7.15385	7.15385	8.38462	7.15385	7.15385	7.15385	8.38462	Bacteria	HOG363	../OMA_data_unfiltered/OMA_data/Bacteria/	False
../OMA_data_unfiltered/OMA_data/Bacteria/HOG423/	113	113	116	119	119	129	119	129	119	119	116	119	119	119	123	107	119	129	119	12	9.41667	9.41667	9.66667	9.91667	9.91667	10.75	9.91667	10.75	9.91667	9.91667	9.66667	9.91667	9.91667	9.91667	10.25	8.91667	9.91667	10.75	9.91667	Bacteria	HOG423	../OMA_data_unfiltered/OMA_data/Bacteria/	False
../OMA_data_unfiltered/OMA_data/Bacteria/HOG624/	114	114	110	108	117	107	108	107	102	98	110	117	110	106	107	100	98	106	101	11	10.3636	10.3636	10	9.81818	10.6364	9.72727	9.81818	9.72727	9.27273	8.90909	10	10.6364	10	9.63636	9.72727	9.09091	8.90909	9.63636	9.18182	Bacteria	HOG624	../OMA_data_unfiltered/OMA_data/Bacteria/	False
../OMA_data_unfiltered/OMA_data/Bacteria/HOG37/	224	224	232	228	242	242	214	242	277	277	228	242	256	246	226	212	266	210	270	26	8.61538	8.61538	8.92308	8.76923	9.30769	9.30769	8.23077	9.30769	10.6538	10.6538	8.76923	9.30769	9.84615	9.46154	8.69231	8.15385	10.2308	8.07692	10.3846	Bacteria	HOG37	../OMA_data_unfiltered/OMA_data/Bacteria/	False
../OMA_data_unfiltered/OMA_data/Bacteria/HOG56/	143	143	129	143	129	115	143	115	143	143	129	129	129	164	185	115	171	129	171	14	10.2143	10.2143	9.21429	10.2143	9.21429	8.21429	10.2143	8.21429	10.2143	10.2143	9.21429	9.21429	9.21429	11.7143	13.2143	8.21429	12.2143	9.21429	12.2143	Bacteria	HOG56	../OMA_data_unfiltered/OMA_data/Bacteria/	False
../OMA_data_unfiltered/OMA_data/Bacteria/HOG486/	165	165	167	173	169	168	175	168	173	169	167	169	194	178	172	152	166	175	179	20	8.25	8.25	8.35	8.65	8.45	8.4	8.75	8.4	8.65	8.45	8.35	8.45	9.7	8.9	8.6	7.6	8.3	8.75	8.95	Bacteria	HOG486	../OMA_data_unfiltered/OMA_data/Bacteria/	False
../OMA_data_unfiltered/OMA_data/Bacteria/HOG229/	129	129	125	125	129	129	129	129	125	125	129	129	125	125	112	110	129	125	125	16	8.0625	8.0625	7.8125	7.8125	8.0625	8.0625	8.0625	8.0625	7.8125	7.8125	8.0625	8.0625	7.8125	7.8125	7	6.875	8.0625	7.8125	7.8125	Bacteria	HOG229	../OMA_data_unfiltered/OMA_data/Bacteria/	False
../OMA_data_unfiltered/OMA_data/Bacteria/HOG53/	136	136	142	122	144	136	122	136	122	122	142	144	128	136	132	132	122	122	136	16	8.5	8.5	8.875	7.625	9	8.5	7.625	8.5	7.625	7.625	8.875	9	8	8.5	8.25	8.25	7.625	7.625	8.5	Bacteria	HOG53	../OMA_data_unfiltered/OMA_data/Bacteria/	False
../OMA_data_unfiltered/OMA_data/Bacteria/HOG83/	112	112	112	112	112	112	112	112	112	112	112	112	112	112	126	126	112	112	112	16	7	7	7	7	7	7	7	7	7	7	7	7	7	7	7.875	7.875	7	7	7	Bacteria	HOG83	../OMA_data_unfiltered/OMA_data/Bacteria/	False
../OMA_data_unfiltered/OMA_data/Bacteria/HOG581/	432	433	419	421	418	410	423	410	424	424	415	420	432	429	443	441	440	413	442	49	8.81633	8.83673	8.55102	8.59184	8.53061	8.36735	8.63265	8.36735	8.65306	8.65306	8.46939	8.57143	8.81633	8.7551	9.04082	9	8.97959	8.42857	9.02041	Bacteria	HOG581	../OMA_data_unfiltered/OMA_data/Bacteria/	False
../OMA_data_unfiltered/OMA_data/Bacteria/HOG609/	107	107	107	99	99	99	99	99	99	99	107	99	99	99	81	81	99	99	99	10	10.7	10.7	10.7	9.9	9.9	9.9	9.9	9.9	9.9	9.9	10.7	9.9	9.9	9.9	8.1	8.1	9.9	9.9	9.9	Bacteria	HOG609	../OMA_data_unfiltered/OMA_data/Bacteria/	False
../OMA_data_unfiltered/OMA_data/Bacteria/HOG667/	200	200	187	264	186	185	264	185	232	248	187	202	202	226	232	163	282	208	274	17	11.7647	11.7647	11	15.5294	10.9412	10.8824	15.5294	10.8824	13.6471	14.5882	11	11.8824	11.8824	13.2941	13.6471	9.58824	16.5882	12.2353	16.1176	Bacteria	HOG667	../OMA_data_unfiltered/OMA_data/Bacteria/	False
../OMA_data_unfiltered/OMA_data/Bacteria/HOG540/	111	111	113	113	109	115	118	115	117	117	108	115	111	109	114	113	113	113	113	14	7.92857	7.92857	8.07143	8.07143	7.78571	8.21429	8.42857	8.21429	8.35714	8.35714	7.71429	8.21429	7.92857	7.78571	8.14286	8.07143	8.07143	8.07143	8.07143	Bacteria	HOG540	../OMA_data_unfiltered/OMA_data/Bacteria/	False
../OMA_data_unfiltered/OMA_data/Bacteria/HOG386/	117	117	117	139	121	121	145	121	135	121	117	121	121	121	117	117	121	121	121	17	6.88235	6.88235	6.88235	8.17647	7.11765	7.11765	8.52941	7.11765	7.94118	7.11765	6.88235	7.11765	7.11765	7.11765	6.88235	6.88235	7.11765	7.11765	7.11765	Bacteria	HOG386	../OMA_data_unfiltered/OMA_data/Bacteria/	False
../OMA_data_unfiltered/OMA_data/Bacteria/HOG335/	85	85	85	87	85	85	87	85	87	87	85	85	87	87	85	91	90	85	90	12	7.08333	7.08333	7.08333	7.25	7.08333	7.08333	7.25	7.08333	7.25	7.25	7.08333	7.08333	7.25	7.25	7.08333	7.58333	7.5	7.08333	7.5	Bacteria	HOG335	../OMA_data_unfiltered/OMA_data/Bacteria/	False
../OMA_data_unfiltered/OMA_data/Bacteria/HOG326/	159	159	162	151	160	160	147	160	165	165	162	160	165	165	149	147	165	151	162	21	7.57143	7.57143	7.71429	7.19048	7.61905	7.61905	7	7.61905	7.85714	7.85714	7.71429	7.61905	7.85714	7.85714	7.09524	7	7.85714	7.19048	7.71429	Bacteria	HOG326	../OMA_data_unfiltered/OMA_data/Bacteria/	False
../OMA_data_unfiltered/OMA_data/Bacteria/HOG260/	179	177	169	181	179	183	184	183	177	175	177	183	181	181	158	160	181	173	177	22	8.13636	8.04545	7.68182	8.22727	8.13636	8.31818	8.36364	8.31818	8.04545	7.95455	8.04545	8.31818	8.22727	8.22727	7.18182	7.27273	8.22727	7.86364	8.04545	Bacteria	HOG260	../OMA_data_unfiltered/OMA_data/Bacteria/	False
../OMA_data_unfiltered/OMA_data/Bacteria/HOG325/	197	197	199	183	185	185	183	185	188	185	199	185	190	188	183	183	187	183	192	27	7.2963	7.2963	7.37037	6.77778	6.85185	6.85185	6.77778	6.85185	6.96296	6.85185	7.37037	6.85185	7.03704	6.96296	6.77778	6.77778	6.92593	6.77778	7.11111	Bacteria	HOG325	../OMA_data_unfiltered/OMA_data/Bacteria/	False
../OMA_data_unfiltered/OMA_data/Bacteria/HOG655/	153	149	156	168	176	185	155	182	184	184	155	176	182	183	146	142	189	157	167	19	8.05263	7.84211	8.21053	8.84211	9.26316	9.73684	8.15789	9.57895	9.68421	9.68421	8.15789	9.26316	9.57895	9.63158	7.68421	7.47368	9.94737	8.26316	8.78947	Bacteria	HOG655	../OMA_data_unfiltered/OMA_data/Bacteria/	False
../OMA_data_unfiltered/OMA_data/Bacteria/HOG39/	596	633	628	619	625	633	619	619	709	645	644	625	687	639	663	596	716	668	635	67	8.89552	9.44776	9.37313	9.23881	9.32836	9.44776	9.23881	9.23881	10.5821	9.62687	9.61194	9.32836	10.2537	9.53731	9.89552	8.89552	10.6866	9.97015	9.47761	Bacteria	HOG39	../OMA_data_unfiltered/OMA_data/Bacteria/	False
../OMA_data_unfiltered/OMA_data/Bacteria/HOG509/	113	113	118	131	133	131	131	131	146	146	118	133	131	131	133	113	143	131	125	16	7.0625	7.0625	7.375	8.1875	8.3125	8.1875	8.1875	8.1875	9.125	9.125	7.375	8.3125	8.1875	8.1875	8.3125	7.0625	8.9375	8.1875	7.8125	Bacteria	HOG509	../OMA_data_unfiltered/OMA_data/Bacteria/	False
../OMA_data_unfiltered/OMA_data/Bacteria/HOG89/	181	181	163	188	150	163	173	163	207	230	166	160	164	179	145	110	165	190	208	13	13.9231	13.9231	12.5385	14.4615	11.5385	12.5385	13.3077	12.5385	15.9231	17.6923	12.7692	12.3077	12.6154	13.7692	11.1538	8.46154	12.6923	14.6154	16	Bacteria	HOG89	../OMA_data_unfiltered/OMA_data/Bacteria/	False
../OMA_data_unfiltered/OMA_data/Bacteria/HOG500/	138	138	138	133	135	140	133	140	144	144	138	135	147	147	137	131	144	135	149	17	8.11765	8.11765	8.11765	7.82353	7.94118	8.23529	7.82353	8.23529	8.47059	8.47059	8.11765	7.94118	8.64706	8.64706	8.05882	7.70588	8.47059	7.94118	8.76471	Bacteria	HOG500	../OMA_data_unfiltered/OMA_data/Bacteria/	False
../OMA_data_unfiltered/OMA_data/Bacteria/HOG277/	175	175	168	174	177	179	175	175	180	180	168	177	177	179	164	168	180	166	175	22	7.95455	7.95455	7.63636	7.90909	8.04545	8.13636	7.95455	7.95455	8.18182	8.18182	7.63636	8.04545	8.04545	8.13636	7.45455	7.63636	8.18182	7.54545	7.95455	Bacteria	HOG277	../OMA_data_unfiltered/OMA_data/Bacteria/	False
../OMA_data_unfiltered/OMA_data/Bacteria/HOG130/	194	194	191	205	205	212	205	212	209	218	191	205	210	210	181	181	214	198	205	23	8.43478	8.43478	8.30435	8.91304	8.91304	9.21739	8.91304	9.21739	9.08696	9.47826	8.30435	8.91304	9.13043	9.13043	7.86957	7.86957	9.30435	8.6087	8.91304	Bacteria	HOG130	../OMA_data_unfiltered/OMA_data/Bacteria/	False
../OMA_data_unfiltered/OMA_data/Bacteria/HOG528/	155	155	151	171	177	183	171	183	177	177	151	177	153	153	171	163	153	159	153	18	8.61111	8.61111	8.38889	9.5	9.83333	10.1667	9.5	10.1667	9.83333	9.83333	8.38889	9.83333	8.5	8.5	9.5	9.05556	8.5	8.83333	8.5	Bacteria	HOG528	../OMA_data_unfiltered/OMA_data/Bacteria/	False
../OMA_data_unfiltered/OMA_data/Bacteria/HOG518/	185	183	183	191	193	195	195	195	200	199	183	193	195	198	195	186	209	189	197	26	7.11538	7.03846	7.03846	7.34615	7.42308	7.5	7.5	7.5	7.69231	7.65385	7.03846	7.42308	7.5	7.61538	7.5	7.15385	8.03846	7.26923	7.57692	Bacteria	HOG518	../OMA_data_unfiltered/OMA_data/Bacteria/	False
../OMA_data_unfiltered/OMA_data/Bacteria/HOG611/	125	125	125	142	139	144	142	139	144	144	125	139	145	142	139	125	142	139	144	14	8.92857	8.92857	8.92857	10.1429	9.92857	10.2857	10.1429	9.92857	10.2857	10.2857	8.92857	9.92857	10.3571	10.1429	9.92857	8.92857	10.1429	9.92857	10.2857	Bacteria	HOG611	../OMA_data_unfiltered/OMA_data/Bacteria/	False
../OMA_data_unfiltered/OMA_data/Bacteria/HOG164/	178	178	178	178	175	178	178	178	175	175	178	179	175	175	175	175	175	178	181	22	8.09091	8.09091	8.09091	8.09091	7.95455	8.09091	8.09091	8.09091	7.95455	7.95455	8.09091	8.13636	7.95455	7.95455	7.95455	7.95455	7.95455	8.09091	8.22727	Bacteria	HOG164	../OMA_data_unfiltered/OMA_data/Bacteria/	False
../OMA_data_unfiltered/OMA_data/Bacteria/HOG111/	1347	1336	1402	1320	1460	1394	1389	1408	1647	1651	1409	1427	1447	1494	1295	1253	1523	1310	1461	162	8.31481	8.24691	8.65432	8.14815	9.01235	8.60494	8.57407	8.69136	10.1667	10.1914	8.69753	8.80864	8.9321	9.22222	7.99383	7.73457	9.40123	8.08642	9.01852	Bacteria	HOG111	../OMA_data_unfiltered/OMA_data/Bacteria/	False
../OMA_data_unfiltered/OMA_data/Bacteria/HOG283/	160	160	160	169	173	173	169	173	172	176	160	173	171	175	163	163	176	171	175	21	7.61905	7.61905	7.61905	8.04762	8.2381	8.2381	8.04762	8.2381	8.19048	8.38095	7.61905	8.2381	8.14286	8.33333	7.7619	7.7619	8.38095	8.14286	8.33333	Bacteria	HOG283	../OMA_data_unfiltered/OMA_data/Bacteria/	False
../OMA_data_unfiltered/OMA_data/Bacteria/HOG149/	222	222	227	234	245	232	234	232	236	233	227	245	240	233	190	185	224	222	242	24	9.25	9.25	9.45833	9.75	10.2083	9.66667	9.75	9.66667	9.83333	9.70833	9.45833	10.2083	10	9.70833	7.91667	7.70833	9.33333	9.25	10.0833	Bacteria	HOG149	../OMA_data_unfiltered/OMA_data/Bacteria/	False
../OMA_data_unfiltered/OMA_data/Bacteria/HOG652/	113	113	108	128	120	120	128	120	136	136	108	120	136	136	111	113	136	120	136	10	11.3	11.3	10.8	12.8	12	12	12.8	12	13.6	13.6	10.8	12	13.6	13.6	11.1	11.3	13.6	12	13.6	Bacteria	HOG652	../OMA_data_unfiltered/OMA_data/Bacteria/	False
../OMA_data_unfiltered/OMA_data/Bacteria/HOG342/	172	172	159	167	174	171	169	171	173	168	162	174	171	173	151	151	173	167	168	21	8.19048	8.19048	7.57143	7.95238	8.28571	8.14286	8.04762	8.14286	8.2381	8	7.71429	8.28571	8.14286	8.2381	7.19048	7.19048	8.2381	7.95238	8	Bacteria	HOG342	../OMA_data_unfiltered/OMA_data/Bacteria/	False
../OMA_data_unfiltered/OMA_data/Bacteria/HOG68/	97	97	97	97	97	97	97	97	97	97	97	97	97	97	83	83	97	97	97	12	8.08333	8.08333	8.08333	8.08333	8.08333	8.08333	8.08333	8.08333	8.08333	8.08333	8.08333	8.08333	8.08333	8.08333	6.91667	6.91667	8.08333	8.08333	8.08333	Bacteria	HOG68	../OMA_data_unfiltered/OMA_data/Bacteria/	False
../OMA_data_unfiltered/OMA_data/Bacteria/HOG301/	170	170	178	177	177	177	177	180	187	181	178	177	179	177	162	158	187	168	179	22	7.72727	7.72727	8.09091	8.04545	8.04545	8.04545	8.04545	8.18182	8.5	8.22727	8.09091	8.04545	8.13636	8.04545	7.36364	7.18182	8.5	7.63636	8.13636	Bacteria	HOG301	../OMA_data_unfiltered/OMA_data/Bacteria/	False
../OMA_data_unfiltered/OMA_data/Bacteria/HOG506/	192	192	232	200	216	216	200	216	272	264	250	216	176	200	177	162	274	178	178	20	9.6	9.6	11.6	10	10.8	10.8	10	10.8	13.6	13.2	12.5	10.8	8.8	10	8.85	8.1	13.7	8.9	8.9	Bacteria	HOG506	../OMA_data_unfiltered/OMA_data/Bacteria/	False
../OMA_data_unfiltered/OMA_data/Bacteria/HOG480/	163	163	165	155	167	167	155	167	165	153	165	167	183	171	163	151	167	186	183	22	7.40909	7.40909	7.5	7.04545	7.59091	7.59091	7.04545	7.59091	7.5	6.95455	7.5	7.59091	8.31818	7.77273	7.40909	6.86364	7.59091	8.45455	8.31818	Bacteria	HOG480	../OMA_data_unfiltered/OMA_data/Bacteria/	False
../OMA_data_unfiltered/OMA_data/Bacteria/HOG436/	94	94	96	100	102	102	100	102	102	102	96	102	105	105	102	100	102	102	105	13	7.23077	7.23077	7.38462	7.69231	7.84615	7.84615	7.69231	7.84615	7.84615	7.84615	7.38462	7.84615	8.07692	8.07692	7.84615	7.69231	7.84615	7.84615	8.07692	Bacteria	HOG436	../OMA_data_unfiltered/OMA_data/Bacteria/	False
../OMA_data_unfiltered/OMA_data/Bacteria/HOG181/	218	218	214	224	230	221	224	225	234	238	208	230	241	237	190	194	243	221	238	25	8.72	8.72	8.56	8.96	9.2	8.84	8.96	9	9.36	9.52	8.32	9.2	9.64	9.48	7.6	7.76	9.72	8.84	9.52	Bacteria	HOG181	../OMA_data_unfiltered/OMA_data/Bacteria/	False
../OMA_data_unfiltered/OMA_data/Bacteria/HOG598/	107	107	107	106	110	107	106	107	110	107	107	110	110	107	101	95	110	114	114	13	8.23077	8.23077	8.23077	8.15385	8.46154	8.23077	8.15385	8.23077	8.46154	8.23077	8.23077	8.46154	8.46154	8.23077	7.76923	7.30769	8.46154	8.76923	8.76923	Bacteria	HOG598	../OMA_data_unfiltered/OMA_data/Bacteria/	False
../OMA_data_unfiltered/OMA_data/Bacteria/HOG176/	265	270	265	262	262	262	262	262	262	262	265	262	262	262	254	254	265	265	262	33	8.0303	8.18182	8.0303	7.93939	7.93939	7.93939	7.93939	7.93939	7.93939	7.93939	8.0303	7.93939	7.93939	7.93939	7.69697	7.69697	8.0303	8.0303	7.93939	Bacteria	HOG176	../OMA_data_unfiltered/OMA_data/Bacteria/	False
../OMA_data_unfiltered/OMA_data/Bacteria/HOG47/	131	117	137	136	174	131	136	131	131	131	137	174	131	131	115	115	131	152	135	14	9.35714	8.35714	9.78571	9.71429	12.4286	9.35714	9.71429	9.35714	9.35714	9.35714	9.78571	12.4286	9.35714	9.35714	8.21429	8.21429	9.35714	10.8571	9.64286	Bacteria	HOG47	../OMA_data_unfiltered/OMA_data/Bacteria/	False
../OMA_data_unfiltered/OMA_data/Bacteria/HOG256/	353	353	355	337	339	367	351	367	374	349	355	337	368	349	348	347	342	351	349	44	8.02273	8.02273	8.06818	7.65909	7.70455	8.34091	7.97727	8.34091	8.5	7.93182	8.06818	7.65909	8.36364	7.93182	7.90909	7.88636	7.77273	7.97727	7.93182	Bacteria	HOG256	../OMA_data_unfiltered/OMA_data/Bacteria/	False
../OMA_data_unfiltered/OMA_data/Bacteria/HOG115/	140	140	138	139	136	136	139	136	140	140	138	138	140	140	136	136	140	136	140	19	7.36842	7.36842	7.26316	7.31579	7.15789	7.15789	7.31579	7.15789	7.36842	7.36842	7.26316	7.26316	7.36842	7.36842	7.15789	7.15789	7.36842	7.15789	7.36842	Bacteria	HOG115	../OMA_data_unfiltered/OMA_data/Bacteria/	False
../OMA_data_unfiltered/OMA_data/Bacteria/HOG622/	193	175	194	239	242	219	219	219	245	252	194	240	242	242	186	191	242	203	242	21	9.19048	8.33333	9.2381	11.381	11.5238	10.4286	10.4286	10.4286	11.6667	12	9.2381	11.4286	11.5238	11.5238	8.85714	9.09524	11.5238	9.66667	11.5238	Bacteria	HOG622	../OMA_data_unfiltered/OMA_data/Bacteria/	False
../OMA_data_unfiltered/OMA_data/Bacteria/HOG545/	190	190	190	166	198	182	166	182	195	172	190	193	170	170	173	176	195	201	172	20	9.5	9.5	9.5	8.3	9.9	9.1	8.3	9.1	9.75	8.6	9.5	9.65	8.5	8.5	8.65	8.8	9.75	10.05	8.6	Bacteria	HOG545	../OMA_data_unfiltered/OMA_data/Bacteria/	False
../OMA_data_unfiltered/OMA_data/Bacteria/HOG422/	78	78	78	78	78	78	78	78	78	78	78	78	76	78	76	76	76	76	78	11	7.09091	7.09091	7.09091	7.09091	7.09091	7.09091	7.09091	7.09091	7.09091	7.09091	7.09091	7.09091	6.90909	7.09091	6.90909	6.90909	6.90909	6.90909	7.09091	Bacteria	HOG422	../OMA_data_unfiltered/OMA_data/Bacteria/	False
../OMA_data_unfiltered/OMA_data/Bacteria/HOG151/	265	263	267	305	301	309	305	321	318	340	267	313	333	333	282	268	332	280	335	38	6.97368	6.92105	7.02632	8.02632	7.92105	8.13158	8.02632	8.44737	8.36842	8.94737	7.02632	8.23684	8.76316	8.76316	7.42105	7.05263	8.73684	7.36842	8.81579	Bacteria	HOG151	../OMA_data_unfiltered/OMA_data/Bacteria/	False
../OMA_data_unfiltered/OMA_data/Bacteria/HOG30/	259	259	222	240	234	234	240	234	236	236	222	234	236	222	282	252	257	282	250	27	9.59259	9.59259	8.22222	8.88889	8.66667	8.66667	8.88889	8.66667	8.74074	8.74074	8.22222	8.66667	8.74074	8.22222	10.4444	9.33333	9.51852	10.4444	9.25926	Bacteria	HOG30	../OMA_data_unfiltered/OMA_data/Bacteria/	False
../OMA_data_unfiltered/OMA_data/Bacteria/HOG299/	94	94	94	110	110	94	110	110	96	96	94	110	99	94	114	110	99	110	96	12	7.83333	7.83333	7.83333	9.16667	9.16667	7.83333	9.16667	9.16667	8	8	7.83333	9.16667	8.25	7.83333	9.5	9.16667	8.25	9.16667	8	Bacteria	HOG299	../OMA_data_unfiltered/OMA_data/Bacteria/	False
../OMA_data_unfiltered/OMA_data/Bacteria/HOG113/	128	128	128	128	128	128	128	128	140	140	128	128	146	146	146	146	128	146	146	17	7.52941	7.52941	7.52941	7.52941	7.52941	7.52941	7.52941	7.52941	8.23529	8.23529	7.52941	7.52941	8.58824	8.58824	8.58824	8.58824	7.52941	8.58824	8.58824	Bacteria	HOG113	../OMA_data_unfiltered/OMA_data/Bacteria/	False
../OMA_data_unfiltered/OMA_data/Bacteria/HOG400/	79	79	91	77	79	82	77	82	77	77	91	79	99	99	77	69	77	91	77	10	7.9	7.9	9.1	7.7	7.9	8.2	7.7	8.2	7.7	7.7	9.1	7.9	9.9	9.9	7.7	6.9	7.7	9.1	7.7	Bacteria	HOG400	../OMA_data_unfiltered/OMA_data/Bacteria/	False
../OMA_data_unfiltered/OMA_data/Bacteria/HOG575/	98	98	98	110	108	108	104	108	92	84	98	108	92	92	90	90	94	90	92	11	8.90909	8.90909	8.90909	10	9.81818	9.81818	9.45455	9.81818	8.36364	7.63636	8.90909	9.81818	8.36364	8.36364	8.18182	8.18182	8.54545	8.18182	8.36364	Bacteria	HOG575	../OMA_data_unfiltered/OMA_data/Bacteria/	False
../OMA_data_unfiltered/OMA_data/Bacteria/HOG274/	169	169	169	187	185	189	187	189	195	193	169	185	200	200	186	180	193	185	195	23	7.34783	7.34783	7.34783	8.13043	8.04348	8.21739	8.13043	8.21739	8.47826	8.3913	7.34783	8.04348	8.69565	8.69565	8.08696	7.82609	8.3913	8.04348	8.47826	Bacteria	HOG274	../OMA_data_unfiltered/OMA_data/Bacteria/	False
../OMA_data_unfiltered/OMA_data/Bacteria/HOG40/	545	496	536	575	531	532	529	609	617	489	557	538	491	487	512	498	579	561	528	54	10.0926	9.18519	9.92593	10.6481	9.83333	9.85185	9.7963	11.2778	11.4259	9.05556	10.3148	9.96296	9.09259	9.01852	9.48148	9.22222	10.7222	10.3889	9.77778	Bacteria	HOG40	../OMA_data_unfiltered/OMA_data/Bacteria/	False
../OMA_data_unfiltered/OMA_data/Bacteria/HOG102/	340	342	335	344	349	350	344	350	358	360	335	349	362	362	307	309	358	339	379	41	8.29268	8.34146	8.17073	8.39024	8.5122	8.53659	8.39024	8.53659	8.73171	8.78049	8.17073	8.5122	8.82927	8.82927	7.4878	7.53659	8.73171	8.26829	9.2439	Bacteria	HOG102	../OMA_data_unfiltered/OMA_data/Bacteria/	False
../OMA_data_unfiltered/OMA_data/Bacteria/HOG31/	1560	1735	1693	1530	2131	2282	1552	2010	1961	2063	1476	1961	2079	1901	1097	921	2165	972	1521	89	17.5281	19.4944	19.0225	17.191	23.9438	25.6404	17.4382	22.5843	22.0337	23.1798	16.5843	22.0337	23.3596	21.3596	12.3258	10.3483	24.3258	10.9213	17.0899	Bacteria	HOG31	../OMA_data_unfiltered/OMA_data/Bacteria/	False
../OMA_data_unfiltered/OMA_data/Bacteria/HOG309/	103	103	117	117	103	117	117	117	117	117	117	117	117	117	103	103	117	103	117	15	6.86667	6.86667	7.8	7.8	6.86667	7.8	7.8	7.8	7.8	7.8	7.8	7.8	7.8	7.8	6.86667	6.86667	7.8	6.86667	7.8	Bacteria	HOG309	../OMA_data_unfiltered/OMA_data/Bacteria/	False
../OMA_data_unfiltered/OMA_data/Bacteria/HOG432/	232	230	232	255	232	231	255	231	232	230	232	232	237	237	225	219	218	232	218	24	9.66667	9.58333	9.66667	10.625	9.66667	9.625	10.625	9.625	9.66667	9.58333	9.66667	9.66667	9.875	9.875	9.375	9.125	9.08333	9.66667	9.08333	Bacteria	HOG432	../OMA_data_unfiltered/OMA_data/Bacteria/	False
../OMA_data_unfiltered/OMA_data/Bacteria/HOG388/	88	88	86	102	111	111	102	102	110	111	86	111	118	114	98	92	110	102	109	12	7.33333	7.33333	7.16667	8.5	9.25	9.25	8.5	8.5	9.16667	9.25	7.16667	9.25	9.83333	9.5	8.16667	7.66667	9.16667	8.5	9.08333	Bacteria	HOG388	../OMA_data_unfiltered/OMA_data/Bacteria/	False
../OMA_data_unfiltered/OMA_data/Bacteria/HOG419/	158	158	145	160	169	169	164	169	161	161	159	169	161	161	167	141	169	157	161	14	11.2857	11.2857	10.3571	11.4286	12.0714	12.0714	11.7143	12.0714	11.5	11.5	11.3571	12.0714	11.5	11.5	11.9286	10.0714	12.0714	11.2143	11.5	Bacteria	HOG419	../OMA_data_unfiltered/OMA_data/Bacteria/	False
../OMA_data_unfiltered/OMA_data/Bacteria/HOG353/	157	157	157	173	161	163	173	163	177	177	157	161	173	171	165	159	180	165	177	21	7.47619	7.47619	7.47619	8.2381	7.66667	7.7619	8.2381	7.7619	8.42857	8.42857	7.47619	7.66667	8.2381	8.14286	7.85714	7.57143	8.57143	7.85714	8.42857	Bacteria	HOG353	../OMA_data_unfiltered/OMA_data/Bacteria/	False
../OMA_data_unfiltered/OMA_data/Bacteria/HOG202/	118	106	118	121	121	118	118	118	118	118	118	118	118	118	115	115	115	121	118	15	7.86667	7.06667	7.86667	8.06667	8.06667	7.86667	7.86667	7.86667	7.86667	7.86667	7.86667	7.86667	7.86667	7.86667	7.66667	7.66667	7.66667	8.06667	7.86667	Bacteria	HOG202	../OMA_data_unfiltered/OMA_data/Bacteria/	False
../OMA_data_unfiltered/OMA_data/Bacteria/HOG332/	692	670	654	646	705	737	668	694	719	721	663	745	697	741	589	570	731	650	737	75	9.22667	8.93333	8.72	8.61333	9.4	9.82667	8.90667	9.25333	9.58667	9.61333	8.84	9.93333	9.29333	9.88	7.85333	7.6	9.74667	8.66667	9.82667	Bacteria	HOG332	../OMA_data_unfiltered/OMA_data/Bacteria/	False
../OMA_data_unfiltered/OMA_data/Bacteria/HOG660/	160	160	179	202	190	190	202	190	182	186	179	190	186	161	182	127	118	194	161	10	16	16	17.9	20.2	19	19	20.2	19	18.2	18.6	17.9	19	18.6	16.1	18.2	12.7	11.8	19.4	16.1	Bacteria	HOG660	../OMA_data_unfiltered/OMA_data/Bacteria/	False
../OMA_data_unfiltered/OMA_data/Bacteria/HOG70/	156	156	170	182	204	188	182	188	184	179	170	204	202	170	170	184	179	184	170	19	8.21053	8.21053	8.94737	9.57895	10.7368	9.89474	9.57895	9.89474	9.68421	9.42105	8.94737	10.7368	10.6316	8.94737	8.94737	9.68421	9.42105	9.68421	8.94737	Bacteria	HOG70	../OMA_data_unfiltered/OMA_data/Bacteria/	False
../OMA_data_unfiltered/OMA_data/Bacteria/HOG438/	221	221	236	204	202	202	204	202	202	202	218	202	202	202	234	216	202	202	202	28	7.89286	7.89286	8.42857	7.28571	7.21429	7.21429	7.28571	7.21429	7.21429	7.21429	7.78571	7.21429	7.21429	7.21429	8.35714	7.71429	7.21429	7.21429	7.21429	Bacteria	HOG438	../OMA_data_unfiltered/OMA_data/Bacteria/	False
../OMA_data_unfiltered/OMA_data/Bacteria/HOG641/	94	94	91	91	91	91	91	91	91	91	91	91	97	91	98	94	91	93	91	10	9.4	9.4	9.1	9.1	9.1	9.1	9.1	9.1	9.1	9.1	9.1	9.1	9.7	9.1	9.8	9.4	9.1	9.3	9.1	Bacteria	HOG641	../OMA_data_unfiltered/OMA_data/Bacteria/	False
../OMA_data_unfiltered/OMA_data/Bacteria/HOG494/	206	206	221	249	247	257	252	243	297	282	221	253	285	290	211	220	259	258	266	23	8.95652	8.95652	9.6087	10.8261	10.7391	11.1739	10.9565	10.5652	12.913	12.2609	9.6087	11	12.3913	12.6087	9.17391	9.56522	11.2609	11.2174	11.5652	Bacteria	HOG494	../OMA_data_unfiltered/OMA_data/Bacteria/	False
../OMA_data_unfiltered/OMA_data/Bacteria/HOG522/	122	122	118	140	120	136	140	136	153	153	122	120	144	144	136	116	138	132	144	14	8.71429	8.71429	8.42857	10	8.57143	9.71429	10	9.71429	10.9286	10.9286	8.71429	8.57143	10.2857	10.2857	9.71429	8.28571	9.85714	9.42857	10.2857	Bacteria	HOG522	../OMA_data_unfiltered/OMA_data/Bacteria/	False
../OMA_data_unfiltered/OMA_data/Bacteria/HOG627/	102	102	102	102	102	102	102	102	102	102	102	102	102	102	108	108	102	102	102	12	8.5	8.5	8.5	8.5	8.5	8.5	8.5	8.5	8.5	8.5	8.5	8.5	8.5	8.5	9	9	8.5	8.5	8.5	Bacteria	HOG627	../OMA_data_unfiltered/OMA_data/Bacteria/	False
../OMA_data_unfiltered/OMA_data/Bacteria/HOG565/	94	94	94	90	94	93	90	93	94	94	94	94	94	94	94	94	94	93	94	11	8.54545	8.54545	8.54545	8.18182	8.54545	8.45455	8.18182	8.45455	8.54545	8.54545	8.54545	8.54545	8.54545	8.54545	8.54545	8.54545	8.54545	8.45455	8.54545	Bacteria	HOG565	../OMA_data_unfiltered/OMA_data/Bacteria/	False
../OMA_data_unfiltered/OMA_data/Bacteria/HOG135/	350	334	350	378	413	403	381	393	427	438	353	409	445	429	346	347	394	367	406	44	7.95455	7.59091	7.95455	8.59091	9.38636	9.15909	8.65909	8.93182	9.70455	9.95455	8.02273	9.29545	10.1136	9.75	7.86364	7.88636	8.95455	8.34091	9.22727	Bacteria	HOG135	../OMA_data_unfiltered/OMA_data/Bacteria/	False
../OMA_data_unfiltered/OMA_data/Bacteria/HOG103/	145	145	143	145	145	142	145	142	147	147	143	145	144	144	142	132	144	144	142	19	7.63158	7.63158	7.52632	7.63158	7.63158	7.47368	7.63158	7.47368	7.73684	7.73684	7.52632	7.63158	7.57895	7.57895	7.47368	6.94737	7.57895	7.57895	7.47368	Bacteria	HOG103	../OMA_data_unfiltered/OMA_data/Bacteria/	False
../OMA_data_unfiltered/OMA_data/Bacteria/HOG315/	211	211	211	211	213	211	211	211	213	213	211	213	222	217	201	193	213	211	213	27	7.81481	7.81481	7.81481	7.81481	7.88889	7.81481	7.81481	7.81481	7.88889	7.88889	7.81481	7.88889	8.22222	8.03704	7.44444	7.14815	7.88889	7.81481	7.88889	Bacteria	HOG315	../OMA_data_unfiltered/OMA_data/Bacteria/	False
../OMA_data_unfiltered/OMA_data/Bacteria/HOG13/	759	759	742	986	1017	987	982	973	1028	1058	756	1017	1042	928	934	824	1084	1020	987	79	9.60759	9.60759	9.39241	12.481	12.8734	12.4937	12.4304	12.3165	13.0127	13.3924	9.56962	12.8734	13.1899	11.7468	11.8228	10.4304	13.7215	12.9114	12.4937	Bacteria	HOG13	../OMA_data_unfiltered/OMA_data/Bacteria/	False
../OMA_data_unfiltered/OMA_data/Bacteria/HOG112/	207	207	221	211	220	220	212	220	215	214	218	220	214	215	199	191	212	214	221	26	7.96154	7.96154	8.5	8.11538	8.46154	8.46154	8.15385	8.46154	8.26923	8.23077	8.38462	8.46154	8.23077	8.26923	7.65385	7.34615	8.15385	8.23077	8.5	Bacteria	HOG112	../OMA_data_unfiltered/OMA_data/Bacteria/	False
../OMA_data_unfiltered/OMA_data/Bacteria/HOG296/	77	77	73	77	77	79	77	79	77	77	73	77	77	76	77	77	77	77	77	10	7.7	7.7	7.3	7.7	7.7	7.9	7.7	7.9	7.7	7.7	7.3	7.7	7.7	7.6	7.7	7.7	7.7	7.7	7.7	Bacteria	HOG296	../OMA_data_unfiltered/OMA_data/Bacteria/	False
../OMA_data_unfiltered/OMA_data/Bacteria/HOG141/	94	94	94	93	90	90	93	90	97	97	94	90	98	95	88	88	97	88	95	13	7.23077	7.23077	7.23077	7.15385	6.92308	6.92308	7.15385	6.92308	7.46154	7.46154	7.23077	6.92308	7.53846	7.30769	6.76923	6.76923	7.46154	6.76923	7.30769	Bacteria	HOG141	../OMA_data_unfiltered/OMA_data/Bacteria/	False
../OMA_data_unfiltered/OMA_data/Bacteria/HOG544/	251	252	258	287	276	293	287	290	289	289	251	273	322	290	272	273	292	265	309	31	8.09677	8.12903	8.32258	9.25806	8.90323	9.45161	9.25806	9.35484	9.32258	9.32258	8.09677	8.80645	10.3871	9.35484	8.77419	8.80645	9.41935	8.54839	9.96774	Bacteria	HOG544	../OMA_data_unfiltered/OMA_data/Bacteria/	False
../OMA_data_unfiltered/OMA_data/Bacteria/HOG475/	90	90	90	90	90	90	90	90	90	90	90	90	90	90	76	76	90	90	90	11	8.18182	8.18182	8.18182	8.18182	8.18182	8.18182	8.18182	8.18182	8.18182	8.18182	8.18182	8.18182	8.18182	8.18182	6.90909	6.90909	8.18182	8.18182	8.18182	Bacteria	HOG475	../OMA_data_unfiltered/OMA_data/Bacteria/	False
../OMA_data_unfiltered/OMA_data/Bacteria/HOG69/	76	76	90	90	76	90	90	90	88	74	90	90	88	74	90	76	109	90	74	10	7.6	7.6	9	9	7.6	9	9	9	8.8	7.4	9	9	8.8	7.4	9	7.6	10.9	9	7.4	Bacteria	HOG69	../OMA_data_unfiltered/OMA_data/Bacteria/	False
../OMA_data_unfiltered/OMA_data/Bacteria/HOG479/	255	259	253	272	258	258	260	258	266	266	253	258	249	265	281	244	289	249	244	33	7.72727	7.84848	7.66667	8.24242	7.81818	7.81818	7.87879	7.81818	8.06061	8.06061	7.66667	7.81818	7.54545	8.0303	8.51515	7.39394	8.75758	7.54545	7.39394	Bacteria	HOG479	../OMA_data_unfiltered/OMA_data/Bacteria/	False
../OMA_data_unfiltered/OMA_data/Bacteria/HOG553/	207	209	232	258	290	258	258	251	264	264	234	293	267	267	223	239	260	284	263	22	9.40909	9.5	10.5455	11.7273	13.1818	11.7273	11.7273	11.4091	12	12	10.6364	13.3182	12.1364	12.1364	10.1364	10.8636	11.8182	12.9091	11.9545	Bacteria	HOG553	../OMA_data_unfiltered/OMA_data/Bacteria/	False
../OMA_data_unfiltered/OMA_data/Bacteria/HOG597/	93	95	93	93	96	96	93	96	98	98	93	96	96	96	85	96	100	96	96	12	7.75	7.91667	7.75	7.75	8	8	7.75	8	8.16667	8.16667	7.75	8	8	8	7.08333	8	8.33333	8	8	Bacteria	HOG597	../OMA_data_unfiltered/OMA_data/Bacteria/	False
../OMA_data_unfiltered/OMA_data/Bacteria/HOG564/	285	285	322	315	315	322	315	329	315	315	322	315	322	312	281	251	315	277	329	20	14.25	14.25	16.1	15.75	15.75	16.1	15.75	16.45	15.75	15.75	16.1	15.75	16.1	15.6	14.05	12.55	15.75	13.85	16.45	Bacteria	HOG564	../OMA_data_unfiltered/OMA_data/Bacteria/	False
../OMA_data_unfiltered/OMA_data/Bacteria/HOG599/	176	151	174	174	190	186	174	188	178	178	174	190	168	168	166	137	190	163	168	19	9.26316	7.94737	9.15789	9.15789	10	9.78947	9.15789	9.89474	9.36842	9.36842	9.15789	10	8.84211	8.84211	8.73684	7.21053	10	8.57895	8.84211	Bacteria	HOG599	../OMA_data_unfiltered/OMA_data/Bacteria/	False
../OMA_data_unfiltered/OMA_data/Bacteria/HOG389/	932	916	932	994	996	1012	941	1009	922	967	934	1002	966	961	855	827	967	999	950	101	9.22772	9.06931	9.22772	9.84158	9.86139	10.0198	9.31683	9.9901	9.12871	9.57426	9.24752	9.92079	9.56436	9.51485	8.46535	8.18812	9.57426	9.89109	9.40594	Bacteria	HOG389	../OMA_data_unfiltered/OMA_data/Bacteria/	False
../OMA_data_unfiltered/OMA_data/Bacteria/HOG329/	229	241	252	257	270	254	257	254	255	255	252	270	260	260	249	227	262	255	259	29	7.89655	8.31034	8.68966	8.86207	9.31034	8.75862	8.86207	8.75862	8.7931	8.7931	8.68966	9.31034	8.96552	8.96552	8.58621	7.82759	9.03448	8.7931	8.93103	Bacteria	HOG329	../OMA_data_unfiltered/OMA_data/Bacteria/	False
../OMA_data_unfiltered/OMA_data/Bacteria/HOG28/	287	287	253	240	242	258	240	258	234	234	279	242	244	244	230	237	244	244	244	23	12.4783	12.4783	11	10.4348	10.5217	11.2174	10.4348	11.2174	10.1739	10.1739	12.1304	10.5217	10.6087	10.6087	10	10.3043	10.6087	10.6087	10.6087	Bacteria	HOG28	../OMA_data_unfiltered/OMA_data/Bacteria/	False
../OMA_data_unfiltered/OMA_data/Bacteria/HOG85/	115	115	115	145	145	131	145	131	183	169	115	145	131	145	111	105	169	131	169	14	8.21429	8.21429	8.21429	10.3571	10.3571	9.35714	10.3571	9.35714	13.0714	12.0714	8.21429	10.3571	9.35714	10.3571	7.92857	7.5	12.0714	9.35714	12.0714	Bacteria	HOG85	../OMA_data_unfiltered/OMA_data/Bacteria/	False
../OMA_data_unfiltered/OMA_data/Bacteria/HOG606/	83	83	87	90	87	90	90	90	81	81	87	87	90	90	79	85	90	87	90	11	7.54545	7.54545	7.90909	8.18182	7.90909	8.18182	8.18182	8.18182	7.36364	7.36364	7.90909	7.90909	8.18182	8.18182	7.18182	7.72727	8.18182	7.90909	8.18182	Bacteria	HOG606	../OMA_data_unfiltered/OMA_data/Bacteria/	False
../OMA_data_unfiltered/OMA_data/Bacteria/HOG215/	775	734	826	842	947	933	828	939	1043	995	813	930	1073	1106	686	608	1034	717	957	69	11.2319	10.6377	11.971	12.2029	13.7246	13.5217	12	13.6087	15.1159	14.4203	11.7826	13.4783	15.5507	16.029	9.94203	8.81159	14.9855	10.3913	13.8696	Bacteria	HOG215	../OMA_data_unfiltered/OMA_data/Bacteria/	False
../OMA_data_unfiltered/OMA_data/Bacteria/HOG255/	409	409	404	465	472	473	449	473	507	501	404	449	514	509	362	371	506	403	489	44	9.29545	9.29545	9.18182	10.5682	10.7273	10.75	10.2045	10.75	11.5227	11.3864	9.18182	10.2045	11.6818	11.5682	8.22727	8.43182	11.5	9.15909	11.1136	Bacteria	HOG255	../OMA_data_unfiltered/OMA_data/Bacteria/	False
../OMA_data_unfiltered/OMA_data/Bacteria/HOG257/	179	179	177	196	193	193	194	193	197	197	171	193	218	197	190	180	206	192	193	24	7.45833	7.45833	7.375	8.16667	8.04167	8.04167	8.08333	8.04167	8.20833	8.20833	7.125	8.04167	9.08333	8.20833	7.91667	7.5	8.58333	8	8.04167	Bacteria	HOG257	../OMA_data_unfiltered/OMA_data/Bacteria/	False
../OMA_data_unfiltered/OMA_data/Bacteria/HOG129/	255	255	227	232	232	260	232	244	264	260	227	232	254	254	255	255	262	259	257	32	7.96875	7.96875	7.09375	7.25	7.25	8.125	7.25	7.625	8.25	8.125	7.09375	7.25	7.9375	7.9375	7.96875	7.96875	8.1875	8.09375	8.03125	Bacteria	HOG129	../OMA_data_unfiltered/OMA_data/Bacteria/	False
../OMA_data_unfiltered/OMA_data/Bacteria/HOG352/	148	148	151	145	158	152	145	152	150	150	151	158	152	149	143	143	150	143	149	19	7.78947	7.78947	7.94737	7.63158	8.31579	8	7.63158	8	7.89474	7.89474	7.94737	8.31579	8	7.84211	7.52632	7.52632	7.89474	7.52632	7.84211	Bacteria	HOG352	../OMA_data_unfiltered/OMA_data/Bacteria/	False
../OMA_data_unfiltered/OMA_data/Bacteria/HOG465/	163	160	158	160	158	163	160	163	184	191	158	158	191	186	156	156	193	156	184	22	7.40909	7.27273	7.18182	7.27273	7.18182	7.40909	7.27273	7.40909	8.36364	8.68182	7.18182	7.18182	8.68182	8.45455	7.09091	7.09091	8.77273	7.09091	8.36364	Bacteria	HOG465	../OMA_data_unfiltered/OMA_data/Bacteria/	False
../OMA_data_unfiltered/OMA_data/Bacteria/HOG602/	92	92	90	90	90	90	90	90	90	90	90	90	90	90	92	92	92	92	92	12	7.66667	7.66667	7.5	7.5	7.5	7.5	7.5	7.5	7.5	7.5	7.5	7.5	7.5	7.5	7.66667	7.66667	7.66667	7.66667	7.66667	Bacteria	HOG602	../OMA_data_unfiltered/OMA_data/Bacteria/	False
../OMA_data_unfiltered/OMA_data/Bacteria/HOG208/	100	100	100	98	100	102	98	102	100	98	100	100	98	102	100	100	98	103	98	14	7.14286	7.14286	7.14286	7	7.14286	7.28571	7	7.28571	7.14286	7	7.14286	7.14286	7	7.28571	7.14286	7.14286	7	7.35714	7	Bacteria	HOG208	../OMA_data_unfiltered/OMA_data/Bacteria/	False
../OMA_data_unfiltered/OMA_data/Bacteria/HOG505/	77	77	77	77	77	77	77	77	77	77	77	77	77	77	77	77	77	77	77	11	7	7	7	7	7	7	7	7	7	7	7	7	7	7	7	7	7	7	7	Bacteria	HOG505	../OMA_data_unfiltered/OMA_data/Bacteria/	False
../OMA_data_unfiltered/OMA_data/Bacteria/HOG364/	702	655	720	889	902	920	786	883	967	983	764	874	1063	1099	780	696	973	654	899	45	15.6	14.5556	16	19.7556	20.0444	20.4444	17.4667	19.6222	21.4889	21.8444	16.9778	19.4222	23.6222	24.4222	17.3333	15.4667	21.6222	14.5333	19.9778	Bacteria	HOG364	../OMA_data_unfiltered/OMA_data/Bacteria/	False
../OMA_data_unfiltered/OMA_data/Bacteria/HOG11/	125	125	131	161	151	155	139	161	171	171	131	165	151	149	149	149	155	149	149	13	9.61538	9.61538	10.0769	12.3846	11.6154	11.9231	10.6923	12.3846	13.1538	13.1538	10.0769	12.6923	11.6154	11.4615	11.4615	11.4615	11.9231	11.4615	11.4615	Bacteria	HOG11	../OMA_data_unfiltered/OMA_data/Bacteria/	False
../OMA_data_unfiltered/OMA_data/Bacteria/HOG605/	232	232	220	216	212	217	214	219	214	237	220	212	217	219	232	218	215	218	229	26	8.92308	8.92308	8.46154	8.30769	8.15385	8.34615	8.23077	8.42308	8.23077	9.11538	8.46154	8.15385	8.34615	8.42308	8.92308	8.38462	8.26923	8.38462	8.80769	Bacteria	HOG605	../OMA_data_unfiltered/OMA_data/Bacteria/	False
../OMA_data_unfiltered/OMA_data/Bacteria/HOG154/	144	144	144	166	166	165	166	165	163	163	144	166	163	165	149	149	159	160	163	19	7.57895	7.57895	7.57895	8.73684	8.73684	8.68421	8.73684	8.68421	8.57895	8.57895	7.57895	8.73684	8.57895	8.68421	7.84211	7.84211	8.36842	8.42105	8.57895	Bacteria	HOG154	../OMA_data_unfiltered/OMA_data/Bacteria/	False
../OMA_data_unfiltered/OMA_data/Bacteria/HOG305/	232	232	230	230	230	230	230	230	235	232	230	230	230	233	206	192	235	230	235	27	8.59259	8.59259	8.51852	8.51852	8.51852	8.51852	8.51852	8.51852	8.7037	8.59259	8.51852	8.51852	8.51852	8.62963	7.62963	7.11111	8.7037	8.51852	8.7037	Bacteria	HOG305	../OMA_data_unfiltered/OMA_data/Bacteria/	False
../OMA_data_unfiltered/OMA_data/Bacteria/HOG122/	157	157	162	162	165	165	162	165	162	162	162	165	164	162	156	150	162	158	162	20	7.85	7.85	8.1	8.1	8.25	8.25	8.1	8.25	8.1	8.1	8.1	8.25	8.2	8.1	7.8	7.5	8.1	7.9	8.1	Bacteria	HOG122	../OMA_data_unfiltered/OMA_data/Bacteria/	False
../OMA_data_unfiltered/OMA_data/Bacteria/HOG344/	177	177	177	177	177	179	175	179	177	177	177	177	177	187	171	173	177	177	175	23	7.69565	7.69565	7.69565	7.69565	7.69565	7.78261	7.6087	7.78261	7.69565	7.69565	7.69565	7.69565	7.69565	8.13043	7.43478	7.52174	7.69565	7.69565	7.6087	Bacteria	HOG344	../OMA_data_unfiltered/OMA_data/Bacteria/	False
../OMA_data_unfiltered/OMA_data/Bacteria/HOG239/	166	169	169	201	186	203	207	203	197	193	169	200	196	206	184	176	196	184	209	23	7.21739	7.34783	7.34783	8.73913	8.08696	8.82609	9	8.82609	8.56522	8.3913	7.34783	8.69565	8.52174	8.95652	8	7.65217	8.52174	8	9.08696	Bacteria	HOG239	../OMA_data_unfiltered/OMA_data/Bacteria/	False
../OMA_data_unfiltered/OMA_data/Bacteria/HOG384/	149	149	149	151	152	154	149	154	154	151	149	154	154	154	151	151	154	156	154	21	7.09524	7.09524	7.09524	7.19048	7.2381	7.33333	7.09524	7.33333	7.33333	7.19048	7.09524	7.33333	7.33333	7.33333	7.19048	7.19048	7.33333	7.42857	7.33333	Bacteria	HOG384	../OMA_data_unfiltered/OMA_data/Bacteria/	False
../OMA_data_unfiltered/OMA_data/Bacteria/HOG371/	280	277	284	279	285	279	279	279	288	288	284	285	288	288	263	259	288	259	273	36	7.77778	7.69444	7.88889	7.75	7.91667	7.75	7.75	7.75	8	8	7.88889	7.91667	8	8	7.30556	7.19444	8	7.19444	7.58333	Bacteria	HOG371	../OMA_data_unfiltered/OMA_data/Bacteria/	False
../OMA_data_unfiltered/OMA_data/Bacteria/HOG443/	75	75	75	77	75	75	77	75	75	77	75	75	75	75	75	75	75	77	77	11	6.81818	6.81818	6.81818	7	6.81818	6.81818	7	6.81818	6.81818	7	6.81818	6.81818	6.81818	6.81818	6.81818	6.81818	6.81818	7	7	Bacteria	HOG443	../OMA_data_unfiltered/OMA_data/Bacteria/	False
../OMA_data_unfiltered/OMA_data/Bacteria/HOG146/	80	80	80	80	80	80	80	80	80	80	80	80	80	80	80	80	80	80	80	12	6.66667	6.66667	6.66667	6.66667	6.66667	6.66667	6.66667	6.66667	6.66667	6.66667	6.66667	6.66667	6.66667	6.66667	6.66667	6.66667	6.66667	6.66667	6.66667	Bacteria	HOG146	../OMA_data_unfiltered/OMA_data/Bacteria/	False
../OMA_data_unfiltered/OMA_data/Bacteria/HOG472/	363	363	361	345	348	355	345	355	366	402	356	348	387	366	262	274	358	316	363	32	11.3438	11.3438	11.2812	10.7812	10.875	11.0938	10.7812	11.0938	11.4375	12.5625	11.125	10.875	12.0938	11.4375	8.1875	8.5625	11.1875	9.875	11.3438	Bacteria	HOG472	../OMA_data_unfiltered/OMA_data/Bacteria/	False
../OMA_data_unfiltered/OMA_data/Bacteria/HOG406/	511	511	511	534	537	535	534	535	568	548	525	519	569	551	506	478	568	528	553	58	8.81034	8.81034	8.81034	9.2069	9.25862	9.22414	9.2069	9.22414	9.7931	9.44828	9.05172	8.94828	9.81034	9.5	8.72414	8.24138	9.7931	9.10345	9.53448	Bacteria	HOG406	../OMA_data_unfiltered/OMA_data/Bacteria/	False
../OMA_data_unfiltered/OMA_data/Bacteria/HOG588/	105	102	102	99	107	105	99	105	101	107	102	107	107	107	99	101	107	105	107	13	8.07692	7.84615	7.84615	7.61538	8.23077	8.07692	7.61538	8.07692	7.76923	8.23077	7.84615	8.23077	8.23077	8.23077	7.61538	7.76923	8.23077	8.07692	8.23077	Bacteria	HOG588	../OMA_data_unfiltered/OMA_data/Bacteria/	False
../OMA_data_unfiltered/OMA_data/Bacteria/HOG551/	247	233	212	212	247	247	212	247	247	212	212	296	247	247	214	214	247	205	247	19	13	12.2632	11.1579	11.1579	13	13	11.1579	13	13	11.1579	11.1579	15.5789	13	13	11.2632	11.2632	13	10.7895	13	Bacteria	HOG551	../OMA_data_unfiltered/OMA_data/Bacteria/	False
../OMA_data_unfiltered/OMA_data/Bacteria/HOG271/	233	226	226	239	235	235	239	235	253	253	226	235	271	271	203	187	255	216	271	26	8.96154	8.69231	8.69231	9.19231	9.03846	9.03846	9.19231	9.03846	9.73077	9.73077	8.69231	9.03846	10.4231	10.4231	7.80769	7.19231	9.80769	8.30769	10.4231	Bacteria	HOG271	../OMA_data_unfiltered/OMA_data/Bacteria/	False
../OMA_data_unfiltered/OMA_data/Bacteria/HOG304/	380	380	372	426	434	447	403	447	423	449	372	434	447	447	332	297	437	329	439	31	12.2581	12.2581	12	13.7419	14	14.4194	13	14.4194	13.6452	14.4839	12	14	14.4194	14.4194	10.7097	9.58065	14.0968	10.6129	14.1613	Bacteria	HOG304	../OMA_data_unfiltered/OMA_data/Bacteria/	False
../OMA_data_unfiltered/OMA_data/Bacteria/HOG235/	101	101	99	99	102	102	99	102	108	108	99	102	108	108	104	99	108	104	108	15	6.73333	6.73333	6.6	6.6	6.8	6.8	6.6	6.8	7.2	7.2	6.6	6.8	7.2	7.2	6.93333	6.6	7.2	6.93333	7.2	Bacteria	HOG235	../OMA_data_unfiltered/OMA_data/Bacteria/	False
../OMA_data_unfiltered/OMA_data/Bacteria/HOG628/	78	78	76	76	84	78	76	78	84	84	76	84	84	76	80	80	76	76	76	10	7.8	7.8	7.6	7.6	8.4	7.8	7.6	7.8	8.4	8.4	7.6	8.4	8.4	7.6	8	8	7.6	7.6	7.6	Bacteria	HOG628	../OMA_data_unfiltered/OMA_data/Bacteria/	False
../OMA_data_unfiltered/OMA_data/Bacteria/HOG429/	98	98	98	100	100	100	100	100	100	100	98	100	98	98	88	88	100	100	98	12	8.16667	8.16667	8.16667	8.33333	8.33333	8.33333	8.33333	8.33333	8.33333	8.33333	8.16667	8.33333	8.16667	8.16667	7.33333	7.33333	8.33333	8.33333	8.16667	Bacteria	HOG429	../OMA_data_unfiltered/OMA_data/Bacteria/	False
../OMA_data_unfiltered/OMA_data/Bacteria/HOG554/	75	75	77	86	90	88	86	88	88	88	77	92	88	86	83	83	88	83	86	10	7.5	7.5	7.7	8.6	9	8.8	8.6	8.8	8.8	8.8	7.7	9.2	8.8	8.6	8.3	8.3	8.8	8.3	8.6	Bacteria	HOG554	../OMA_data_unfiltered/OMA_data/Bacteria/	False
../OMA_data_unfiltered/OMA_data/Bacteria/HOG463/	101	101	99	107	107	107	107	107	107	107	99	107	109	107	107	107	107	107	107	14	7.21429	7.21429	7.07143	7.64286	7.64286	7.64286	7.64286	7.64286	7.64286	7.64286	7.07143	7.64286	7.78571	7.64286	7.64286	7.64286	7.64286	7.64286	7.64286	Bacteria	HOG463	../OMA_data_unfiltered/OMA_data/Bacteria/	False
../OMA_data_unfiltered/OMA_data/Bacteria/HOG152/	237	237	230	257	254	254	257	254	263	260	230	257	264	264	238	233	257	257	261	32	7.40625	7.40625	7.1875	8.03125	7.9375	7.9375	8.03125	7.9375	8.21875	8.125	7.1875	8.03125	8.25	8.25	7.4375	7.28125	8.03125	8.03125	8.15625	Bacteria	HOG152	../OMA_data_unfiltered/OMA_data/Bacteria/	False
../OMA_data_unfiltered/OMA_data/Bacteria/HOG369/	94	94	94	94	94	94	94	94	98	98	94	94	92	92	91	91	98	94	92	13	7.23077	7.23077	7.23077	7.23077	7.23077	7.23077	7.23077	7.23077	7.53846	7.53846	7.23077	7.23077	7.07692	7.07692	7	7	7.53846	7.23077	7.07692	Bacteria	HOG369	../OMA_data_unfiltered/OMA_data/Bacteria/	False
../OMA_data_unfiltered/OMA_data/Bacteria/HOG408/	78	78	78	82	100	98	82	98	98	98	78	100	100	103	92	78	100	100	100	11	7.09091	7.09091	7.09091	7.45455	9.09091	8.90909	7.45455	8.90909	8.90909	8.90909	7.09091	9.09091	9.09091	9.36364	8.36364	7.09091	9.09091	9.09091	9.09091	Bacteria	HOG408	../OMA_data_unfiltered/OMA_data/Bacteria/	False
../OMA_data_unfiltered/OMA_data/Bacteria/HOG308/	158	158	150	158	158	158	158	158	158	158	150	158	155	155	155	155	158	158	155	18	8.77778	8.77778	8.33333	8.77778	8.77778	8.77778	8.77778	8.77778	8.77778	8.77778	8.33333	8.77778	8.61111	8.61111	8.61111	8.61111	8.77778	8.77778	8.61111	Bacteria	HOG308	../OMA_data_unfiltered/OMA_data/Bacteria/	False
../OMA_data_unfiltered/OMA_data/Bacteria/HOG55/	172	158	158	186	172	162	186	162	160	160	158	172	144	144	150	158	158	158	158	20	8.6	7.9	7.9	9.3	8.6	8.1	9.3	8.1	8	8	7.9	8.6	7.2	7.2	7.5	7.9	7.9	7.9	7.9	Bacteria	HOG55	../OMA_data_unfiltered/OMA_data/Bacteria/	False
../OMA_data_unfiltered/OMA_data/Bacteria/HOG536/	75	75	76	78	78	78	78	78	78	78	76	78	78	78	73	76	78	78	78	10	7.5	7.5	7.6	7.8	7.8	7.8	7.8	7.8	7.8	7.8	7.6	7.8	7.8	7.8	7.3	7.6	7.8	7.8	7.8	Bacteria	HOG536	../OMA_data_unfiltered/OMA_data/Bacteria/	False
../OMA_data_unfiltered/OMA_data/Bacteria/HOG161/	146	143	146	152	154	147	152	149	152	152	143	154	151	157	143	143	155	141	157	19	7.68421	7.52632	7.68421	8	8.10526	7.73684	8	7.84211	8	8	7.52632	8.10526	7.94737	8.26316	7.52632	7.52632	8.15789	7.42105	8.26316	Bacteria	HOG161	../OMA_data_unfiltered/OMA_data/Bacteria/	False
../OMA_data_unfiltered/OMA_data/Bacteria/HOG174/	87	87	89	95	98	95	95	95	98	98	89	98	95	95	90	103	98	103	95	11	7.90909	7.90909	8.09091	8.63636	8.90909	8.63636	8.63636	8.63636	8.90909	8.90909	8.09091	8.90909	8.63636	8.63636	8.18182	9.36364	8.90909	9.36364	8.63636	Bacteria	HOG174	../OMA_data_unfiltered/OMA_data/Bacteria/	False
../OMA_data_unfiltered/OMA_data/Bacteria/HOG147/	305	291	293	401	357	401	383	401	417	417	305	357	405	405	331	313	391	333	417	25	12.2	11.64	11.72	16.04	14.28	16.04	15.32	16.04	16.68	16.68	12.2	14.28	16.2	16.2	13.24	12.52	15.64	13.32	16.68	Bacteria	HOG147	../OMA_data_unfiltered/OMA_data/Bacteria/	False
../OMA_data_unfiltered/OMA_data/Bacteria/HOG100/	160	160	168	172	169	172	169	169	181	183	168	169	180	180	160	166	174	166	169	21	7.61905	7.61905	8	8.19048	8.04762	8.19048	8.04762	8.04762	8.61905	8.71429	8	8.04762	8.57143	8.57143	7.61905	7.90476	8.28571	7.90476	8.04762	Bacteria	HOG100	../OMA_data_unfiltered/OMA_data/Bacteria/	False
../OMA_data_unfiltered/OMA_data/Bacteria/HOG92/	93	93	93	79	79	79	79	79	93	93	93	79	93	93	93	93	79	79	79	11	8.45455	8.45455	8.45455	7.18182	7.18182	7.18182	7.18182	7.18182	8.45455	8.45455	8.45455	7.18182	8.45455	8.45455	8.45455	8.45455	7.18182	7.18182	7.18182	Bacteria	HOG92	../OMA_data_unfiltered/OMA_data/Bacteria/	False
../OMA_data_unfiltered/OMA_data/Bacteria/HOG297/	215	218	219	224	239	242	220	242	239	234	222	239	236	237	214	228	245	212	242	28	7.67857	7.78571	7.82143	8	8.53571	8.64286	7.85714	8.64286	8.53571	8.35714	7.92857	8.53571	8.42857	8.46429	7.64286	8.14286	8.75	7.57143	8.64286	Bacteria	HOG297	../OMA_data_unfiltered/OMA_data/Bacteria/	False
../OMA_data_unfiltered/OMA_data/Bacteria/HOG411/	574	545	585	577	608	596	577	580	609	604	566	608	624	615	568	513	649	565	627	67	8.56716	8.13433	8.73134	8.61194	9.07463	8.89552	8.61194	8.65672	9.08955	9.01493	8.44776	9.07463	9.31343	9.1791	8.47761	7.65672	9.68657	8.43284	9.35821	Bacteria	HOG411	../OMA_data_unfiltered/OMA_data/Bacteria/	False
../OMA_data_unfiltered/OMA_data/Bacteria/HOG668/	218	216	204	195	153	193	195	193	193	172	202	212	179	198	185	208	195	208	193	19	11.4737	11.3684	10.7368	10.2632	8.05263	10.1579	10.2632	10.1579	10.1579	9.05263	10.6316	11.1579	9.42105	10.4211	9.73684	10.9474	10.2632	10.9474	10.1579	Bacteria	HOG668	../OMA_data_unfiltered/OMA_data/Bacteria/	False
../OMA_data_unfiltered/OMA_data/Bacteria/HOG637/	307	301	249	256	293	293	228	293	259	247	263	293	281	281	241	249	259	277	295	27	11.3704	11.1481	9.22222	9.48148	10.8519	10.8519	8.44444	10.8519	9.59259	9.14815	9.74074	10.8519	10.4074	10.4074	8.92593	9.22222	9.59259	10.2593	10.9259	Bacteria	HOG637	../OMA_data_unfiltered/OMA_data/Bacteria/	False
../OMA_data_unfiltered/OMA_data/Bacteria/HOG280/	298	296	299	310	311	314	318	324	326	329	290	325	343	339	282	283	326	322	339	37	8.05405	8	8.08108	8.37838	8.40541	8.48649	8.59459	8.75676	8.81081	8.89189	7.83784	8.78378	9.27027	9.16216	7.62162	7.64865	8.81081	8.7027	9.16216	Bacteria	HOG280	../OMA_data_unfiltered/OMA_data/Bacteria/	False
../OMA_data_unfiltered/OMA_data/Bacteria/HOG526/	86	86	86	76	76	76	76	76	78	78	86	76	78	76	76	74	78	76	78	11	7.81818	7.81818	7.81818	6.90909	6.90909	6.90909	6.90909	6.90909	7.09091	7.09091	7.81818	6.90909	7.09091	6.90909	6.90909	6.72727	7.09091	6.90909	7.09091	Bacteria	HOG526	../OMA_data_unfiltered/OMA_data/Bacteria/	False
../OMA_data_unfiltered/OMA_data/Bacteria/HOG594/	100	100	103	106	106	103	106	103	100	100	103	103	100	106	98	98	100	103	103	13	7.69231	7.69231	7.92308	8.15385	8.15385	7.92308	8.15385	7.92308	7.69231	7.69231	7.92308	7.92308	7.69231	8.15385	7.53846	7.53846	7.69231	7.92308	7.92308	Bacteria	HOG594	../OMA_data_unfiltered/OMA_data/Bacteria/	False
../OMA_data_unfiltered/OMA_data/Bacteria/HOG265/	66	66	68	68	68	66	66	66	66	66	68	68	66	66	66	66	66	66	66	10	6.6	6.6	6.8	6.8	6.8	6.6	6.6	6.6	6.6	6.6	6.8	6.8	6.6	6.6	6.6	6.6	6.6	6.6	6.6	Bacteria	HOG265	../OMA_data_unfiltered/OMA_data/Bacteria/	False
../OMA_data_unfiltered/OMA_data/Bacteria/HOG636/	71	71	73	73	71	71	73	71	85	83	73	71	75	75	71	71	73	75	73	10	7.1	7.1	7.3	7.3	7.1	7.1	7.3	7.1	8.5	8.3	7.3	7.1	7.5	7.5	7.1	7.1	7.3	7.5	7.3	Bacteria	HOG636	../OMA_data_unfiltered/OMA_data/Bacteria/	False
../OMA_data_unfiltered/OMA_data/Bacteria/HOG43/	69	69	83	69	83	69	69	69	104	104	69	83	83	83	69	69	69	69	69	10	6.9	6.9	8.3	6.9	8.3	6.9	6.9	6.9	10.4	10.4	6.9	8.3	8.3	8.3	6.9	6.9	6.9	6.9	6.9	Bacteria	HOG43	../OMA_data_unfiltered/OMA_data/Bacteria/	False
../OMA_data_unfiltered/OMA_data/Bacteria/HOG327/	112	112	102	112	120	120	120	120	116	116	102	120	116	116	107	107	116	120	113	15	7.46667	7.46667	6.8	7.46667	8	8	8	8	7.73333	7.73333	6.8	8	7.73333	7.73333	7.13333	7.13333	7.73333	8	7.53333	Bacteria	HOG327	../OMA_data_unfiltered/OMA_data/Bacteria/	False
../OMA_data_unfiltered/OMA_data/Bacteria/HOG282/	173	173	173	174	171	169	171	167	171	171	173	171	174	174	148	152	179	169	179	21	8.2381	8.2381	8.2381	8.28571	8.14286	8.04762	8.14286	7.95238	8.14286	8.14286	8.2381	8.14286	8.28571	8.28571	7.04762	7.2381	8.52381	8.04762	8.52381	Bacteria	HOG282	../OMA_data_unfiltered/OMA_data/Bacteria/	False
../OMA_data_unfiltered/OMA_data/Bacteria/HOG263/	328	328	323	312	321	336	318	336	345	349	326	317	345	342	327	303	340	307	381	40	8.2	8.2	8.075	7.8	8.025	8.4	7.95	8.4	8.625	8.725	8.15	7.925	8.625	8.55	8.175	7.575	8.5	7.675	9.525	Bacteria	HOG263	../OMA_data_unfiltered/OMA_data/Bacteria/	False
../OMA_data_unfiltered/OMA_data/Bacteria/HOG313/	236	236	239	249	239	244	249	242	248	258	239	239	244	246	236	210	250	256	254	26	9.07692	9.07692	9.19231	9.57692	9.19231	9.38462	9.57692	9.30769	9.53846	9.92308	9.19231	9.19231	9.38462	9.46154	9.07692	8.07692	9.61538	9.84615	9.76923	Bacteria	HOG313	../OMA_data_unfiltered/OMA_data/Bacteria/	False
../OMA_data_unfiltered/OMA_data/Bacteria/HOG477/	116	116	98	96	96	96	96	96	96	96	98	96	96	96	96	96	96	96	96	10	11.6	11.6	9.8	9.6	9.6	9.6	9.6	9.6	9.6	9.6	9.8	9.6	9.6	9.6	9.6	9.6	9.6	9.6	9.6	Bacteria	HOG477	../OMA_data_unfiltered/OMA_data/Bacteria/	False
../OMA_data_unfiltered/OMA_data/Bacteria/HOG631/	172	172	161	175	173	173	175	173	161	170	170	182	184	172	179	159	188	194	182	19	9.05263	9.05263	8.47368	9.21053	9.10526	9.10526	9.21053	9.10526	8.47368	8.94737	8.94737	9.57895	9.68421	9.05263	9.42105	8.36842	9.89474	10.2105	9.57895	Bacteria	HOG631	../OMA_data_unfiltered/OMA_data/Bacteria/	False
../OMA_data_unfiltered/OMA_data/Bacteria/HOG523/	357	357	325	341	341	341	341	341	329	329	325	341	331	329	362	327	329	341	329	32	11.1562	11.1562	10.1562	10.6562	10.6562	10.6562	10.6562	10.6562	10.2812	10.2812	10.1562	10.6562	10.3438	10.2812	11.3125	10.2188	10.2812	10.6562	10.2812	Bacteria	HOG523	../OMA_data_unfiltered/OMA_data/Bacteria/	False
../OMA_data_unfiltered/OMA_data/Bacteria/HOG105/	167	167	167	171	173	177	171	177	177	186	169	173	176	175	167	154	180	167	181	21	7.95238	7.95238	7.95238	8.14286	8.2381	8.42857	8.14286	8.42857	8.42857	8.85714	8.04762	8.2381	8.38095	8.33333	7.95238	7.33333	8.57143	7.95238	8.61905	Bacteria	HOG105	../OMA_data_unfiltered/OMA_data/Bacteria/	False
../OMA_data_unfiltered/OMA_data/Bacteria/HOG205/	177	177	183	185	185	185	185	185	189	185	186	185	187	185	176	166	188	179	185	23	7.69565	7.69565	7.95652	8.04348	8.04348	8.04348	8.04348	8.04348	8.21739	8.04348	8.08696	8.04348	8.13043	8.04348	7.65217	7.21739	8.17391	7.78261	8.04348	Bacteria	HOG205	../OMA_data_unfiltered/OMA_data/Bacteria/	False
../OMA_data_unfiltered/OMA_data/Bacteria/HOG210/	265	268	253	251	259	251	251	251	281	267	253	251	251	249	243	219	284	251	255	32	8.28125	8.375	7.90625	7.84375	8.09375	7.84375	7.84375	7.84375	8.78125	8.34375	7.90625	7.84375	7.84375	7.78125	7.59375	6.84375	8.875	7.84375	7.96875	Bacteria	HOG210	../OMA_data_unfiltered/OMA_data/Bacteria/	False
../OMA_data_unfiltered/OMA_data/Bacteria/HOG140/	163	165	166	172	172	172	172	171	183	183	166	175	180	176	169	169	179	172	185	21	7.7619	7.85714	7.90476	8.19048	8.19048	8.19048	8.19048	8.14286	8.71429	8.71429	7.90476	8.33333	8.57143	8.38095	8.04762	8.04762	8.52381	8.19048	8.80952	Bacteria	HOG140	../OMA_data_unfiltered/OMA_data/Bacteria/	False
../OMA_data_unfiltered/OMA_data/Bacteria/HOG410/	67	67	67	67	67	67	67	67	81	67	67	67	67	67	67	81	67	67	67	10	6.7	6.7	6.7	6.7	6.7	6.7	6.7	6.7	8.1	6.7	6.7	6.7	6.7	6.7	6.7	8.1	6.7	6.7	6.7	Bacteria	HOG410	../OMA_data_unfiltered/OMA_data/Bacteria/	False
../OMA_data_unfiltered/OMA_data/Bacteria/HOG238/	92	92	92	125	108	118	116	118	117	117	92	116	112	112	103	108	113	116	112	12	7.66667	7.66667	7.66667	10.4167	9	9.83333	9.66667	9.83333	9.75	9.75	7.66667	9.66667	9.33333	9.33333	8.58333	9	9.41667	9.66667	9.33333	Bacteria	HOG238	../OMA_data_unfiltered/OMA_data/Bacteria/	False
../OMA_data_unfiltered/OMA_data/Bacteria/HOG284/	285	290	284	264	296	266	264	266	281	277	287	284	296	261	248	228	306	281	278	29	9.82759	10	9.7931	9.10345	10.2069	9.17241	9.10345	9.17241	9.68966	9.55172	9.89655	9.7931	10.2069	9	8.55172	7.86207	10.5517	9.68966	9.58621	Bacteria	HOG284	../OMA_data_unfiltered/OMA_data/Bacteria/	False
../OMA_data_unfiltered/OMA_data/Bacteria/HOG25/	660	625	668	679	679	651	667	651	679	679	668	651	660	674	632	588	679	717	665	69	9.56522	9.05797	9.68116	9.84058	9.84058	9.43478	9.66667	9.43478	9.84058	9.84058	9.68116	9.43478	9.56522	9.76812	9.15942	8.52174	9.84058	10.3913	9.63768	Bacteria	HOG25	../OMA_data_unfiltered/OMA_data/Bacteria/	False
../OMA_data_unfiltered/OMA_data/Bacteria/HOG14/	355	383	339	408	418	373	383	355	433	374	339	432	376	363	469	433	495	390	437	30	11.8333	12.7667	11.3	13.6	13.9333	12.4333	12.7667	11.8333	14.4333	12.4667	11.3	14.4	12.5333	12.1	15.6333	14.4333	16.5	13	14.5667	Bacteria	HOG14	../OMA_data_unfiltered/OMA_data/Bacteria/	False
../OMA_data_unfiltered/OMA_data/Bacteria/HOG124/	381	395	397	468	406	420	466	420	462	462	362	406	407	433	483	498	476	498	358	45	8.46667	8.77778	8.82222	10.4	9.02222	9.33333	10.3556	9.33333	10.2667	10.2667	8.04444	9.02222	9.04444	9.62222	10.7333	11.0667	10.5778	11.0667	7.95556	Bacteria	HOG124	../OMA_data_unfiltered/OMA_data/Bacteria/	False
../OMA_data_unfiltered/OMA_data/Bacteria/HOG234/	175	175	178	183	186	186	183	186	183	183	178	186	190	190	174	172	186	175	183	23	7.6087	7.6087	7.73913	7.95652	8.08696	8.08696	7.95652	8.08696	7.95652	7.95652	7.73913	8.08696	8.26087	8.26087	7.56522	7.47826	8.08696	7.6087	7.95652	Bacteria	HOG234	../OMA_data_unfiltered/OMA_data/Bacteria/	False
../OMA_data_unfiltered/OMA_data/Bacteria/HOG116/	91	91	91	91	91	91	91	91	91	91	91	91	91	91	91	91	91	91	91	12	7.58333	7.58333	7.58333	7.58333	7.58333	7.58333	7.58333	7.58333	7.58333	7.58333	7.58333	7.58333	7.58333	7.58333	7.58333	7.58333	7.58333	7.58333	7.58333	Bacteria	HOG116	../OMA_data_unfiltered/OMA_data/Bacteria/	False
../OMA_data_unfiltered/OMA_data/Bacteria/HOG249/	183	183	183	181	183	186	181	186	195	190	185	183	191	191	178	170	190	173	192	23	7.95652	7.95652	7.95652	7.86957	7.95652	8.08696	7.86957	8.08696	8.47826	8.26087	8.04348	7.95652	8.30435	8.30435	7.73913	7.3913	8.26087	7.52174	8.34783	Bacteria	HOG249	../OMA_data_unfiltered/OMA_data/Bacteria/	False
../OMA_data_unfiltered/OMA_data/Bacteria/HOG533/	227	227	231	188	168	188	206	188	192	192	231	168	192	192	198	202	192	202	210	22	10.3182	10.3182	10.5	8.54545	7.63636	8.54545	9.36364	8.54545	8.72727	8.72727	10.5	7.63636	8.72727	8.72727	9	9.18182	8.72727	9.18182	9.54545	Bacteria	HOG533	../OMA_data_unfiltered/OMA_data/Bacteria/	False
../OMA_data_unfiltered/OMA_data/Bacteria/HOG519/	234	234	234	246	244	252	254	248	250	250	234	246	250	250	298	232	250	240	250	27	8.66667	8.66667	8.66667	9.11111	9.03704	9.33333	9.40741	9.18519	9.25926	9.25926	8.66667	9.11111	9.25926	9.25926	11.037	8.59259	9.25926	8.88889	9.25926	Bacteria	HOG519	../OMA_data_unfiltered/OMA_data/Bacteria/	False
../OMA_data_unfiltered/OMA_data/Bacteria/HOG323/	319	307	317	322	344	306	326	318	411	413	328	368	429	429	335	315	461	318	429	39	8.17949	7.87179	8.12821	8.25641	8.82051	7.84615	8.35897	8.15385	10.5385	10.5897	8.41026	9.4359	11	11	8.58974	8.07692	11.8205	8.15385	11	Bacteria	HOG323	../OMA_data_unfiltered/OMA_data/Bacteria/	False
../OMA_data_unfiltered/OMA_data/Bacteria/HOG482/	122	122	118	125	122	128	125	128	127	127	118	122	132	127	116	114	127	122	127	15	8.13333	8.13333	7.86667	8.33333	8.13333	8.53333	8.33333	8.53333	8.46667	8.46667	7.86667	8.13333	8.8	8.46667	7.73333	7.6	8.46667	8.13333	8.46667	Bacteria	HOG482	../OMA_data_unfiltered/OMA_data/Bacteria/	False
../OMA_data_unfiltered/OMA_data/Bacteria/HOG416/	93	93	97	95	95	95	95	95	111	111	97	95	111	111	99	97	99	99	99	14	6.64286	6.64286	6.92857	6.78571	6.78571	6.78571	6.78571	6.78571	7.92857	7.92857	6.92857	6.78571	7.92857	7.92857	7.07143	6.92857	7.07143	7.07143	7.07143	Bacteria	HOG416	../OMA_data_unfiltered/OMA_data/Bacteria/	False
../OMA_data_unfiltered/OMA_data/Bacteria/HOG623/	124	124	124	96	110	113	96	113	108	108	124	108	110	108	96	96	108	108	108	14	8.85714	8.85714	8.85714	6.85714	7.85714	8.07143	6.85714	8.07143	7.71429	7.71429	8.85714	7.71429	7.85714	7.71429	6.85714	6.85714	7.71429	7.71429	7.71429	Bacteria	HOG623	../OMA_data_unfiltered/OMA_data/Bacteria/	False
../OMA_data_unfiltered/OMA_data/Bacteria/HOG357/	206	206	192	198	199	203	198	201	252	252	196	199	214	214	176	166	233	210	245	21	9.80952	9.80952	9.14286	9.42857	9.47619	9.66667	9.42857	9.57143	12	12	9.33333	9.47619	10.1905	10.1905	8.38095	7.90476	11.0952	10	11.6667	Bacteria	HOG357	../OMA_data_unfiltered/OMA_data/Bacteria/	False
../OMA_data_unfiltered/OMA_data/Bacteria/HOG254/	186	186	181	181	182	186	177	186	181	193	181	179	189	197	178	186	184	177	190	24	7.75	7.75	7.54167	7.54167	7.58333	7.75	7.375	7.75	7.54167	8.04167	7.54167	7.45833	7.875	8.20833	7.41667	7.75	7.66667	7.375	7.91667	Bacteria	HOG254	../OMA_data_unfiltered/OMA_data/Bacteria/	False
../OMA_data_unfiltered/OMA_data/Bacteria/HOG179/	294	290	278	282	288	282	282	282	300	305	282	282	327	315	321	265	323	290	317	39	7.53846	7.4359	7.12821	7.23077	7.38462	7.23077	7.23077	7.23077	7.69231	7.82051	7.23077	7.23077	8.38462	8.07692	8.23077	6.79487	8.28205	7.4359	8.12821	Bacteria	HOG179	../OMA_data_unfiltered/OMA_data/Bacteria/	False
../OMA_data_unfiltered/OMA_data/Bacteria/HOG193/	176	176	164	177	173	177	177	177	173	173	164	173	178	178	162	168	173	177	169	21	8.38095	8.38095	7.80952	8.42857	8.2381	8.42857	8.42857	8.42857	8.2381	8.2381	7.80952	8.2381	8.47619	8.47619	7.71429	8	8.2381	8.42857	8.04762	Bacteria	HOG193	../OMA_data_unfiltered/OMA_data/Bacteria/	False
../OMA_data_unfiltered/OMA_data/Bacteria/HOG175/	236	234	312	358	331	347	342	339	355	348	312	331	364	373	251	307	364	355	372	28	8.42857	8.35714	11.1429	12.7857	11.8214	12.3929	12.2143	12.1071	12.6786	12.4286	11.1429	11.8214	13	13.3214	8.96429	10.9643	13	12.6786	13.2857	Bacteria	HOG175	../OMA_data_unfiltered/OMA_data/Bacteria/	False
../OMA_data_unfiltered/OMA_data/Bacteria/HOG350/	187	187	187	187	187	187	187	187	199	187	187	187	187	187	204	162	199	211	187	18	10.3889	10.3889	10.3889	10.3889	10.3889	10.3889	10.3889	10.3889	11.0556	10.3889	10.3889	10.3889	10.3889	10.3889	11.3333	9	11.0556	11.7222	10.3889	Bacteria	HOG350	../OMA_data_unfiltered/OMA_data/Bacteria/	False
../OMA_data_unfiltered/OMA_data/Bacteria/HOG644/	109	121	121	135	125	123	135	125	125	123	121	125	121	125	142	119	125	123	121	15	7.26667	8.06667	8.06667	9	8.33333	8.2	9	8.33333	8.33333	8.2	8.06667	8.33333	8.06667	8.33333	9.46667	7.93333	8.33333	8.2	8.06667	Bacteria	HOG644	../OMA_data_unfiltered/OMA_data/Bacteria/	False
../OMA_data_unfiltered/OMA_data/Bacteria/HOG319/	215	215	218	229	213	213	229	213	211	215	213	213	213	213	227	218	216	243	215	30	7.16667	7.16667	7.26667	7.63333	7.1	7.1	7.63333	7.1	7.03333	7.16667	7.1	7.1	7.1	7.1	7.56667	7.26667	7.2	8.1	7.16667	Bacteria	HOG319	../OMA_data_unfiltered/OMA_data/Bacteria/	False
../OMA_data_unfiltered/OMA_data/Bacteria/HOG510/	155	147	149	153	154	151	153	151	154	153	149	154	154	154	147	137	154	151	154	18	8.61111	8.16667	8.27778	8.5	8.55556	8.38889	8.5	8.38889	8.55556	8.5	8.27778	8.55556	8.55556	8.55556	8.16667	7.61111	8.55556	8.38889	8.55556	Bacteria	HOG510	../OMA_data_unfiltered/OMA_data/Bacteria/	False
../OMA_data_unfiltered/OMA_data/Bacteria/HOG173/	126	126	127	129	131	134	131	134	131	131	126	131	129	132	124	127	129	131	132	17	7.41176	7.41176	7.47059	7.58824	7.70588	7.88235	7.70588	7.88235	7.70588	7.70588	7.41176	7.70588	7.58824	7.76471	7.29412	7.47059	7.58824	7.70588	7.76471	Bacteria	HOG173	../OMA_data_unfiltered/OMA_data/Bacteria/	False
../OMA_data_unfiltered/OMA_data/Bacteria/HOG572/	106	106	90	138	134	106	138	106	138	138	138	134	146	158	114	146	162	138	162	10	10.6	10.6	9	13.8	13.4	10.6	13.8	10.6	13.8	13.8	13.8	13.4	14.6	15.8	11.4	14.6	16.2	13.8	16.2	Bacteria	HOG572	../OMA_data_unfiltered/OMA_data/Bacteria/	False
../OMA_data_unfiltered/OMA_data/Bacteria/HOG394/	114	114	117	114	128	130	114	121	134	126	117	131	142	145	123	121	125	121	121	16	7.125	7.125	7.3125	7.125	8	8.125	7.125	7.5625	8.375	7.875	7.3125	8.1875	8.875	9.0625	7.6875	7.5625	7.8125	7.5625	7.5625	Bacteria	HOG394	../OMA_data_unfiltered/OMA_data/Bacteria/	False
../OMA_data_unfiltered/OMA_data/Bacteria/HOG232/	324	324	336	361	372	366	361	366	423	423	340	360	394	390	358	340	411	368	387	45	7.2	7.2	7.46667	8.02222	8.26667	8.13333	8.02222	8.13333	9.4	9.4	7.55556	8	8.75556	8.66667	7.95556	7.55556	9.13333	8.17778	8.6	Bacteria	HOG232	../OMA_data_unfiltered/OMA_data/Bacteria/	False
../OMA_data_unfiltered/OMA_data/Bacteria/HOG231/	239	239	243	264	284	275	264	275	308	289	253	284	265	265	256	270	272	272	271	34	7.02941	7.02941	7.14706	7.76471	8.35294	8.08824	7.76471	8.08824	9.05882	8.5	7.44118	8.35294	7.79412	7.79412	7.52941	7.94118	8	8	7.97059	Bacteria	HOG231	../OMA_data_unfiltered/OMA_data/Bacteria/	False
../OMA_data_unfiltered/OMA_data/Bacteria/HOG281/	143	143	138	151	158	154	151	154	151	151	138	158	158	155	145	145	151	152	153	20	7.15	7.15	6.9	7.55	7.9	7.7	7.55	7.7	7.55	7.55	6.9	7.9	7.9	7.75	7.25	7.25	7.55	7.6	7.65	Bacteria	HOG281	../OMA_data_unfiltered/OMA_data/Bacteria/	False
../OMA_data_unfiltered/OMA_data/Bacteria/HOG186/	145	145	145	163	164	160	163	164	164	164	145	164	170	167	143	142	166	145	161	20	7.25	7.25	7.25	8.15	8.2	8	8.15	8.2	8.2	8.2	7.25	8.2	8.5	8.35	7.15	7.1	8.3	7.25	8.05	Bacteria	HOG186	../OMA_data_unfiltered/OMA_data/Bacteria/	False
../OMA_data_unfiltered/OMA_data/Bacteria/HOG120/	226	226	226	232	232	232	232	232	248	244	226	232	232	234	229	223	248	235	234	31	7.29032	7.29032	7.29032	7.48387	7.48387	7.48387	7.48387	7.48387	8	7.87097	7.29032	7.48387	7.48387	7.54839	7.3871	7.19355	8	7.58065	7.54839	Bacteria	HOG120	../OMA_data_unfiltered/OMA_data/Bacteria/	False
../OMA_data_unfiltered/OMA_data/Bacteria/HOG398/	98	98	98	104	102	102	104	102	102	102	98	102	102	102	92	92	102	92	102	13	7.53846	7.53846	7.53846	8	7.84615	7.84615	8	7.84615	7.84615	7.84615	7.53846	7.84615	7.84615	7.84615	7.07692	7.07692	7.84615	7.07692	7.84615	Bacteria	HOG398	../OMA_data_unfiltered/OMA_data/Bacteria/	False
../OMA_data_unfiltered/OMA_data/Bacteria/HOG618/	204	204	204	244	244	244	232	244	272	263	204	244	275	284	266	255	284	256	287	25	8.16	8.16	8.16	9.76	9.76	9.76	9.28	9.76	10.88	10.52	8.16	9.76	11	11.36	10.64	10.2	11.36	10.24	11.48	Bacteria	HOG618	../OMA_data_unfiltered/OMA_data/Bacteria/	False
../OMA_data_unfiltered/OMA_data/Bacteria/HOG499/	344	344	338	333	345	333	333	333	350	356	338	333	328	323	310	319	357	324	335	44	7.81818	7.81818	7.68182	7.56818	7.84091	7.56818	7.56818	7.56818	7.95455	8.09091	7.68182	7.56818	7.45455	7.34091	7.04545	7.25	8.11364	7.36364	7.61364	Bacteria	HOG499	../OMA_data_unfiltered/OMA_data/Bacteria/	False
../OMA_data_unfiltered/OMA_data/Bacteria/HOG246/	129	129	129	127	127	129	127	127	129	129	129	127	129	129	129	127	121	127	129	16	8.0625	8.0625	8.0625	7.9375	7.9375	8.0625	7.9375	7.9375	8.0625	8.0625	8.0625	7.9375	8.0625	8.0625	8.0625	7.9375	7.5625	7.9375	8.0625	Bacteria	HOG246	../OMA_data_unfiltered/OMA_data/Bacteria/	False
../OMA_data_unfiltered/OMA_data/Bacteria/HOG538/	104	104	108	108	108	108	108	108	120	120	104	108	108	108	104	104	120	108	108	15	6.93333	6.93333	7.2	7.2	7.2	7.2	7.2	7.2	8	8	6.93333	7.2	7.2	7.2	6.93333	6.93333	8	7.2	7.2	Bacteria	HOG538	../OMA_data_unfiltered/OMA_data/Bacteria/	False
../OMA_data_unfiltered/OMA_data/Bacteria/HOG372/	82	82	82	82	82	82	82	82	82	82	82	82	82	82	82	82	82	82	82	12	6.83333	6.83333	6.83333	6.83333	6.83333	6.83333	6.83333	6.83333	6.83333	6.83333	6.83333	6.83333	6.83333	6.83333	6.83333	6.83333	6.83333	6.83333	6.83333	Bacteria	HOG372	../OMA_data_unfiltered/OMA_data/Bacteria/	False
../OMA_data_unfiltered/OMA_data/Bacteria/HOG434/	490	492	514	719	769	751	695	751	888	897	542	769	934	847	610	541	984	636	937	58	8.44828	8.48276	8.86207	12.3966	13.2586	12.9483	11.9828	12.9483	15.3103	15.4655	9.34483	13.2586	16.1034	14.6034	10.5172	9.32759	16.9655	10.9655	16.1552	Bacteria	HOG434	../OMA_data_unfiltered/OMA_data/Bacteria/	False
../OMA_data_unfiltered/OMA_data/Bacteria/HOG139/	172	172	172	177	179	179	177	179	180	175	172	179	175	175	170	163	179	163	179	22	7.81818	7.81818	7.81818	8.04545	8.13636	8.13636	8.04545	8.13636	8.18182	7.95455	7.81818	8.13636	7.95455	7.95455	7.72727	7.40909	8.13636	7.40909	8.13636	Bacteria	HOG139	../OMA_data_unfiltered/OMA_data/Bacteria/	False
../OMA_data_unfiltered/OMA_data/Bacteria/HOG196/	105	105	108	108	108	108	108	108	114	114	108	108	112	112	106	100	114	108	112	14	7.5	7.5	7.71429	7.71429	7.71429	7.71429	7.71429	7.71429	8.14286	8.14286	7.71429	7.71429	8	8	7.57143	7.14286	8.14286	7.71429	8	Bacteria	HOG196	../OMA_data_unfiltered/OMA_data/Bacteria/	False
../OMA_data_unfiltered/OMA_data/Bacteria/HOG240/	693	693	659	736	721	728	746	728	790	809	686	733	798	810	673	631	789	651	740	85	8.15294	8.15294	7.75294	8.65882	8.48235	8.56471	8.77647	8.56471	9.29412	9.51765	8.07059	8.62353	9.38824	9.52941	7.91765	7.42353	9.28235	7.65882	8.70588	Bacteria	HOG240	../OMA_data_unfiltered/OMA_data/Bacteria/	False
../OMA_data_unfiltered/OMA_data/Bacteria/HOG541/	130	130	130	138	138	138	138	138	139	139	130	138	142	142	136	136	139	136	139	16	8.125	8.125	8.125	8.625	8.625	8.625	8.625	8.625	8.6875	8.6875	8.125	8.625	8.875	8.875	8.5	8.5	8.6875	8.5	8.6875	Bacteria	HOG541	../OMA_data_unfiltered/OMA_data/Bacteria/	False
../OMA_data_unfiltered/OMA_data/Bacteria/HOG347/	365	365	365	393	393	365	379	365	374	374	365	393	383	371	374	340	373	397	371	47	7.76596	7.76596	7.76596	8.3617	8.3617	7.76596	8.06383	7.76596	7.95745	7.95745	7.76596	8.3617	8.14894	7.89362	7.95745	7.23404	7.93617	8.44681	7.89362	Bacteria	HOG347	../OMA_data_unfiltered/OMA_data/Bacteria/	False
../OMA_data_unfiltered/OMA_data/Bacteria/HOG3/	643	657	643	655	682	660	675	660	647	647	657	696	657	671	533	543	706	598	663	66	9.74242	9.95455	9.74242	9.92424	10.3333	10	10.2273	10	9.80303	9.80303	9.95455	10.5455	9.95455	10.1667	8.07576	8.22727	10.697	9.06061	10.0455	Bacteria	HOG3	../OMA_data_unfiltered/OMA_data/Bacteria/	False
../OMA_data_unfiltered/OMA_data/Bacteria/HOG669/	129	129	113	269	253	253	209	253	225	225	113	253	237	237	155	153	237	209	237	13	9.92308	9.92308	8.69231	20.6923	19.4615	19.4615	16.0769	19.4615	17.3077	17.3077	8.69231	19.4615	18.2308	18.2308	11.9231	11.7692	18.2308	16.0769	18.2308	Bacteria	HOG669	../OMA_data_unfiltered/OMA_data/Bacteria/	False
../OMA_data_unfiltered/OMA_data/Bacteria/HOG395/	201	201	201	201	201	201	201	201	203	201	201	201	217	217	223	232	262	201	260	26	7.73077	7.73077	7.73077	7.73077	7.73077	7.73077	7.73077	7.73077	7.80769	7.73077	7.73077	7.73077	8.34615	8.34615	8.57692	8.92308	10.0769	7.73077	10	Bacteria	HOG395	../OMA_data_unfiltered/OMA_data/Bacteria/	False
../OMA_data_unfiltered/OMA_data/Bacteria/HOG392/	78	78	80	90	94	94	90	94	94	94	78	94	94	94	82	82	94	82	94	12	6.5	6.5	6.66667	7.5	7.83333	7.83333	7.5	7.83333	7.83333	7.83333	6.5	7.83333	7.83333	7.83333	6.83333	6.83333	7.83333	6.83333	7.83333	Bacteria	HOG392	../OMA_data_unfiltered/OMA_data/Bacteria/	False
../OMA_data_unfiltered/OMA_data/Bacteria/HOG272/	340	340	340	372	375	369	376	371	375	370	340	372	383	376	348	326	370	345	373	45	7.55556	7.55556	7.55556	8.26667	8.33333	8.2	8.35556	8.24444	8.33333	8.22222	7.55556	8.26667	8.51111	8.35556	7.73333	7.24444	8.22222	7.66667	8.28889	Bacteria	HOG272	../OMA_data_unfiltered/OMA_data/Bacteria/	False
../OMA_data_unfiltered/OMA_data/Bacteria/HOG391/	90	90	90	90	93	90	90	90	94	94	90	93	98	98	90	90	94	90	94	12	7.5	7.5	7.5	7.5	7.75	7.5	7.5	7.5	7.83333	7.83333	7.5	7.75	8.16667	8.16667	7.5	7.5	7.83333	7.5	7.83333	Bacteria	HOG391	../OMA_data_unfiltered/OMA_data/Bacteria/	False
../OMA_data_unfiltered/OMA_data/Bacteria/HOG596/	74	74	74	76	74	74	76	74	74	74	74	74	74	74	74	74	74	74	74	11	6.72727	6.72727	6.72727	6.90909	6.72727	6.72727	6.90909	6.72727	6.72727	6.72727	6.72727	6.72727	6.72727	6.72727	6.72727	6.72727	6.72727	6.72727	6.72727	Bacteria	HOG596	../OMA_data_unfiltered/OMA_data/Bacteria/	False
../OMA_data_unfiltered/OMA_data/Bacteria/HOG417/	95	83	95	95	95	95	95	95	102	102	95	95	100	102	95	95	102	95	100	12	7.91667	6.91667	7.91667	7.91667	7.91667	7.91667	7.91667	7.91667	8.5	8.5	7.91667	7.91667	8.33333	8.5	7.91667	7.91667	8.5	7.91667	8.33333	Bacteria	HOG417	../OMA_data_unfiltered/OMA_data/Bacteria/	False
../OMA_data_unfiltered/OMA_data/Bacteria/HOG638/	180	178	178	180	178	178	180	178	178	178	178	178	178	178	156	103	194	180	178	11	16.3636	16.1818	16.1818	16.3636	16.1818	16.1818	16.3636	16.1818	16.1818	16.1818	16.1818	16.1818	16.1818	16.1818	14.1818	9.36364	17.6364	16.3636	16.1818	Bacteria	HOG638	../OMA_data_unfiltered/OMA_data/Bacteria/	False
../OMA_data_unfiltered/OMA_data/Bacteria/HOG88/	189	177	177	186	195	190	186	190	203	203	177	195	162	170	151	132	182	184	170	12	15.75	14.75	14.75	15.5	16.25	15.8333	15.5	15.8333	16.9167	16.9167	14.75	16.25	13.5	14.1667	12.5833	11	15.1667	15.3333	14.1667	Bacteria	HOG88	../OMA_data_unfiltered/OMA_data/Bacteria/	False
../OMA_data_unfiltered/OMA_data/Bacteria/HOG75/	153	153	153	160	166	150	160	150	166	166	153	166	196	156	155	146	166	150	156	17	9	9	9	9.41176	9.76471	8.82353	9.41176	8.82353	9.76471	9.76471	9	9.76471	11.5294	9.17647	9.11765	8.58824	9.76471	8.82353	9.17647	Bacteria	HOG75	../OMA_data_unfiltered/OMA_data/Bacteria/	False
../OMA_data_unfiltered/OMA_data/Bacteria/HOG163/	128	128	128	142	145	143	142	143	145	136	128	145	141	145	132	128	145	140	148	19	6.73684	6.73684	6.73684	7.47368	7.63158	7.52632	7.47368	7.52632	7.63158	7.15789	6.73684	7.63158	7.42105	7.63158	6.94737	6.73684	7.63158	7.36842	7.78947	Bacteria	HOG163	../OMA_data_unfiltered/OMA_data/Bacteria/	False
../OMA_data_unfiltered/OMA_data/Bacteria/HOG487/	199	206	197	201	197	203	207	197	199	184	190	197	186	185	183	161	184	186	184	21	9.47619	9.80952	9.38095	9.57143	9.38095	9.66667	9.85714	9.38095	9.47619	8.7619	9.04762	9.38095	8.85714	8.80952	8.71429	7.66667	8.7619	8.85714	8.7619	Bacteria	HOG487	../OMA_data_unfiltered/OMA_data/Bacteria/	False
../OMA_data_unfiltered/OMA_data/Bacteria/HOG137/	1137	1169	1172	1338	1346	1317	1296	1322	1443	1465	1145	1417	1500	1443	1056	1121	1411	1128	1480	136	8.36029	8.59559	8.61765	9.83824	9.89706	9.68382	9.52941	9.72059	10.6103	10.7721	8.41912	10.4191	11.0294	10.6103	7.76471	8.24265	10.375	8.29412	10.8824	Bacteria	HOG137	../OMA_data_unfiltered/OMA_data/Bacteria/	False
../OMA_data_unfiltered/OMA_data/Bacteria/HOG427/	146	152	157	173	160	168	173	173	175	175	154	170	173	173	160	144	175	160	173	21	6.95238	7.2381	7.47619	8.2381	7.61905	8	8.2381	8.2381	8.33333	8.33333	7.33333	8.09524	8.2381	8.2381	7.61905	6.85714	8.33333	7.61905	8.2381	Bacteria	HOG427	../OMA_data_unfiltered/OMA_data/Bacteria/	False
../OMA_data_unfiltered/OMA_data/Bacteria/HOG50/	230	230	236	246	276	260	253	260	282	290	236	276	291	270	242	189	387	274	295	24	9.58333	9.58333	9.83333	10.25	11.5	10.8333	10.5417	10.8333	11.75	12.0833	9.83333	11.5	12.125	11.25	10.0833	7.875	16.125	11.4167	12.2917	Bacteria	HOG50	../OMA_data_unfiltered/OMA_data/Bacteria/	False
../OMA_data_unfiltered/OMA_data/Bacteria/HOG34/	153	153	163	156	156	156	156	159	120	120	153	156	156	135	135	138	129	138	120	12	12.75	12.75	13.5833	13	13	13	13	13.25	10	10	12.75	13	13	11.25	11.25	11.5	10.75	11.5	10	Bacteria	HOG34	../OMA_data_unfiltered/OMA_data/Bacteria/	False
../OMA_data_unfiltered/OMA_data/Bacteria/HOG133/	155	148	145	158	158	158	158	158	163	163	145	158	171	171	149	149	160	149	165	20	7.75	7.4	7.25	7.9	7.9	7.9	7.9	7.9	8.15	8.15	7.25	7.9	8.55	8.55	7.45	7.45	8	7.45	8.25	Bacteria	HOG133	../OMA_data_unfiltered/OMA_data/Bacteria/	False
../OMA_data_unfiltered/OMA_data/Bacteria/HOG514/	76	76	89	78	74	85	78	85	88	88	89	76	88	90	81	81	88	79	90	10	7.6	7.6	8.9	7.8	7.4	8.5	7.8	8.5	8.8	8.8	8.9	7.6	8.8	9	8.1	8.1	8.8	7.9	9	Bacteria	HOG514	../OMA_data_unfiltered/OMA_data/Bacteria/	False
../OMA_data_unfiltered/OMA_data/Bacteria/HOG448/	109	109	109	107	107	107	110	107	110	110	109	107	107	107	107	110	110	107	107	13	8.38462	8.38462	8.38462	8.23077	8.23077	8.23077	8.46154	8.23077	8.46154	8.46154	8.38462	8.23077	8.23077	8.23077	8.23077	8.46154	8.46154	8.23077	8.23077	Bacteria	HOG448	../OMA_data_unfiltered/OMA_data/Bacteria/	False
../OMA_data_unfiltered/OMA_data/Bacteria/HOG275/	90	84	90	90	90	90	90	90	90	93	90	90	90	90	89	93	90	93	93	12	7.5	7	7.5	7.5	7.5	7.5	7.5	7.5	7.5	7.75	7.5	7.5	7.5	7.5	7.41667	7.75	7.5	7.75	7.75	Bacteria	HOG275	../OMA_data_unfiltered/OMA_data/Bacteria/	False
../OMA_data_unfiltered/OMA_data/Bacteria/HOG279/	153	155	159	163	161	164	163	164	169	164	159	161	174	164	154	142	169	156	164	20	7.65	7.75	7.95	8.15	8.05	8.2	8.15	8.2	8.45	8.2	7.95	8.05	8.7	8.2	7.7	7.1	8.45	7.8	8.2	Bacteria	HOG279	../OMA_data_unfiltered/OMA_data/Bacteria/	False
../OMA_data_unfiltered/OMA_data/Bacteria/HOG310/	390	390	392	445	448	411	448	408	522	501	392	448	500	507	402	364	529	403	464	38	10.2632	10.2632	10.3158	11.7105	11.7895	10.8158	11.7895	10.7368	13.7368	13.1842	10.3158	11.7895	13.1579	13.3421	10.5789	9.57895	13.9211	10.6053	12.2105	Bacteria	HOG310	../OMA_data_unfiltered/OMA_data/Bacteria/	False
../OMA_data_unfiltered/OMA_data/Bacteria/HOG361/	288	279	255	319	290	267	307	267	311	311	259	284	269	295	237	245	301	245	305	32	9	8.71875	7.96875	9.96875	9.0625	8.34375	9.59375	8.34375	9.71875	9.71875	8.09375	8.875	8.40625	9.21875	7.40625	7.65625	9.40625	7.65625	9.53125	Bacteria	HOG361	../OMA_data_unfiltered/OMA_data/Bacteria/	False
../OMA_data_unfiltered/OMA_data/Bacteria/HOG379/	104	104	104	108	108	108	108	108	108	108	104	108	108	108	92	92	108	104	108	13	8	8	8	8.30769	8.30769	8.30769	8.30769	8.30769	8.30769	8.30769	8	8.30769	8.30769	8.30769	7.07692	7.07692	8.30769	8	8.30769	Bacteria	HOG379	../OMA_data_unfiltered/OMA_data/Bacteria/	False
../OMA_data_unfiltered/OMA_data/Bacteria/HOG491/	282	282	282	291	286	306	304	306	309	291	285	286	253	265	255	251	290	285	267	35	8.05714	8.05714	8.05714	8.31429	8.17143	8.74286	8.68571	8.74286	8.82857	8.31429	8.14286	8.17143	7.22857	7.57143	7.28571	7.17143	8.28571	8.14286	7.62857	Bacteria	HOG491	../OMA_data_unfiltered/OMA_data/Bacteria/	False
../OMA_data_unfiltered/OMA_data/Bacteria/HOG467/	77	77	77	77	77	77	77	77	77	77	77	77	77	77	77	77	77	77	77	11	7	7	7	7	7	7	7	7	7	7	7	7	7	7	7	7	7	7	7	Bacteria	HOG467	../OMA_data_unfiltered/OMA_data/Bacteria/	False
../OMA_data_unfiltered/OMA_data/Bacteria/HOG200/	215	215	216	217	217	217	217	217	217	225	215	217	214	225	183	198	214	220	216	25	8.6	8.6	8.64	8.68	8.68	8.68	8.68	8.68	8.68	9	8.6	8.68	8.56	9	7.32	7.92	8.56	8.8	8.64	Bacteria	HOG200	../OMA_data_unfiltered/OMA_data/Bacteria/	False
../OMA_data_unfiltered/OMA_data/Bacteria/HOG424/	153	149	153	163	166	166	163	166	166	166	153	166	175	165	151	146	167	160	163	20	7.65	7.45	7.65	8.15	8.3	8.3	8.15	8.3	8.3	8.3	7.65	8.3	8.75	8.25	7.55	7.3	8.35	8	8.15	Bacteria	HOG424	../OMA_data_unfiltered/OMA_data/Bacteria/	False
../OMA_data_unfiltered/OMA_data/Bacteria/HOG66/	212	212	222	241	241	244	241	276	276	298	238	273	282	282	257	231	282	241	282	22	9.63636	9.63636	10.0909	10.9545	10.9545	11.0909	10.9545	12.5455	12.5455	13.5455	10.8182	12.4091	12.8182	12.8182	11.6818	10.5	12.8182	10.9545	12.8182	Bacteria	HOG66	../OMA_data_unfiltered/OMA_data/Bacteria/	False
../OMA_data_unfiltered/OMA_data/Bacteria/HOG414/	87	87	105	105	105	105	105	105	105	105	105	105	87	87	87	87	87	87	87	13	6.69231	6.69231	8.07692	8.07692	8.07692	8.07692	8.07692	8.07692	8.07692	8.07692	8.07692	8.07692	6.69231	6.69231	6.69231	6.69231	6.69231	6.69231	6.69231	Bacteria	HOG414	../OMA_data_unfiltered/OMA_data/Bacteria/	False
../OMA_data_unfiltered/OMA_data/Bacteria/HOG109/	169	169	164	190	183	186	187	183	191	191	164	190	187	186	172	170	187	181	186	23	7.34783	7.34783	7.13043	8.26087	7.95652	8.08696	8.13043	7.95652	8.30435	8.30435	7.13043	8.26087	8.13043	8.08696	7.47826	7.3913	8.13043	7.86957	8.08696	Bacteria	HOG109	../OMA_data_unfiltered/OMA_data/Bacteria/	False
../OMA_data_unfiltered/OMA_data/Bacteria/HOG244/	110	108	113	111	119	116	111	119	124	124	113	119	124	126	118	110	124	110	122	15	7.33333	7.2	7.53333	7.4	7.93333	7.73333	7.4	7.93333	8.26667	8.26667	7.53333	7.93333	8.26667	8.4	7.86667	7.33333	8.26667	7.33333	8.13333	Bacteria	HOG244	../OMA_data_unfiltered/OMA_data/Bacteria/	False
../OMA_data_unfiltered/OMA_data/Bacteria/HOG356/	125	125	120	122	124	122	122	122	120	120	120	122	138	141	115	113	120	122	138	15	8.33333	8.33333	8	8.13333	8.26667	8.13333	8.13333	8.13333	8	8	8	8.13333	9.2	9.4	7.66667	7.53333	8	8.13333	9.2	Bacteria	HOG356	../OMA_data_unfiltered/OMA_data/Bacteria/	False
../OMA_data_unfiltered/OMA_data/Bacteria/HOG264/	158	158	158	153	160	160	153	160	164	160	158	160	167	163	153	145	164	153	163	20	7.9	7.9	7.9	7.65	8	8	7.65	8	8.2	8	7.9	8	8.35	8.15	7.65	7.25	8.2	7.65	8.15	Bacteria	HOG264	../OMA_data_unfiltered/OMA_data/Bacteria/	False
../OMA_data_unfiltered/OMA_data/Bacteria/HOG549/	107	109	109	109	109	109	109	109	109	109	109	109	109	109	107	109	107	109	109	15	7.13333	7.26667	7.26667	7.26667	7.26667	7.26667	7.26667	7.26667	7.26667	7.26667	7.26667	7.26667	7.26667	7.26667	7.13333	7.26667	7.13333	7.26667	7.26667	Bacteria	HOG549	../OMA_data_unfiltered/OMA_data/Bacteria/	False
../OMA_data_unfiltered/OMA_data/Bacteria/HOG16/	237	237	251	254	254	254	254	254	237	231	251	268	237	237	231	249	237	233	237	29	8.17241	8.17241	8.65517	8.75862	8.75862	8.75862	8.75862	8.75862	8.17241	7.96552	8.65517	9.24138	8.17241	8.17241	7.96552	8.58621	8.17241	8.03448	8.17241	Bacteria	HOG16	../OMA_data_unfiltered/OMA_data/Bacteria/	False
../OMA_data_unfiltered/OMA_data/Bacteria/HOG647/	73	73	71	71	74	74	71	74	77	73	71	74	71	69	76	69	73	69	69	10	7.3	7.3	7.1	7.1	7.4	7.4	7.1	7.4	7.7	7.3	7.1	7.4	7.1	6.9	7.6	6.9	7.3	6.9	6.9	Bacteria	HOG647	../OMA_data_unfiltered/OMA_data/Bacteria/	False
../OMA_data_unfiltered/OMA_data/Bacteria/HOG527/	193	165	165	177	177	149	165	177	177	193	165	177	177	193	156	128	177	114	193	16	12.0625	10.3125	10.3125	11.0625	11.0625	9.3125	10.3125	11.0625	11.0625	12.0625	10.3125	11.0625	11.0625	12.0625	9.75	8	11.0625	7.125	12.0625	Bacteria	HOG527	../OMA_data_unfiltered/OMA_data/Bacteria/	False
../OMA_data_unfiltered/OMA_data/Bacteria/HOG248/	169	169	169	167	182	180	169	180	183	177	169	180	185	181	165	163	177	169	188	22	7.68182	7.68182	7.68182	7.59091	8.27273	8.18182	7.68182	8.18182	8.31818	8.04545	7.68182	8.18182	8.40909	8.22727	7.5	7.40909	8.04545	7.68182	8.54545	Bacteria	HOG248	../OMA_data_unfiltered/OMA_data/Bacteria/	False
../OMA_data_unfiltered/OMA_data/Bacteria/HOG225/	129	129	132	132	137	140	130	140	134	134	132	137	134	134	123	117	134	136	134	17	7.58824	7.58824	7.76471	7.76471	8.05882	8.23529	7.64706	8.23529	7.88235	7.88235	7.76471	8.05882	7.88235	7.88235	7.23529	6.88235	7.88235	8	7.88235	Bacteria	HOG225	../OMA_data_unfiltered/OMA_data/Bacteria/	False
../OMA_data_unfiltered/OMA_data/Bacteria/HOG15/	302	281	281	302	295	322	302	322	309	309	281	295	309	311	297	340	315	312	311	37	8.16216	7.59459	7.59459	8.16216	7.97297	8.7027	8.16216	8.7027	8.35135	8.35135	7.59459	7.97297	8.35135	8.40541	8.02703	9.18919	8.51351	8.43243	8.40541	Bacteria	HOG15	../OMA_data_unfiltered/OMA_data/Bacteria/	False
../OMA_data_unfiltered/OMA_data/Bacteria/HOG516/	117	117	117	129	141	141	129	141	141	141	117	141	127	127	129	115	127	129	127	11	10.6364	10.6364	10.6364	11.7273	12.8182	12.8182	11.7273	12.8182	12.8182	12.8182	10.6364	12.8182	11.5455	11.5455	11.7273	10.4545	11.5455	11.7273	11.5455	Bacteria	HOG516	../OMA_data_unfiltered/OMA_data/Bacteria/	False
../OMA_data_unfiltered/OMA_data/Bacteria/HOG20/	126	126	126	110	106	106	110	106	136	106	126	106	106	106	140	120	120	124	106	15	8.4	8.4	8.4	7.33333	7.06667	7.06667	7.33333	7.06667	9.06667	7.06667	8.4	7.06667	7.06667	7.06667	9.33333	8	8	8.26667	7.06667	Bacteria	HOG20	../OMA_data_unfiltered/OMA_data/Bacteria/	False
../OMA_data_unfiltered/OMA_data/Bacteria/HOG262/	155	149	147	155	152	154	152	154	172	171	147	152	171	168	148	142	180	157	161	18	8.61111	8.27778	8.16667	8.61111	8.44444	8.55556	8.44444	8.55556	9.55556	9.5	8.16667	8.44444	9.5	9.33333	8.22222	7.88889	10	8.72222	8.94444	Bacteria	HOG262	../OMA_data_unfiltered/OMA_data/Bacteria/	False
../OMA_data_unfiltered/OMA_data/Bacteria/HOG118/	125	125	125	125	138	129	125	131	138	138	125	138	135	135	130	129	131	127	135	18	6.94444	6.94444	6.94444	6.94444	7.66667	7.16667	6.94444	7.27778	7.66667	7.66667	6.94444	7.66667	7.5	7.5	7.22222	7.16667	7.27778	7.05556	7.5	Bacteria	HOG118	../OMA_data_unfiltered/OMA_data/Bacteria/	False
../OMA_data_unfiltered/OMA_data/Bacteria/HOG155/	96	96	96	101	103	107	101	103	107	103	96	103	103	103	100	106	100	103	103	14	6.85714	6.85714	6.85714	7.21429	7.35714	7.64286	7.21429	7.35714	7.64286	7.35714	6.85714	7.35714	7.35714	7.35714	7.14286	7.57143	7.14286	7.35714	7.35714	Bacteria	HOG155	../OMA_data_unfiltered/OMA_data/Bacteria/	False
../OMA_data_unfiltered/OMA_data/Bacteria/HOG270/	144	144	154	146	146	146	146	146	148	148	154	146	146	146	132	156	148	156	148	17	8.47059	8.47059	9.05882	8.58824	8.58824	8.58824	8.58824	8.58824	8.70588	8.70588	9.05882	8.58824	8.58824	8.58824	7.76471	9.17647	8.70588	9.17647	8.70588	Bacteria	HOG270	../OMA_data_unfiltered/OMA_data/Bacteria/	False
../OMA_data_unfiltered/OMA_data/Bacteria/HOG318/	654	639	696	727	781	756	720	756	782	778	697	781	799	780	490	497	776	571	759	59	11.0847	10.8305	11.7966	12.322	13.2373	12.8136	12.2034	12.8136	13.2542	13.1864	11.8136	13.2373	13.5424	13.2203	8.30508	8.42373	13.1525	9.67797	12.8644	Bacteria	HOG318	../OMA_data_unfiltered/OMA_data/Bacteria/	False
../OMA_data_unfiltered/OMA_data/Bacteria/HOG587/	132	132	132	118	132	132	118	132	132	144	132	132	132	144	116	116	132	120	132	16	8.25	8.25	8.25	7.375	8.25	8.25	7.375	8.25	8.25	9	8.25	8.25	8.25	9	7.25	7.25	8.25	7.5	8.25	Bacteria	HOG587	../OMA_data_unfiltered/OMA_data/Bacteria/	False
../OMA_data_unfiltered/OMA_data/Bacteria/HOG157/	141	141	147	140	150	149	138	149	147	143	147	154	141	139	138	129	139	141	163	18	7.83333	7.83333	8.16667	7.77778	8.33333	8.27778	7.66667	8.27778	8.16667	7.94444	8.16667	8.55556	7.83333	7.72222	7.66667	7.16667	7.72222	7.83333	9.05556	Bacteria	HOG157	../OMA_data_unfiltered/OMA_data/Bacteria/	False
../OMA_data_unfiltered/OMA_data/Bacteria/HOG653/	191	191	179	193	209	209	193	209	191	191	179	209	193	191	179	179	191	211	195	17	11.2353	11.2353	10.5294	11.3529	12.2941	12.2941	11.3529	12.2941	11.2353	11.2353	10.5294	12.2941	11.3529	11.2353	10.5294	10.5294	11.2353	12.4118	11.4706	Bacteria	HOG653	../OMA_data_unfiltered/OMA_data/Bacteria/	False
../OMA_data_unfiltered/OMA_data/Bacteria/HOG177/	111	111	111	111	111	111	111	111	113	113	111	111	113	113	111	111	113	111	113	16	6.9375	6.9375	6.9375	6.9375	6.9375	6.9375	6.9375	6.9375	7.0625	7.0625	6.9375	6.9375	7.0625	7.0625	6.9375	6.9375	7.0625	6.9375	7.0625	Bacteria	HOG177	../OMA_data_unfiltered/OMA_data/Bacteria/	False
../OMA_data_unfiltered/OMA_data/Bacteria/HOG9/	224	234	244	260	250	250	260	250	281	272	244	260	281	281	244	247	281	268	281	23	9.73913	10.1739	10.6087	11.3043	10.8696	10.8696	11.3043	10.8696	12.2174	11.8261	10.6087	11.3043	12.2174	12.2174	10.6087	10.7391	12.2174	11.6522	12.2174	Bacteria	HOG9	../OMA_data_unfiltered/OMA_data/Bacteria/	False
../OMA_data_unfiltered/OMA_data/Bacteria/HOG138/	1284	1226	1194	1384	1422	1444	1339	1438	1822	1767	1202	1412	1812	1812	1245	1172	1935	1209	1722	116	11.069	10.569	10.2931	11.931	12.2586	12.4483	11.5431	12.3966	15.7069	15.2328	10.3621	12.1724	15.6207	15.6207	10.7328	10.1034	16.681	10.4224	14.8448	Bacteria	HOG138	../OMA_data_unfiltered/OMA_data/Bacteria/	False
../OMA_data_unfiltered/OMA_data/Bacteria/HOG633/	133	133	158	148	148	148	148	148	145	145	158	148	145	145	129	112	137	129	145	11	12.0909	12.0909	14.3636	13.4545	13.4545	13.4545	13.4545	13.4545	13.1818	13.1818	14.3636	13.4545	13.1818	13.1818	11.7273	10.1818	12.4545	11.7273	13.1818	Bacteria	HOG633	../OMA_data_unfiltered/OMA_data/Bacteria/	False
../OMA_data_unfiltered/OMA_data/Bacteria/HOG44/	171	192	157	171	171	171	171	171	208	208	157	171	171	171	157	143	208	157	171	20	8.55	9.6	7.85	8.55	8.55	8.55	8.55	8.55	10.4	10.4	7.85	8.55	8.55	8.55	7.85	7.15	10.4	7.85	8.55	Bacteria	HOG44	../OMA_data_unfiltered/OMA_data/Bacteria/	False
../OMA_data_unfiltered/OMA_data/Bacteria/HOG108/	166	166	175	185	181	179	185	179	207	207	175	181	213	207	174	170	207	164	196	23	7.21739	7.21739	7.6087	8.04348	7.86957	7.78261	8.04348	7.78261	9	9	7.6087	7.86957	9.26087	9	7.56522	7.3913	9	7.13043	8.52174	Bacteria	HOG108	../OMA_data_unfiltered/OMA_data/Bacteria/	False
../OMA_data_unfiltered/OMA_data/Bacteria/HOG579/	110	110	110	110	110	110	110	110	110	110	110	110	110	110	89	89	110	110	110	10	11	11	11	11	11	11	11	11	11	11	11	11	11	11	8.9	8.9	11	11	11	Bacteria	HOG579	../OMA_data_unfiltered/OMA_data/Bacteria/	False
../OMA_data_unfiltered/OMA_data/Bacteria/HOG558/	544	554	528	567	553	544	533	550	596	594	532	553	593	588	497	517	561	547	582	53	10.2642	10.4528	9.96226	10.6981	10.434	10.2642	10.0566	10.3774	11.2453	11.2075	10.0377	10.434	11.1887	11.0943	9.37736	9.75472	10.5849	10.3208	10.9811	Bacteria	HOG558	../OMA_data_unfiltered/OMA_data/Bacteria/	False
../OMA_data_unfiltered/OMA_data/Bacteria/HOG645/	267	267	267	267	267	267	267	267	271	267	267	259	259	267	258	246	271	264	259	15	17.8	17.8	17.8	17.8	17.8	17.8	17.8	17.8	18.0667	17.8	17.8	17.2667	17.2667	17.8	17.2	16.4	18.0667	17.6	17.2667	Bacteria	HOG645	../OMA_data_unfiltered/OMA_data/Bacteria/	False
../OMA_data_unfiltered/OMA_data/Bacteria/HOG385/	120	120	122	131	145	143	131	142	145	161	120	145	145	145	143	134	161	161	161	18	6.66667	6.66667	6.77778	7.27778	8.05556	7.94444	7.27778	7.88889	8.05556	8.94444	6.66667	8.05556	8.05556	8.05556	7.94444	7.44444	8.94444	8.94444	8.94444	Bacteria	HOG385	../OMA_data_unfiltered/OMA_data/Bacteria/	False
../OMA_data_unfiltered/OMA_data/Bacteria/HOG635/	104	104	104	93	101	101	93	101	101	101	104	101	99	99	91	99	101	101	99	10	10.4	10.4	10.4	9.3	10.1	10.1	9.3	10.1	10.1	10.1	10.4	10.1	9.9	9.9	9.1	9.9	10.1	10.1	9.9	Bacteria	HOG635	../OMA_data_unfiltered/OMA_data/Bacteria/	False
../OMA_data_unfiltered/OMA_data/Bacteria/HOG67/	95	109	99	113	105	105	113	113	113	113	99	105	115	115	95	109	105	113	115	13	7.30769	8.38462	7.61538	8.69231	8.07692	8.07692	8.69231	8.69231	8.69231	8.69231	7.61538	8.07692	8.84615	8.84615	7.30769	8.38462	8.07692	8.69231	8.84615	Bacteria	HOG67	../OMA_data_unfiltered/OMA_data/Bacteria/	False
../OMA_data_unfiltered/OMA_data/Bacteria/HOG456/	188	188	188	206	188	188	206	188	178	178	188	190	188	188	195	177	178	188	188	24	7.83333	7.83333	7.83333	8.58333	7.83333	7.83333	8.58333	7.83333	7.41667	7.41667	7.83333	7.91667	7.83333	7.83333	8.125	7.375	7.41667	7.83333	7.83333	Bacteria	HOG456	../OMA_data_unfiltered/OMA_data/Bacteria/	False
../OMA_data_unfiltered/OMA_data/Bacteria/HOG22/	397	397	397	346	368	354	346	354	375	375	362	354	340	346	235	215	340	332	340	29	13.6897	13.6897	13.6897	11.931	12.6897	12.2069	11.931	12.2069	12.931	12.931	12.4828	12.2069	11.7241	11.931	8.10345	7.41379	11.7241	11.4483	11.7241	Bacteria	HOG22	../OMA_data_unfiltered/OMA_data/Bacteria/	False
../OMA_data_unfiltered/OMA_data/Bacteria/HOG530/	117	114	114	117	117	114	117	114	124	124	114	117	114	114	116	117	124	117	122	15	7.8	7.6	7.6	7.8	7.8	7.6	7.8	7.6	8.26667	8.26667	7.6	7.8	7.6	7.6	7.73333	7.8	8.26667	7.8	8.13333	Bacteria	HOG530	../OMA_data_unfiltered/OMA_data/Bacteria/	False
../OMA_data_unfiltered/OMA_data/Bacteria/HOG226/	180	180	180	200	196	200	200	200	212	212	180	196	212	212	177	172	207	184	203	25	7.2	7.2	7.2	8	7.84	8	8	8	8.48	8.48	7.2	7.84	8.48	8.48	7.08	6.88	8.28	7.36	8.12	Bacteria	HOG226	../OMA_data_unfiltered/OMA_data/Bacteria/	False
../OMA_data_unfiltered/OMA_data/Bacteria/HOG513/	123	115	119	134	124	121	136	121	121	121	119	124	119	119	115	113	121	115	121	15	8.2	7.66667	7.93333	8.93333	8.26667	8.06667	9.06667	8.06667	8.06667	8.06667	7.93333	8.26667	7.93333	7.93333	7.66667	7.53333	8.06667	7.66667	8.06667	Bacteria	HOG513	../OMA_data_unfiltered/OMA_data/Bacteria/	False
../OMA_data_unfiltered/OMA_data/Bacteria/HOG194/	108	106	110	108	113	110	108	110	110	110	110	113	110	110	118	108	113	110	113	15	7.2	7.06667	7.33333	7.2	7.53333	7.33333	7.2	7.33333	7.33333	7.33333	7.33333	7.53333	7.33333	7.33333	7.86667	7.2	7.53333	7.33333	7.53333	Bacteria	HOG194	../OMA_data_unfiltered/OMA_data/Bacteria/	False
../OMA_data_unfiltered/OMA_data/Bacteria/HOG498/	97	97	104	105	107	107	103	107	105	103	104	107	106	110	105	105	105	105	106	12	8.08333	8.08333	8.66667	8.75	8.91667	8.91667	8.58333	8.91667	8.75	8.58333	8.66667	8.91667	8.83333	9.16667	8.75	8.75	8.75	8.75	8.83333	Bacteria	HOG498	../OMA_data_unfiltered/OMA_data/Bacteria/	False
../OMA_data_unfiltered/OMA_data/Bacteria/HOG259/	178	178	172	187	185	185	187	185	182	180	173	185	193	193	169	175	189	182	182	22	8.09091	8.09091	7.81818	8.5	8.40909	8.40909	8.5	8.40909	8.27273	8.18182	7.86364	8.40909	8.77273	8.77273	7.68182	7.95455	8.59091	8.27273	8.27273	Bacteria	HOG259	../OMA_data_unfiltered/OMA_data/Bacteria/	False
../OMA_data_unfiltered/OMA_data/Bacteria/HOG223/	127	127	113	129	129	129	129	113	129	129	113	129	132	132	129	113	129	129	129	16	7.9375	7.9375	7.0625	8.0625	8.0625	8.0625	8.0625	7.0625	8.0625	8.0625	7.0625	8.0625	8.25	8.25	8.0625	7.0625	8.0625	8.0625	8.0625	Bacteria	HOG223	../OMA_data_unfiltered/OMA_data/Bacteria/	False
../OMA_data_unfiltered/OMA_data/Bacteria/HOG302/	730	725	698	911	994	996	932	1008	1074	1051	699	964	987	939	748	732	1164	797	881	97	7.52577	7.47423	7.19588	9.39175	10.2474	10.268	9.60825	10.3918	11.0722	10.8351	7.20619	9.93814	10.1753	9.68041	7.71134	7.54639	12	8.21649	9.08247	Bacteria	HOG302	../OMA_data_unfiltered/OMA_data/Bacteria/	False
../OMA_data_unfiltered/OMA_data/Bacteria/HOG517/	169	169	163	163	173	173	163	173	191	191	163	173	173	173	200	184	233	157	224	18	9.38889	9.38889	9.05556	9.05556	9.61111	9.61111	9.05556	9.61111	10.6111	10.6111	9.05556	9.61111	9.61111	9.61111	11.1111	10.2222	12.9444	8.72222	12.4444	Bacteria	HOG517	../OMA_data_unfiltered/OMA_data/Bacteria/	False
../OMA_data_unfiltered/OMA_data/Bacteria/HOG484/	198	198	198	208	198	198	208	198	200	200	198	198	200	200	205	200	193	191	197	26	7.61538	7.61538	7.61538	8	7.61538	7.61538	8	7.61538	7.69231	7.69231	7.61538	7.61538	7.69231	7.69231	7.88462	7.69231	7.42308	7.34615	7.57692	Bacteria	HOG484	../OMA_data_unfiltered/OMA_data/Bacteria/	False
../OMA_data_unfiltered/OMA_data/Bacteria/HOG561/	76	76	76	80	80	80	80	80	80	80	76	80	80	80	76	80	80	80	80	10	7.6	7.6	7.6	8	8	8	8	8	8	8	7.6	8	8	8	7.6	8	8	8	8	Bacteria	HOG561	../OMA_data_unfiltered/OMA_data/Bacteria/	False
../OMA_data_unfiltered/OMA_data/Bacteria/HOG404/	92	92	96	110	112	110	110	110	99	99	96	112	108	112	96	96	103	96	99	14	6.57143	6.57143	6.85714	7.85714	8	7.85714	7.85714	7.85714	7.07143	7.07143	6.85714	8	7.71429	8	6.85714	6.85714	7.35714	6.85714	7.07143	Bacteria	HOG404	../OMA_data_unfiltered/OMA_data/Bacteria/	False
../OMA_data_unfiltered/OMA_data/Bacteria/HOG504/	142	142	154	142	132	130	142	130	144	144	154	144	144	144	146	130	156	130	144	13	10.9231	10.9231	11.8462	10.9231	10.1538	10	10.9231	10	11.0769	11.0769	11.8462	11.0769	11.0769	11.0769	11.2308	10	12	10	11.0769	Bacteria	HOG504	../OMA_data_unfiltered/OMA_data/Bacteria/	False
../OMA_data_unfiltered/OMA_data/Bacteria/HOG354/	382	382	386	372	371	383	372	383	368	368	386	371	372	366	342	334	370	354	368	46	8.30435	8.30435	8.3913	8.08696	8.06522	8.32609	8.08696	8.32609	8	8	8.3913	8.06522	8.08696	7.95652	7.43478	7.26087	8.04348	7.69565	8	Bacteria	HOG354	../OMA_data_unfiltered/OMA_data/Bacteria/	False
../OMA_data_unfiltered/OMA_data/Bacteria/HOG64/	99	134	134	120	120	120	120	120	148	120	99	120	183	189	105	203	120	175	126	12	8.25	11.1667	11.1667	10	10	10	10	10	12.3333	10	8.25	10	15.25	15.75	8.75	16.9167	10	14.5833	10.5	Bacteria	HOG64	../OMA_data_unfiltered/OMA_data/Bacteria/	False
../OMA_data_unfiltered/OMA_data/Bacteria/HOG450/	120	120	136	186	254	254	186	254	280	268	136	254	280	266	192	152	280	186	268	16	7.5	7.5	8.5	11.625	15.875	15.875	11.625	15.875	17.5	16.75	8.5	15.875	17.5	16.625	12	9.5	17.5	11.625	16.75	Bacteria	HOG450	../OMA_data_unfiltered/OMA_data/Bacteria/	False
../OMA_data_unfiltered/OMA_data/Bacteria/HOG643/	103	103	99	103	111	99	103	99	107	107	99	111	107	101	106	117	99	119	115	14	7.35714	7.35714	7.07143	7.35714	7.92857	7.07143	7.35714	7.07143	7.64286	7.64286	7.07143	7.92857	7.64286	7.21429	7.57143	8.35714	7.07143	8.5	8.21429	Bacteria	HOG643	../OMA_data_unfiltered/OMA_data/Bacteria/	False
../OMA_data_unfiltered/OMA_data/Bacteria/HOG180/	157	157	149	152	157	157	147	157	160	160	149	157	160	156	140	138	160	149	149	19	8.26316	8.26316	7.84211	8	8.26316	8.26316	7.73684	8.26316	8.42105	8.42105	7.84211	8.26316	8.42105	8.21053	7.36842	7.26316	8.42105	7.84211	7.84211	Bacteria	HOG180	../OMA_data_unfiltered/OMA_data/Bacteria/	False
../OMA_data_unfiltered/OMA_data/Bacteria/HOG458/	81	81	83	81	81	81	81	81	83	83	79	81	83	83	81	81	83	81	83	11	7.36364	7.36364	7.54545	7.36364	7.36364	7.36364	7.36364	7.36364	7.54545	7.54545	7.18182	7.36364	7.54545	7.54545	7.36364	7.36364	7.54545	7.36364	7.54545	Bacteria	HOG458	../OMA_data_unfiltered/OMA_data/Bacteria/	False
../OMA_data_unfiltered/OMA_data/Bacteria/HOG476/	312	312	378	808	610	652	802	652	820	730	312	622	790	931	575	313	766	436	1117	24	13	13	15.75	33.6667	25.4167	27.1667	33.4167	27.1667	34.1667	30.4167	13	25.9167	32.9167	38.7917	23.9583	13.0417	31.9167	18.1667	46.5417	Bacteria	HOG476	../OMA_data_unfiltered/OMA_data/Bacteria/	False
../OMA_data_unfiltered/OMA_data/Bacteria/HOG242/	170	170	172	172	170	170	172	170	172	172	172	170	172	172	170	166	172	172	172	19	8.94737	8.94737	9.05263	9.05263	8.94737	8.94737	9.05263	8.94737	9.05263	9.05263	9.05263	8.94737	9.05263	9.05263	8.94737	8.73684	9.05263	9.05263	9.05263	Bacteria	HOG242	../OMA_data_unfiltered/OMA_data/Bacteria/	False
../OMA_data_unfiltered/OMA_data/Bacteria/HOG267/	174	176	162	167	184	184	170	184	189	188	162	184	198	187	155	154	192	163	187	21	8.28571	8.38095	7.71429	7.95238	8.7619	8.7619	8.09524	8.7619	9	8.95238	7.71429	8.7619	9.42857	8.90476	7.38095	7.33333	9.14286	7.7619	8.90476	Bacteria	HOG267	../OMA_data_unfiltered/OMA_data/Bacteria/	False
../OMA_data_unfiltered/OMA_data/Bacteria/HOG571/	132	132	132	146	128	130	144	130	144	144	132	128	144	146	147	147	144	147	144	17	7.76471	7.76471	7.76471	8.58824	7.52941	7.64706	8.47059	7.64706	8.47059	8.47059	7.76471	7.52941	8.47059	8.58824	8.64706	8.64706	8.47059	8.64706	8.47059	Bacteria	HOG571	../OMA_data_unfiltered/OMA_data/Bacteria/	False
../OMA_data_unfiltered/OMA_data/Bacteria/HOG488/	157	157	169	187	169	175	205	175	169	175	157	175	193	193	164	188	179	186	197	19	8.26316	8.26316	8.89474	9.84211	8.89474	9.21053	10.7895	9.21053	8.89474	9.21053	8.26316	9.21053	10.1579	10.1579	8.63158	9.89474	9.42105	9.78947	10.3684	Bacteria	HOG488	../OMA_data_unfiltered/OMA_data/Bacteria/	False
../OMA_data_unfiltered/OMA_data/Bacteria/HOG590/	384	396	384	374	384	384	383	384	375	384	366	375	366	375	374	383	375	392	375	12	32	33	32	31.1667	32	32	31.9167	32	31.25	32	30.5	31.25	30.5	31.25	31.1667	31.9167	31.25	32.6667	31.25	Bacteria	HOG590	../OMA_data_unfiltered/OMA_data/Bacteria/	False
../OMA_data_unfiltered/OMA_data/Bacteria/HOG201/	194	198	200	198	209	204	198	204	208	208	200	203	212	208	172	172	208	196	212	23	8.43478	8.6087	8.69565	8.6087	9.08696	8.86957	8.6087	8.86957	9.04348	9.04348	8.69565	8.82609	9.21739	9.04348	7.47826	7.47826	9.04348	8.52174	9.21739	Bacteria	HOG201	../OMA_data_unfiltered/OMA_data/Bacteria/	False
../OMA_data_unfiltered/OMA_data/Bacteria/HOG560/	128	128	128	128	133	130	128	130	128	128	128	133	128	128	130	128	128	130	133	18	7.11111	7.11111	7.11111	7.11111	7.38889	7.22222	7.11111	7.22222	7.11111	7.11111	7.11111	7.38889	7.11111	7.11111	7.22222	7.11111	7.11111	7.22222	7.38889	Bacteria	HOG560	../OMA_data_unfiltered/OMA_data/Bacteria/	False
../OMA_data_unfiltered/OMA_data/Bacteria/HOG158/	178	178	178	181	181	181	181	181	181	183	181	181	181	178	178	178	181	178	181	22	8.09091	8.09091	8.09091	8.22727	8.22727	8.22727	8.22727	8.22727	8.22727	8.31818	8.22727	8.22727	8.22727	8.09091	8.09091	8.09091	8.22727	8.09091	8.22727	Bacteria	HOG158	../OMA_data_unfiltered/OMA_data/Bacteria/	False
../OMA_data_unfiltered/OMA_data/Bacteria/HOG219/	202	216	212	214	223	220	232	220	255	236	212	223	258	260	237	202	235	205	237	25	8.08	8.64	8.48	8.56	8.92	8.8	9.28	8.8	10.2	9.44	8.48	8.92	10.32	10.4	9.48	8.08	9.4	8.2	9.48	Bacteria	HOG219	../OMA_data_unfiltered/OMA_data/Bacteria/	False
../OMA_data_unfiltered/OMA_data/Bacteria/HOG666/	122	122	104	98	98	98	98	98	98	98	104	98	98	98	124	100	98	98	98	10	12.2	12.2	10.4	9.8	9.8	9.8	9.8	9.8	9.8	9.8	10.4	9.8	9.8	9.8	12.4	10	9.8	9.8	9.8	Bacteria	HOG666	../OMA_data_unfiltered/OMA_data/Bacteria/	False
../OMA_data_unfiltered/OMA_data/Bacteria/HOG214/	198	196	200	200	204	208	200	206	205	202	200	208	206	206	199	191	204	201	208	28	7.07143	7	7.14286	7.14286	7.28571	7.42857	7.14286	7.35714	7.32143	7.21429	7.14286	7.42857	7.35714	7.35714	7.10714	6.82143	7.28571	7.17857	7.42857	Bacteria	HOG214	../OMA_data_unfiltered/OMA_data/Bacteria/	False
../OMA_data_unfiltered/OMA_data/Bacteria/HOG82/	120	110	110	102	96	116	116	116	102	102	120	96	112	92	102	92	110	96	92	12	10	9.16667	9.16667	8.5	8	9.66667	9.66667	9.66667	8.5	8.5	10	8	9.33333	7.66667	8.5	7.66667	9.16667	8	7.66667	Bacteria	HOG82	../OMA_data_unfiltered/OMA_data/Bacteria/	False
../OMA_data_unfiltered/OMA_data/Bacteria/HOG656/	512	512	470	442	456	428	442	428	414	498	463	393	477	477	442	477	407	428	491	16	32	32	29.375	27.625	28.5	26.75	27.625	26.75	25.875	31.125	28.9375	24.5625	29.8125	29.8125	27.625	29.8125	25.4375	26.75	30.6875	Bacteria	HOG656	../OMA_data_unfiltered/OMA_data/Bacteria/	False
../OMA_data_unfiltered/OMA_data/Bacteria/HOG664/	92	92	95	104	92	92	104	92	92	92	95	92	92	104	107	97	92	101	104	11	8.36364	8.36364	8.63636	9.45455	8.36364	8.36364	9.45455	8.36364	8.36364	8.36364	8.63636	8.36364	8.36364	9.45455	9.72727	8.81818	8.36364	9.18182	9.45455	Bacteria	HOG664	../OMA_data_unfiltered/OMA_data/Bacteria/	False
../OMA_data_unfiltered/OMA_data/Bacteria/HOG441/	154	154	176	157	173	173	173	173	173	173	176	173	173	157	149	149	173	157	157	21	7.33333	7.33333	8.38095	7.47619	8.2381	8.2381	8.2381	8.2381	8.2381	8.2381	8.38095	8.2381	8.2381	7.47619	7.09524	7.09524	8.2381	7.47619	7.47619	Bacteria	HOG441	../OMA_data_unfiltered/OMA_data/Bacteria/	False
../OMA_data_unfiltered/OMA_data/Bacteria/HOG569/	127	127	129	129	143	129	129	129	127	127	129	143	127	127	129	135	129	129	127	11	11.5455	11.5455	11.7273	11.7273	13	11.7273	11.7273	11.7273	11.5455	11.5455	11.7273	13	11.5455	11.5455	11.7273	12.2727	11.7273	11.7273	11.5455	Bacteria	HOG569	../OMA_data_unfiltered/OMA_data/Bacteria/	False
../OMA_data_unfiltered/OMA_data/Bacteria/HOG19/	778	754	760	892	865	876	892	876	931	953	809	865	916	912	691	812	936	847	959	76	10.2368	9.92105	10	11.7368	11.3816	11.5263	11.7368	11.5263	12.25	12.5395	10.6447	11.3816	12.0526	12	9.09211	10.6842	12.3158	11.1447	12.6184	Bacteria	HOG19	../OMA_data_unfiltered/OMA_data/Bacteria/	False
../OMA_data_unfiltered/OMA_data/Bacteria/HOG182/	187	187	187	213	189	193	213	193	216	236	187	187	239	232	207	187	216	187	232	23	8.13043	8.13043	8.13043	9.26087	8.21739	8.3913	9.26087	8.3913	9.3913	10.2609	8.13043	8.13043	10.3913	10.087	9	8.13043	9.3913	8.13043	10.087	Bacteria	HOG182	../OMA_data_unfiltered/OMA_data/Bacteria/	False
../OMA_data_unfiltered/OMA_data/Bacteria/HOG370/	167	169	169	182	177	176	182	176	181	181	167	177	170	173	159	149	177	170	173	21	7.95238	8.04762	8.04762	8.66667	8.42857	8.38095	8.66667	8.38095	8.61905	8.61905	7.95238	8.42857	8.09524	8.2381	7.57143	7.09524	8.42857	8.09524	8.2381	Bacteria	HOG370	../OMA_data_unfiltered/OMA_data/Bacteria/	False
../OMA_data_unfiltered/OMA_data/Bacteria/HOG437/	109	109	111	109	125	109	125	109	111	111	111	109	111	111	97	109	111	109	109	14	7.78571	7.78571	7.92857	7.78571	8.92857	7.78571	8.92857	7.78571	7.92857	7.92857	7.92857	7.78571	7.92857	7.92857	6.92857	7.78571	7.92857	7.78571	7.78571	Bacteria	HOG437	../OMA_data_unfiltered/OMA_data/Bacteria/	False
../OMA_data_unfiltered/OMA_data/Bacteria/HOG131/	156	160	171	186	186	186	186	186	178	178	174	186	178	178	160	169	178	171	178	19	8.21053	8.42105	9	9.78947	9.78947	9.78947	9.78947	9.78947	9.36842	9.36842	9.15789	9.78947	9.36842	9.36842	8.42105	8.89474	9.36842	9	9.36842	Bacteria	HOG131	../OMA_data_unfiltered/OMA_data/Bacteria/	False
../OMA_data_unfiltered/OMA_data/Bacteria/HOG121/	169	169	166	166	169	171	166	171	172	172	166	169	169	169	166	162	169	169	169	22	7.68182	7.68182	7.54545	7.54545	7.68182	7.77273	7.54545	7.77273	7.81818	7.81818	7.54545	7.68182	7.68182	7.68182	7.54545	7.36364	7.68182	7.68182	7.68182	Bacteria	HOG121	../OMA_data_unfiltered/OMA_data/Bacteria/	False
../OMA_data_unfiltered/OMA_data/Bacteria/HOG197/	172	170	170	172	184	184	175	184	187	187	170	184	187	185	168	172	190	175	183	23	7.47826	7.3913	7.3913	7.47826	8	8	7.6087	8	8.13043	8.13043	7.3913	8	8.13043	8.04348	7.30435	7.47826	8.26087	7.6087	7.95652	Bacteria	HOG197	../OMA_data_unfiltered/OMA_data/Bacteria/	False
../OMA_data_unfiltered/OMA_data/Bacteria/HOG440/	94	94	94	94	94	94	94	94	94	94	94	94	112	112	96	94	94	94	96	10	9.4	9.4	9.4	9.4	9.4	9.4	9.4	9.4	9.4	9.4	9.4	9.4	11.2	11.2	9.6	9.4	9.4	9.4	9.6	Bacteria	HOG440	../OMA_data_unfiltered/OMA_data/Bacteria/	False
../OMA_data_unfiltered/OMA_data/Bacteria/HOG306/	168	168	168	164	167	169	167	169	192	210	168	167	170	196	164	162	188	164	166	21	8	8	8	7.80952	7.95238	8.04762	7.95238	8.04762	9.14286	10	8	7.95238	8.09524	9.33333	7.80952	7.71429	8.95238	7.80952	7.90476	Bacteria	HOG306	../OMA_data_unfiltered/OMA_data/Bacteria/	False
../OMA_data_unfiltered/OMA_data/Bacteria/HOG346/	137	137	131	131	131	131	131	131	131	131	131	131	131	131	131	128	133	131	131	17	8.05882	8.05882	7.70588	7.70588	7.70588	7.70588	7.70588	7.70588	7.70588	7.70588	7.70588	7.70588	7.70588	7.70588	7.70588	7.52941	7.82353	7.70588	7.70588	Bacteria	HOG346	../OMA_data_unfiltered/OMA_data/Bacteria/	False
../OMA_data_unfiltered/OMA_data/Bacteria/HOG543/	276	275	306	337	323	335	337	335	345	337	333	323	363	361	310	293	361	311	375	26	10.6154	10.5769	11.7692	12.9615	12.4231	12.8846	12.9615	12.8846	13.2692	12.9615	12.8077	12.4231	13.9615	13.8846	11.9231	11.2692	13.8846	11.9615	14.4231	Bacteria	HOG543	../OMA_data_unfiltered/OMA_data/Bacteria/	False
../OMA_data_unfiltered/OMA_data/Bacteria/HOG320/	129	129	131	163	168	170	155	168	166	166	142	163	170	166	152	117	171	152	184	16	8.0625	8.0625	8.1875	10.1875	10.5	10.625	9.6875	10.5	10.375	10.375	8.875	10.1875	10.625	10.375	9.5	7.3125	10.6875	9.5	11.5	Bacteria	HOG320	../OMA_data_unfiltered/OMA_data/Bacteria/	False
../OMA_data_unfiltered/OMA_data/Bacteria/HOG559/	92	92	92	94	96	94	94	94	94	94	92	96	96	96	92	92	94	94	97	13	7.07692	7.07692	7.07692	7.23077	7.38462	7.23077	7.23077	7.23077	7.23077	7.23077	7.07692	7.38462	7.38462	7.38462	7.07692	7.07692	7.23077	7.23077	7.46154	Bacteria	HOG559	../OMA_data_unfiltered/OMA_data/Bacteria/	False
../OMA_data_unfiltered/OMA_data/Bacteria/HOG209/	168	168	168	164	168	166	164	166	164	164	168	168	164	164	165	156	164	164	164	21	8	8	8	7.80952	8	7.90476	7.80952	7.90476	7.80952	7.80952	8	8	7.80952	7.80952	7.85714	7.42857	7.80952	7.80952	7.80952	Bacteria	HOG209	../OMA_data_unfiltered/OMA_data/Bacteria/	False
../OMA_data_unfiltered/OMA_data/Bacteria/HOG125/	327	327	315	343	327	327	343	327	336	336	315	327	331	331	320	326	327	332	324	41	7.97561	7.97561	7.68293	8.36585	7.97561	7.97561	8.36585	7.97561	8.19512	8.19512	7.68293	7.97561	8.07317	8.07317	7.80488	7.95122	7.97561	8.09756	7.90244	Bacteria	HOG125	../OMA_data_unfiltered/OMA_data/Bacteria/	False
../OMA_data_unfiltered/OMA_data/Bacteria/HOG0/	201	197	170	176	196	196	176	196	196	190	170	196	196	196	219	219	224	219	218	19	10.5789	10.3684	8.94737	9.26316	10.3158	10.3158	9.26316	10.3158	10.3158	10	8.94737	10.3158	10.3158	10.3158	11.5263	11.5263	11.7895	11.5263	11.4737	Bacteria	HOG0	../OMA_data_unfiltered/OMA_data/Bacteria/	False
../OMA_data_unfiltered/OMA_data/Bacteria/HOG41/	166	160	160	160	160	160	160	160	186	186	160	160	192	192	174	178	192	178	192	21	7.90476	7.61905	7.61905	7.61905	7.61905	7.61905	7.61905	7.61905	8.85714	8.85714	7.61905	7.61905	9.14286	9.14286	8.28571	8.47619	9.14286	8.47619	9.14286	Bacteria	HOG41	../OMA_data_unfiltered/OMA_data/Bacteria/	False
../OMA_data_unfiltered/OMA_data/Bacteria/HOG557/	218	218	202	234	234	234	226	234	234	234	202	234	226	226	186	186	234	170	226	10	21.8	21.8	20.2	23.4	23.4	23.4	22.6	23.4	23.4	23.4	20.2	23.4	22.6	22.6	18.6	18.6	23.4	17	22.6	Bacteria	HOG557	../OMA_data_unfiltered/OMA_data/Bacteria/	False
../OMA_data_unfiltered/OMA_data/Bacteria/HOG203/	125	123	121	148	152	153	149	152	157	157	121	152	148	148	144	140	151	145	144	17	7.35294	7.23529	7.11765	8.70588	8.94118	9	8.76471	8.94118	9.23529	9.23529	7.11765	8.94118	8.70588	8.70588	8.47059	8.23529	8.88235	8.52941	8.47059	Bacteria	HOG203	../OMA_data_unfiltered/OMA_data/Bacteria/	False
../OMA_data_unfiltered/OMA_data/Bacteria/HOG405/	119	115	120	141	134	141	141	141	136	136	124	138	141	141	137	118	143	127	141	17	7	6.76471	7.05882	8.29412	7.88235	8.29412	8.29412	8.29412	8	8	7.29412	8.11765	8.29412	8.29412	8.05882	6.94118	8.41176	7.47059	8.29412	Bacteria	HOG405	../OMA_data_unfiltered/OMA_data/Bacteria/	False
../OMA_data_unfiltered/OMA_data/Bacteria/HOG374/	162	168	168	180	180	162	180	174	180	180	162	180	183	183	140	146	183	180	156	17	9.52941	9.88235	9.88235	10.5882	10.5882	9.52941	10.5882	10.2353	10.5882	10.5882	9.52941	10.5882	10.7647	10.7647	8.23529	8.58824	10.7647	10.5882	9.17647	Bacteria	HOG374	../OMA_data_unfiltered/OMA_data/Bacteria/	False
../OMA_data_unfiltered/OMA_data/Bacteria/HOG585/	75	75	77	75	75	75	75	75	75	75	77	75	75	75	73	73	75	73	75	10	7.5	7.5	7.7	7.5	7.5	7.5	7.5	7.5	7.5	7.5	7.7	7.5	7.5	7.5	7.3	7.3	7.5	7.3	7.5	Bacteria	HOG585	../OMA_data_unfiltered/OMA_data/Bacteria/	False
../OMA_data_unfiltered/OMA_data/Bacteria/HOG107/	214	218	250	254	261	296	252	296	306	302	268	261	300	280	236	220	282	251	300	26	8.23077	8.38462	9.61538	9.76923	10.0385	11.3846	9.69231	11.3846	11.7692	11.6154	10.3077	10.0385	11.5385	10.7692	9.07692	8.46154	10.8462	9.65385	11.5385	Bacteria	HOG107	../OMA_data_unfiltered/OMA_data/Bacteria/	False
../OMA_data_unfiltered/OMA_data/Bacteria/HOG276/	164	164	164	175	174	177	175	177	180	185	164	174	178	181	160	158	187	162	177	21	7.80952	7.80952	7.80952	8.33333	8.28571	8.42857	8.33333	8.42857	8.57143	8.80952	7.80952	8.28571	8.47619	8.61905	7.61905	7.52381	8.90476	7.71429	8.42857	Bacteria	HOG276	../OMA_data_unfiltered/OMA_data/Bacteria/	False
../OMA_data_unfiltered/OMA_data/Bacteria/HOG580/	86	86	84	86	84	86	86	86	84	84	84	84	84	84	84	84	84	84	84	11	7.81818	7.81818	7.63636	7.81818	7.63636	7.81818	7.81818	7.81818	7.63636	7.63636	7.63636	7.63636	7.63636	7.63636	7.63636	7.63636	7.63636	7.63636	7.63636	Bacteria	HOG580	../OMA_data_unfiltered/OMA_data/Bacteria/	False
../OMA_data_unfiltered/OMA_data/Bacteria/HOG663/	185	185	215	181	191	200	181	200	203	191	215	191	193	185	108	126	194	177	178	11	16.8182	16.8182	19.5455	16.4545	17.3636	18.1818	16.4545	18.1818	18.4545	17.3636	19.5455	17.3636	17.5455	16.8182	9.81818	11.4545	17.6364	16.0909	16.1818	Bacteria	HOG663	../OMA_data_unfiltered/OMA_data/Bacteria/	False
../OMA_data_unfiltered/OMA_data/Bacteria/HOG127/	185	185	182	189	185	192	187	194	195	191	182	187	196	197	177	178	199	184	193	23	8.04348	8.04348	7.91304	8.21739	8.04348	8.34783	8.13043	8.43478	8.47826	8.30435	7.91304	8.13043	8.52174	8.56522	7.69565	7.73913	8.65217	8	8.3913	Bacteria	HOG127	../OMA_data_unfiltered/OMA_data/Bacteria/	False
../OMA_data_unfiltered/OMA_data/Bacteria/HOG48/	278	278	290	260	276	276	290	276	276	291	290	276	260	260	242	193	276	274	260	19	14.6316	14.6316	15.2632	13.6842	14.5263	14.5263	15.2632	14.5263	14.5263	15.3158	15.2632	14.5263	13.6842	13.6842	12.7368	10.1579	14.5263	14.4211	13.6842	Bacteria	HOG48	../OMA_data_unfiltered/OMA_data/Bacteria/	False
../OMA_data_unfiltered/OMA_data/Bacteria/HOG38/	1053	1061	1071	1293	1266	1211	1248	1246	1414	1340	1078	1272	1379	1315	1215	1186	1447	1304	1448	110	9.57273	9.64545	9.73636	11.7545	11.5091	11.0091	11.3455	11.3273	12.8545	12.1818	9.8	11.5636	12.5364	11.9545	11.0455	10.7818	13.1545	11.8545	13.1636	Bacteria	HOG38	../OMA_data_unfiltered/OMA_data/Bacteria/	False
../OMA_data_unfiltered/OMA_data/Bacteria/HOG188/	155	158	158	155	155	155	155	155	161	161	158	155	161	155	146	146	155	149	155	20	7.75	7.9	7.9	7.75	7.75	7.75	7.75	7.75	8.05	8.05	7.9	7.75	8.05	7.75	7.3	7.3	7.75	7.45	7.75	Bacteria	HOG188	../OMA_data_unfiltered/OMA_data/Bacteria/	False
../OMA_data_unfiltered/OMA_data/Bacteria/HOG355/	263	263	261	251	261	249	251	249	321	323	261	261	267	283	261	229	279	251	259	34	7.73529	7.73529	7.67647	7.38235	7.67647	7.32353	7.38235	7.32353	9.44118	9.5	7.67647	7.67647	7.85294	8.32353	7.67647	6.73529	8.20588	7.38235	7.61765	Bacteria	HOG355	../OMA_data_unfiltered/OMA_data/Bacteria/	False
../OMA_data_unfiltered/OMA_data/Bacteria/HOG343/	214	214	220	233	229	233	231	233	247	233	220	229	233	233	230	231	247	223	236	28	7.64286	7.64286	7.85714	8.32143	8.17857	8.32143	8.25	8.32143	8.82143	8.32143	7.85714	8.17857	8.32143	8.32143	8.21429	8.25	8.82143	7.96429	8.42857	Bacteria	HOG343	../OMA_data_unfiltered/OMA_data/Bacteria/	False
../OMA_data_unfiltered/OMA_data/Bacteria/HOG574/	686	644	641	693	673	679	684	679	705	744	648	683	690	667	569	532	732	641	664	61	11.2459	10.5574	10.5082	11.3607	11.0328	11.1311	11.2131	11.1311	11.5574	12.1967	10.623	11.1967	11.3115	10.9344	9.32787	8.72131	12	10.5082	10.8852	Bacteria	HOG574	../OMA_data_unfiltered/OMA_data/Bacteria/	False
../OMA_data_unfiltered/OMA_data/Bacteria/HOG71/	123	113	143	121	123	129	121	129	113	129	143	129	135	135	107	107	113	107	119	13	9.46154	8.69231	11	9.30769	9.46154	9.92308	9.30769	9.92308	8.69231	9.92308	11	9.92308	10.3846	10.3846	8.23077	8.23077	8.69231	8.23077	9.15385	Bacteria	HOG71	../OMA_data_unfiltered/OMA_data/Bacteria/	False
../OMA_data_unfiltered/OMA_data/Bacteria/HOG511/	144	144	131	135	142	142	135	142	148	148	131	142	148	152	138	137	148	137	152	18	8	8	7.27778	7.5	7.88889	7.88889	7.5	7.88889	8.22222	8.22222	7.27778	7.88889	8.22222	8.44444	7.66667	7.61111	8.22222	7.61111	8.44444	Bacteria	HOG511	../OMA_data_unfiltered/OMA_data/Bacteria/	False
../OMA_data_unfiltered/OMA_data/Bacteria/HOG165/	70	70	72	78	80	78	78	78	78	81	72	80	85	81	70	78	81	78	81	10	7	7	7.2	7.8	8	7.8	7.8	7.8	7.8	8.1	7.2	8	8.5	8.1	7	7.8	8.1	7.8	8.1	Bacteria	HOG165	../OMA_data_unfiltered/OMA_data/Bacteria/	False
../OMA_data_unfiltered/OMA_data/Bacteria/HOG222/	99	111	99	111	99	99	111	99	99	111	99	99	99	99	99	99	111	99	99	15	6.6	7.4	6.6	7.4	6.6	6.6	7.4	6.6	6.6	7.4	6.6	6.6	6.6	6.6	6.6	6.6	7.4	6.6	6.6	Bacteria	HOG222	../OMA_data_unfiltered/OMA_data/Bacteria/	False
../OMA_data_unfiltered/OMA_data/Bacteria/HOG49/	89	89	89	89	89	89	89	89	89	89	89	89	89	103	103	89	89	89	103	12	7.41667	7.41667	7.41667	7.41667	7.41667	7.41667	7.41667	7.41667	7.41667	7.41667	7.41667	7.41667	7.41667	8.58333	8.58333	7.41667	7.41667	7.41667	8.58333	Bacteria	HOG49	../OMA_data_unfiltered/OMA_data/Bacteria/	False
../OMA_data_unfiltered/OMA_data/Bacteria/HOG387/	82	82	82	82	82	82	82	82	82	82	82	82	82	82	82	82	82	82	82	12	6.83333	6.83333	6.83333	6.83333	6.83333	6.83333	6.83333	6.83333	6.83333	6.83333	6.83333	6.83333	6.83333	6.83333	6.83333	6.83333	6.83333	6.83333	6.83333	Bacteria	HOG387	../OMA_data_unfiltered/OMA_data/Bacteria/	False
../OMA_data_unfiltered/OMA_data/Bacteria/HOG407/	182	180	164	180	180	180	180	180	189	187	180	180	189	187	180	178	187	178	189	20	9.1	9	8.2	9	9	9	9	9	9.45	9.35	9	9	9.45	9.35	9	8.9	9.35	8.9	9.45	Bacteria	HOG407	../OMA_data_unfiltered/OMA_data/Bacteria/	False
../OMA_data_unfiltered/OMA_data/Bacteria/HOG651/	145	145	145	159	137	136	157	136	137	137	139	136	139	134	126	128	136	137	130	15	9.66667	9.66667	9.66667	10.6	9.13333	9.06667	10.4667	9.06667	9.13333	9.13333	9.26667	9.06667	9.26667	8.93333	8.4	8.53333	9.06667	9.13333	8.66667	Bacteria	HOG651	../OMA_data_unfiltered/OMA_data/Bacteria/	False
../OMA_data_unfiltered/OMA_data/Bacteria/HOG168/	175	172	183	183	183	183	183	183	183	186	183	183	183	183	164	164	183	178	185	23	7.6087	7.47826	7.95652	7.95652	7.95652	7.95652	7.95652	7.95652	7.95652	8.08696	7.95652	7.95652	7.95652	7.95652	7.13043	7.13043	7.95652	7.73913	8.04348	Bacteria	HOG168	../OMA_data_unfiltered/OMA_data/Bacteria/	False
../OMA_data_unfiltered/OMA_data/Bacteria/HOG619/	67	67	67	71	71	67	71	67	71	71	67	71	71	71	71	67	71	71	71	10	6.7	6.7	6.7	7.1	7.1	6.7	7.1	6.7	7.1	7.1	6.7	7.1	7.1	7.1	7.1	6.7	7.1	7.1	7.1	Bacteria	HOG619	../OMA_data_unfiltered/OMA_data/Bacteria/	False
../OMA_data_unfiltered/OMA_data/Bacteria/HOG348/	249	257	246	279	284	267	265	281	265	255	254	284	257	256	260	266	260	274	291	32	7.78125	8.03125	7.6875	8.71875	8.875	8.34375	8.28125	8.78125	8.28125	7.96875	7.9375	8.875	8.03125	8	8.125	8.3125	8.125	8.5625	9.09375	Bacteria	HOG348	../OMA_data_unfiltered/OMA_data/Bacteria/	False
../OMA_data_unfiltered/OMA_data/Bacteria/HOG292/	164	164	170	162	164	172	162	172	178	179	170	166	175	173	164	152	175	162	173	20	8.2	8.2	8.5	8.1	8.2	8.6	8.1	8.6	8.9	8.95	8.5	8.3	8.75	8.65	8.2	7.6	8.75	8.1	8.65	Bacteria	HOG292	../OMA_data_unfiltered/OMA_data/Bacteria/	False
../OMA_data_unfiltered/OMA_data/Bacteria/HOG642/	96	96	89	100	100	98	100	98	98	98	89	100	98	98	92	86	96	86	98	11	8.72727	8.72727	8.09091	9.09091	9.09091	8.90909	9.09091	8.90909	8.90909	8.90909	8.09091	9.09091	8.90909	8.90909	8.36364	7.81818	8.72727	7.81818	8.90909	Bacteria	HOG642	../OMA_data_unfiltered/OMA_data/Bacteria/	False
../OMA_data_unfiltered/OMA_data/Bacteria/HOG216/	182	184	180	182	184	182	182	184	196	208	180	184	199	198	181	184	209	185	194	25	7.28	7.36	7.2	7.28	7.36	7.28	7.28	7.36	7.84	8.32	7.2	7.36	7.96	7.92	7.24	7.36	8.36	7.4	7.76	Bacteria	HOG216	../OMA_data_unfiltered/OMA_data/Bacteria/	False
../OMA_data_unfiltered/OMA_data/Bacteria/HOG58/	93	93	79	79	79	79	79	79	93	93	79	79	93	79	79	79	93	79	93	11	8.45455	8.45455	7.18182	7.18182	7.18182	7.18182	7.18182	7.18182	8.45455	8.45455	7.18182	7.18182	8.45455	7.18182	7.18182	7.18182	8.45455	7.18182	8.45455	Bacteria	HOG58	../OMA_data_unfiltered/OMA_data/Bacteria/	False
../OMA_data_unfiltered/OMA_data/Bacteria/HOG293/	225	233	233	241	245	241	241	243	245	245	233	245	243	243	233	211	245	243	245	28	8.03571	8.32143	8.32143	8.60714	8.75	8.60714	8.60714	8.67857	8.75	8.75	8.32143	8.75	8.67857	8.67857	8.32143	7.53571	8.75	8.67857	8.75	Bacteria	HOG293	../OMA_data_unfiltered/OMA_data/Bacteria/	False
../OMA_data_unfiltered/OMA_data/Bacteria/HOG6/	164	164	164	164	164	150	164	164	164	164	164	164	129	129	143	143	157	178	143	14	11.7143	11.7143	11.7143	11.7143	11.7143	10.7143	11.7143	11.7143	11.7143	11.7143	11.7143	11.7143	9.21429	9.21429	10.2143	10.2143	11.2143	12.7143	10.2143	Bacteria	HOG6	../OMA_data_unfiltered/OMA_data/Bacteria/	False
../OMA_data_unfiltered/OMA_data/Bacteria/HOG330/	161	161	174	180	183	184	180	184	184	184	174	183	184	184	164	166	183	168	184	19	8.47368	8.47368	9.15789	9.47368	9.63158	9.68421	9.47368	9.68421	9.68421	9.68421	9.15789	9.63158	9.68421	9.68421	8.63158	8.73684	9.63158	8.84211	9.68421	Bacteria	HOG330	../OMA_data_unfiltered/OMA_data/Bacteria/	False
../OMA_data_unfiltered/OMA_data/Bacteria/HOG148/	806	806	810	777	774	803	777	779	807	805	810	774	776	790	740	688	809	794	823	96	8.39583	8.39583	8.4375	8.09375	8.0625	8.36458	8.09375	8.11458	8.40625	8.38542	8.4375	8.0625	8.08333	8.22917	7.70833	7.16667	8.42708	8.27083	8.57292	Bacteria	HOG148	../OMA_data_unfiltered/OMA_data/Bacteria/	False
../OMA_data_unfiltered/OMA_data/Bacteria/HOG366/	168	166	174	168	175	172	168	172	184	184	174	175	202	202	173	178	193	172	193	24	7	6.91667	7.25	7	7.29167	7.16667	7	7.16667	7.66667	7.66667	7.25	7.29167	8.41667	8.41667	7.20833	7.41667	8.04167	7.16667	8.04167	Bacteria	HOG366	../OMA_data_unfiltered/OMA_data/Bacteria/	False
../OMA_data_unfiltered/OMA_data/Bacteria/HOG649/	68	68	68	73	73	73	73	73	73	73	68	73	77	77	73	70	73	73	73	10	6.8	6.8	6.8	7.3	7.3	7.3	7.3	7.3	7.3	7.3	6.8	7.3	7.7	7.7	7.3	7	7.3	7.3	7.3	Bacteria	HOG649	../OMA_data_unfiltered/OMA_data/Bacteria/	False
../OMA_data_unfiltered/OMA_data/Bacteria/HOG340/	83	83	89	102	102	104	102	104	104	90	89	102	87	101	97	99	104	99	87	12	6.91667	6.91667	7.41667	8.5	8.5	8.66667	8.5	8.66667	8.66667	7.5	7.41667	8.5	7.25	8.41667	8.08333	8.25	8.66667	8.25	7.25	Bacteria	HOG340	../OMA_data_unfiltered/OMA_data/Bacteria/	False
../OMA_data_unfiltered/OMA_data/Bacteria/HOG621/	91	107	119	107	91	91	107	91	91	91	119	91	91	91	137	91	91	91	107	14	6.5	7.64286	8.5	7.64286	6.5	6.5	7.64286	6.5	6.5	6.5	8.5	6.5	6.5	6.5	9.78571	6.5	6.5	6.5	7.64286	Bacteria	HOG621	../OMA_data_unfiltered/OMA_data/Bacteria/	False
../OMA_data_unfiltered/OMA_data/Bacteria/HOG435/	238	250	226	245	259	259	245	259	268	271	236	259	225	225	268	226	236	256	238	30	7.93333	8.33333	7.53333	8.16667	8.63333	8.63333	8.16667	8.63333	8.93333	9.03333	7.86667	8.63333	7.5	7.5	8.93333	7.53333	7.86667	8.53333	7.93333	Bacteria	HOG435	../OMA_data_unfiltered/OMA_data/Bacteria/	False
../OMA_data_unfiltered/OMA_data/Bacteria/HOG546/	79	79	79	81	81	81	84	81	81	79	79	81	81	81	79	84	81	81	81	10	7.9	7.9	7.9	8.1	8.1	8.1	8.4	8.1	8.1	7.9	7.9	8.1	8.1	8.1	7.9	8.4	8.1	8.1	8.1	Bacteria	HOG546	../OMA_data_unfiltered/OMA_data/Bacteria/	False
../OMA_data_unfiltered/OMA_data/Bacteria/HOG573/	99	99	99	99	99	99	99	99	99	99	99	99	99	99	97	99	99	99	99	13	7.61538	7.61538	7.61538	7.61538	7.61538	7.61538	7.61538	7.61538	7.61538	7.61538	7.61538	7.61538	7.61538	7.61538	7.46154	7.61538	7.61538	7.61538	7.61538	Bacteria	HOG573	../OMA_data_unfiltered/OMA_data/Bacteria/	False
../OMA_data_unfiltered/OMA_data/Bacteria/HOG632/	97	97	95	100	98	95	100	95	106	100	95	98	102	97	98	98	97	100	106	10	9.7	9.7	9.5	10	9.8	9.5	10	9.5	10.6	10	9.5	9.8	10.2	9.7	9.8	9.8	9.7	10	10.6	Bacteria	HOG632	../OMA_data_unfiltered/OMA_data/Bacteria/	False
../OMA_data_unfiltered/OMA_data/Bacteria/HOG237/	136	136	132	151	140	135	151	135	148	148	132	140	149	149	146	145	148	139	148	17	8	8	7.76471	8.88235	8.23529	7.94118	8.88235	7.94118	8.70588	8.70588	7.76471	8.23529	8.76471	8.76471	8.58824	8.52941	8.70588	8.17647	8.70588	Bacteria	HOG237	../OMA_data_unfiltered/OMA_data/Bacteria/	False
../OMA_data_unfiltered/OMA_data/Bacteria/HOG159/	135	150	133	131	145	133	131	133	133	133	133	145	133	133	131	131	147	143	143	19	7.10526	7.89474	7	6.89474	7.63158	7	6.89474	7	7	7	7	7.63158	7	7	6.89474	6.89474	7.73684	7.52632	7.52632	Bacteria	HOG159	../OMA_data_unfiltered/OMA_data/Bacteria/	False
../OMA_data_unfiltered/OMA_data/Bacteria/HOG252/	257	257	248	269	287	287	269	287	301	301	257	269	303	287	280	232	287	287	287	30	8.56667	8.56667	8.26667	8.96667	9.56667	9.56667	8.96667	9.56667	10.0333	10.0333	8.56667	8.96667	10.1	9.56667	9.33333	7.73333	9.56667	9.56667	9.56667	Bacteria	HOG252	../OMA_data_unfiltered/OMA_data/Bacteria/	False
../OMA_data_unfiltered/OMA_data/Bacteria/HOG291/	142	142	142	151	157	156	149	156	157	157	142	160	150	156	140	143	157	140	150	19	7.47368	7.47368	7.47368	7.94737	8.26316	8.21053	7.84211	8.21053	8.26316	8.26316	7.47368	8.42105	7.89474	8.21053	7.36842	7.52632	8.26316	7.36842	7.89474	Bacteria	HOG291	../OMA_data_unfiltered/OMA_data/Bacteria/	False
../OMA_data_unfiltered/OMA_data/Bacteria/HOG534/	71	71	71	87	87	87	87	87	87	87	87	87	87	87	87	87	87	87	87	10	7.1	7.1	7.1	8.7	8.7	8.7	8.7	8.7	8.7	8.7	8.7	8.7	8.7	8.7	8.7	8.7	8.7	8.7	8.7	Bacteria	HOG534	../OMA_data_unfiltered/OMA_data/Bacteria/	False
../OMA_data_unfiltered/OMA_data/Bacteria/HOG531/	131	131	151	129	131	153	129	155	134	134	155	155	132	132	113	111	134	127	132	16	8.1875	8.1875	9.4375	8.0625	8.1875	9.5625	8.0625	9.6875	8.375	8.375	9.6875	9.6875	8.25	8.25	7.0625	6.9375	8.375	7.9375	8.25	Bacteria	HOG531	../OMA_data_unfiltered/OMA_data/Bacteria/	False
../OMA_data_unfiltered/OMA_data/Bacteria/HOG128/	116	116	116	124	133	130	124	130	130	130	116	133	133	130	130	130	133	130	133	16	7.25	7.25	7.25	7.75	8.3125	8.125	7.75	8.125	8.125	8.125	7.25	8.3125	8.3125	8.125	8.125	8.125	8.3125	8.125	8.3125	Bacteria	HOG128	../OMA_data_unfiltered/OMA_data/Bacteria/	False
../OMA_data_unfiltered/OMA_data/Bacteria/HOG251/	245	245	235	251	267	254	251	254	275	271	243	272	272	267	246	249	275	246	268	30	8.16667	8.16667	7.83333	8.36667	8.9	8.46667	8.36667	8.46667	9.16667	9.03333	8.1	9.06667	9.06667	8.9	8.2	8.3	9.16667	8.2	8.93333	Bacteria	HOG251	../OMA_data_unfiltered/OMA_data/Bacteria/	False
../OMA_data_unfiltered/OMA_data/Bacteria/HOG94/	157	157	157	157	150	150	157	150	164	154	157	150	154	154	167	157	158	157	154	12	13.0833	13.0833	13.0833	13.0833	12.5	12.5	13.0833	12.5	13.6667	12.8333	13.0833	12.5	12.8333	12.8333	13.9167	13.0833	13.1667	13.0833	12.8333	Bacteria	HOG94	../OMA_data_unfiltered/OMA_data/Bacteria/	False
../OMA_data_unfiltered/OMA_data/Bacteria/HOG298/	299	299	325	306	303	303	306	303	293	305	303	303	315	303	296	285	293	306	303	35	8.54286	8.54286	9.28571	8.74286	8.65714	8.65714	8.74286	8.65714	8.37143	8.71429	8.65714	8.65714	9	8.65714	8.45714	8.14286	8.37143	8.74286	8.65714	Bacteria	HOG298	../OMA_data_unfiltered/OMA_data/Bacteria/	False
../OMA_data_unfiltered/OMA_data/Bacteria/HOG187/	677	663	673	720	717	713	720	712	753	742	675	721	749	751	662	650	746	696	740	85	7.96471	7.8	7.91765	8.47059	8.43529	8.38824	8.47059	8.37647	8.85882	8.72941	7.94118	8.48235	8.81176	8.83529	7.78824	7.64706	8.77647	8.18824	8.70588	Bacteria	HOG187	../OMA_data_unfiltered/OMA_data/Bacteria/	False
../OMA_data_unfiltered/OMA_data/Bacteria/HOG134/	1056	1065	1028	1220	1224	1228	1203	1284	1280	1254	1041	1233	1278	1290	1074	1072	1297	1190	1308	124	8.51613	8.58871	8.29032	9.83871	9.87097	9.90323	9.70161	10.3548	10.3226	10.1129	8.39516	9.94355	10.3065	10.4032	8.66129	8.64516	10.4597	9.59677	10.5484	Bacteria	HOG134	../OMA_data_unfiltered/OMA_data/Bacteria/	False
../OMA_data_unfiltered/OMA_data/Bacteria/HOG378/	906	924	980	1393	1252	1290	1384	1289	1418	1424	987	1160	1427	1451	941	870	1362	1165	1380	67	13.5224	13.791	14.6269	20.791	18.6866	19.2537	20.6567	19.2388	21.1642	21.2537	14.7313	17.3134	21.2985	21.6567	14.0448	12.9851	20.3284	17.3881	20.597	Bacteria	HOG378	../OMA_data_unfiltered/OMA_data/Bacteria/	False
../OMA_data_unfiltered/OMA_data/Bacteria/HOG445/	268	268	284	310	310	310	310	310	358	358	284	324	323	323	259	259	337	261	337	37	7.24324	7.24324	7.67568	8.37838	8.37838	8.37838	8.37838	8.37838	9.67568	9.67568	7.67568	8.75676	8.72973	8.72973	7	7	9.10811	7.05405	9.10811	Bacteria	HOG445	../OMA_data_unfiltered/OMA_data/Bacteria/	False
../OMA_data_unfiltered/OMA_data/Bacteria/HOG375/	148	148	142	144	144	148	144	151	147	145	142	144	148	148	131	138	146	144	146	19	7.78947	7.78947	7.47368	7.57895	7.57895	7.78947	7.57895	7.94737	7.73684	7.63158	7.47368	7.57895	7.78947	7.78947	6.89474	7.26316	7.68421	7.57895	7.68421	Bacteria	HOG375	../OMA_data_unfiltered/OMA_data/Bacteria/	False
../OMA_data_unfiltered/OMA_data/Bacteria/HOG72/	616	648	653	756	725	767	756	753	961	936	639	739	870	861	498	532	968	589	936	56	11	11.5714	11.6607	13.5	12.9464	13.6964	13.5	13.4464	17.1607	16.7143	11.4107	13.1964	15.5357	15.375	8.89286	9.5	17.2857	10.5179	16.7143	Bacteria	HOG72	../OMA_data_unfiltered/OMA_data/Bacteria/	False
../OMA_data_unfiltered/OMA_data/Bacteria/HOG8/	138	138	138	138	138	138	138	138	138	138	138	138	138	138	124	142	138	138	138	17	8.11765	8.11765	8.11765	8.11765	8.11765	8.11765	8.11765	8.11765	8.11765	8.11765	8.11765	8.11765	8.11765	8.11765	7.29412	8.35294	8.11765	8.11765	8.11765	Bacteria	HOG8	../OMA_data_unfiltered/OMA_data/Bacteria/	False
../OMA_data_unfiltered/OMA_data/Bacteria/HOG556/	89	89	89	89	89	89	89	89	89	89	89	89	89	89	89	89	89	89	89	12	7.41667	7.41667	7.41667	7.41667	7.41667	7.41667	7.41667	7.41667	7.41667	7.41667	7.41667	7.41667	7.41667	7.41667	7.41667	7.41667	7.41667	7.41667	7.41667	Bacteria	HOG556	../OMA_data_unfiltered/OMA_data/Bacteria/	False
../OMA_data_unfiltered/OMA_data/Bacteria/HOG578/	86	86	86	87	87	87	87	87	87	87	86	87	79	87	80	76	86	87	87	10	8.6	8.6	8.6	8.7	8.7	8.7	8.7	8.7	8.7	8.7	8.6	8.7	7.9	8.7	8	7.6	8.6	8.7	8.7	Bacteria	HOG578	../OMA_data_unfiltered/OMA_data/Bacteria/	False
../OMA_data_unfiltered/OMA_data/Bacteria/HOG126/	154	154	169	161	165	170	158	170	179	168	169	165	165	174	154	148	169	154	172	21	7.33333	7.33333	8.04762	7.66667	7.85714	8.09524	7.52381	8.09524	8.52381	8	8.04762	7.85714	7.85714	8.28571	7.33333	7.04762	8.04762	7.33333	8.19048	Bacteria	HOG126	../OMA_data_unfiltered/OMA_data/Bacteria/	False
../OMA_data_unfiltered/OMA_data/Bacteria/HOG592/	168	168	168	280	280	280	280	280	304	304	168	280	296	304	248	248	248	280	248	10	16.8	16.8	16.8	28	28	28	28	28	30.4	30.4	16.8	28	29.6	30.4	24.8	24.8	24.8	28	24.8	Bacteria	HOG592	../OMA_data_unfiltered/OMA_data/Bacteria/	False
../OMA_data_unfiltered/OMA_data/Bacteria/HOG145/	180	180	180	192	194	192	192	194	212	212	180	194	215	210	182	180	192	208	212	22	8.18182	8.18182	8.18182	8.72727	8.81818	8.72727	8.72727	8.81818	9.63636	9.63636	8.18182	8.81818	9.77273	9.54545	8.27273	8.18182	8.72727	9.45455	9.63636	Bacteria	HOG145	../OMA_data_unfiltered/OMA_data/Bacteria/	False
../OMA_data_unfiltered/OMA_data/Bacteria/HOG464/	214	215	217	234	218	238	234	234	204	196	205	218	219	222	172	165	206	219	209	22	9.72727	9.77273	9.86364	10.6364	9.90909	10.8182	10.6364	10.6364	9.27273	8.90909	9.31818	9.90909	9.95455	10.0909	7.81818	7.5	9.36364	9.95455	9.5	Bacteria	HOG464	../OMA_data_unfiltered/OMA_data/Bacteria/	False
../OMA_data_unfiltered/OMA_data/Bacteria/HOG206/	440	426	430	440	447	441	440	441	450	464	430	447	438	438	418	424	452	423	438	57	7.7193	7.47368	7.54386	7.7193	7.84211	7.73684	7.7193	7.73684	7.89474	8.14035	7.54386	7.84211	7.68421	7.68421	7.33333	7.4386	7.92982	7.42105	7.68421	Bacteria	HOG206	../OMA_data_unfiltered/OMA_data/Bacteria/	False
../OMA_data_unfiltered/OMA_data/Bacteria/HOG497/	84	84	100	84	90	90	84	90	99	99	100	90	99	109	82	70	102	70	102	10	8.4	8.4	10	8.4	9	9	8.4	9	9.9	9.9	10	9	9.9	10.9	8.2	7	10.2	7	10.2	Bacteria	HOG497	../OMA_data_unfiltered/OMA_data/Bacteria/	False
../OMA_data_unfiltered/OMA_data/Bacteria/HOG478/	232	232	213	289	245	245	256	245	245	284	213	250	306	304	273	265	245	277	291	25	9.28	9.28	8.52	11.56	9.8	9.8	10.24	9.8	9.8	11.36	8.52	10	12.24	12.16	10.92	10.6	9.8	11.08	11.64	Bacteria	HOG478	../OMA_data_unfiltered/OMA_data/Bacteria/	False
../OMA_data_unfiltered/OMA_data/Bacteria/HOG601/	103	103	103	103	103	103	103	103	119	119	103	103	131	131	105	105	119	117	119	14	7.35714	7.35714	7.35714	7.35714	7.35714	7.35714	7.35714	7.35714	8.5	8.5	7.35714	7.35714	9.35714	9.35714	7.5	7.5	8.5	8.35714	8.5	Bacteria	HOG601	../OMA_data_unfiltered/OMA_data/Bacteria/	False
../OMA_data_unfiltered/OMA_data/Bacteria/HOG311/	324	328	330	338	338	332	338	344	351	339	328	338	343	336	314	312	351	317	339	43	7.53488	7.62791	7.67442	7.86047	7.86047	7.72093	7.86047	8	8.16279	7.88372	7.62791	7.86047	7.97674	7.81395	7.30233	7.25581	8.16279	7.37209	7.88372	Bacteria	HOG311	../OMA_data_unfiltered/OMA_data/Bacteria/	False
../OMA_data_unfiltered/OMA_data/Bacteria/HOG114/	263	255	263	264	269	267	264	267	270	270	266	269	270	270	245	241	270	269	270	34	7.73529	7.5	7.73529	7.76471	7.91176	7.85294	7.76471	7.85294	7.94118	7.94118	7.82353	7.91176	7.94118	7.94118	7.20588	7.08824	7.94118	7.91176	7.94118	Bacteria	HOG114	../OMA_data_unfiltered/OMA_data/Bacteria/	False
../OMA_data_unfiltered/OMA_data/Bacteria/HOG316/	334	343	365	292	280	274	292	280	286	282	344	280	290	289	282	248	282	260	268	31	10.7742	11.0645	11.7742	9.41935	9.03226	8.83871	9.41935	9.03226	9.22581	9.09677	11.0968	9.03226	9.35484	9.32258	9.09677	8	9.09677	8.3871	8.64516	Bacteria	HOG316	../OMA_data_unfiltered/OMA_data/Bacteria/	False
../OMA_data_unfiltered/OMA_data/Bacteria/HOG550/	236	234	266	316	278	278	316	278	278	266	266	278	284	284	243	213	381	250	369	28	8.42857	8.35714	9.5	11.2857	9.92857	9.92857	11.2857	9.92857	9.92857	9.5	9.5	9.92857	10.1429	10.1429	8.67857	7.60714	13.6071	8.92857	13.1786	Bacteria	HOG550	../OMA_data_unfiltered/OMA_data/Bacteria/	False
../OMA_data_unfiltered/OMA_data/Bacteria/HOG93/	286	242	324	223	762	671	223	622	502	537	289	741	335	314	881	363	594	370	545	21	13.619	11.5238	15.4286	10.619	36.2857	31.9524	10.619	29.619	23.9048	25.5714	13.7619	35.2857	15.9524	14.9524	41.9524	17.2857	28.2857	17.619	25.9524	Bacteria	HOG93	../OMA_data_unfiltered/OMA_data/Bacteria/	False
../OMA_data_unfiltered/OMA_data/Bacteria/HOG79/	80	80	96	80	80	80	80	80	90	100	96	80	90	90	94	110	106	96	84	11	7.27273	7.27273	8.72727	7.27273	7.27273	7.27273	7.27273	7.27273	8.18182	9.09091	8.72727	7.27273	8.18182	8.18182	8.54545	10	9.63636	8.72727	7.63636	Bacteria	HOG79	../OMA_data_unfiltered/OMA_data/Bacteria/	False
../OMA_data_unfiltered/OMA_data/Bacteria/HOG377/	108	108	108	108	110	110	108	110	110	110	108	110	114	114	110	112	110	110	110	15	7.2	7.2	7.2	7.2	7.33333	7.33333	7.2	7.33333	7.33333	7.33333	7.2	7.33333	7.6	7.6	7.33333	7.46667	7.33333	7.33333	7.33333	Bacteria	HOG377	../OMA_data_unfiltered/OMA_data/Bacteria/	False
../OMA_data_unfiltered/OMA_data/Bacteria/HOG433/	113	113	113	110	110	110	110	110	110	110	113	110	110	110	110	110	110	110	110	14	8.07143	8.07143	8.07143	7.85714	7.85714	7.85714	7.85714	7.85714	7.85714	7.85714	8.07143	7.85714	7.85714	7.85714	7.85714	7.85714	7.85714	7.85714	7.85714	Bacteria	HOG433	../OMA_data_unfiltered/OMA_data/Bacteria/	False
../OMA_data_unfiltered/OMA_data/Bacteria/HOG80/	85	85	91	85	85	85	85	85	85	85	91	85	85	85	81	81	85	85	85	11	7.72727	7.72727	8.27273	7.72727	7.72727	7.72727	7.72727	7.72727	7.72727	7.72727	8.27273	7.72727	7.72727	7.72727	7.36364	7.36364	7.72727	7.72727	7.72727	Bacteria	HOG80	../OMA_data_unfiltered/OMA_data/Bacteria/	False
../OMA_data_unfiltered/OMA_data/Bacteria/HOG198/	101	101	101	107	107	107	107	107	107	107	101	107	107	107	99	107	107	107	107	14	7.21429	7.21429	7.21429	7.64286	7.64286	7.64286	7.64286	7.64286	7.64286	7.64286	7.21429	7.64286	7.64286	7.64286	7.07143	7.64286	7.64286	7.64286	7.64286	Bacteria	HOG198	../OMA_data_unfiltered/OMA_data/Bacteria/	False
../OMA_data_unfiltered/OMA_data/Bacteria/HOG532/	644	658	646	669	681	681	669	667	684	684	646	681	684	684	620	595	656	649	684	37	17.4054	17.7838	17.4595	18.0811	18.4054	18.4054	18.0811	18.027	18.4865	18.4865	17.4595	18.4054	18.4865	18.4865	16.7568	16.0811	17.7297	17.5405	18.4865	Bacteria	HOG532	../OMA_data_unfiltered/OMA_data/Bacteria/	False
../OMA_data_unfiltered/OMA_data/Bacteria/HOG211/	106	106	106	106	106	106	106	106	106	106	106	106	106	106	106	106	106	106	106	15	7.06667	7.06667	7.06667	7.06667	7.06667	7.06667	7.06667	7.06667	7.06667	7.06667	7.06667	7.06667	7.06667	7.06667	7.06667	7.06667	7.06667	7.06667	7.06667	Bacteria	HOG211	../OMA_data_unfiltered/OMA_data/Bacteria/	False
../OMA_data_unfiltered/OMA_data/Bacteria/HOG32/	202	202	230	198	210	194	198	198	194	194	202	210	200	200	190	220	194	208	194	25	8.08	8.08	9.2	7.92	8.4	7.76	7.92	7.92	7.76	7.76	8.08	8.4	8	8	7.6	8.8	7.76	8.32	7.76	Bacteria	HOG32	../OMA_data_unfiltered/OMA_data/Bacteria/	False
../OMA_data_unfiltered/OMA_data/Bacteria/HOG268/	167	153	159	175	170	170	175	170	177	177	159	170	182	182	162	162	178	162	174	21	7.95238	7.28571	7.57143	8.33333	8.09524	8.09524	8.33333	8.09524	8.42857	8.42857	7.57143	8.09524	8.66667	8.66667	7.71429	7.71429	8.47619	7.71429	8.28571	Bacteria	HOG268	../OMA_data_unfiltered/OMA_data/Bacteria/	False
../OMA_data_unfiltered/OMA_data/Bacteria/HOG288/	88	88	88	88	90	88	88	90	88	90	88	90	90	88	86	86	88	88	88	13	6.76923	6.76923	6.76923	6.76923	6.92308	6.76923	6.76923	6.92308	6.76923	6.92308	6.76923	6.92308	6.92308	6.76923	6.61538	6.61538	6.76923	6.76923	6.76923	Bacteria	HOG288	../OMA_data_unfiltered/OMA_data/Bacteria/	False
../OMA_data_unfiltered/OMA_data/Bacteria/HOG36/	220	220	176	204	230	220	206	220	218	218	176	230	210	210	223	180	204	204	206	20	11	11	8.8	10.2	11.5	11	10.3	11	10.9	10.9	8.8	11.5	10.5	10.5	11.15	9	10.2	10.2	10.3	Bacteria	HOG36	../OMA_data_unfiltered/OMA_data/Bacteria/	False
../OMA_data_unfiltered/OMA_data/Bacteria/HOG96/	126	112	105	116	120	120	116	120	140	152	126	120	150	136	200	144	176	144	164	11	11.4545	10.1818	9.54545	10.5455	10.9091	10.9091	10.5455	10.9091	12.7273	13.8182	11.4545	10.9091	13.6364	12.3636	18.1818	13.0909	16	13.0909	14.9091	Bacteria	HOG96	../OMA_data_unfiltered/OMA_data/Bacteria/	False
../OMA_data_unfiltered/OMA_data/Bacteria/HOG586/	170	170	205	196	208	198	196	198	211	201	198	208	198	196	163	157	198	182	200	13	13.0769	13.0769	15.7692	15.0769	16	15.2308	15.0769	15.2308	16.2308	15.4615	15.2308	16	15.2308	15.0769	12.5385	12.0769	15.2308	14	15.3846	Bacteria	HOG586	../OMA_data_unfiltered/OMA_data/Bacteria/	False
../OMA_data_unfiltered/OMA_data/Bacteria/HOG86/	120	120	120	141	141	141	141	120	141	162	120	141	162	162	141	134	141	141	141	11	10.9091	10.9091	10.9091	12.8182	12.8182	12.8182	12.8182	10.9091	12.8182	14.7273	10.9091	12.8182	14.7273	14.7273	12.8182	12.1818	12.8182	12.8182	12.8182	Bacteria	HOG86	../OMA_data_unfiltered/OMA_data/Bacteria/	False
../OMA_data_unfiltered/OMA_data/Bacteria/HOG614/	97	97	100	125	129	149	125	131	149	146	94	129	131	149	114	110	147	147	131	11	8.81818	8.81818	9.09091	11.3636	11.7273	13.5455	11.3636	11.9091	13.5455	13.2727	8.54545	11.7273	11.9091	13.5455	10.3636	10	13.3636	13.3636	11.9091	Bacteria	HOG614	../OMA_data_unfiltered/OMA_data/Bacteria/	False
../OMA_data_unfiltered/OMA_data/Bacteria/HOG453/	354	351	356	351	351	373	351	375	386	386	356	351	360	364	345	332	384	344	352	41	8.63415	8.56098	8.68293	8.56098	8.56098	9.09756	8.56098	9.14634	9.41463	9.41463	8.68293	8.56098	8.78049	8.87805	8.41463	8.09756	9.36585	8.39024	8.58537	Bacteria	HOG453	../OMA_data_unfiltered/OMA_data/Bacteria/	False
../OMA_data_unfiltered/OMA_data/Bacteria/HOG562/	74	74	78	74	80	80	74	80	80	80	78	80	80	80	70	74	70	74	74	10	7.4	7.4	7.8	7.4	8	8	7.4	8	8	8	7.8	8	8	8	7	7.4	7	7.4	7.4	Bacteria	HOG562	../OMA_data_unfiltered/OMA_data/Bacteria/	False
../OMA_data_unfiltered/OMA_data/Bacteria/HOG552/	180	180	186	192	213	201	192	205	192	192	186	201	201	201	192	192	192	192	201	23	7.82609	7.82609	8.08696	8.34783	9.26087	8.73913	8.34783	8.91304	8.34783	8.34783	8.08696	8.73913	8.73913	8.73913	8.34783	8.34783	8.34783	8.34783	8.73913	Bacteria	HOG552	../OMA_data_unfiltered/OMA_data/Bacteria/	False
../OMA_data_unfiltered/OMA_data/Bacteria/HOG286/	168	168	168	184	191	190	175	190	194	190	168	191	188	186	174	182	188	174	186	23	7.30435	7.30435	7.30435	8	8.30435	8.26087	7.6087	8.26087	8.43478	8.26087	7.30435	8.30435	8.17391	8.08696	7.56522	7.91304	8.17391	7.56522	8.08696	Bacteria	HOG286	../OMA_data_unfiltered/OMA_data/Bacteria/	False
../OMA_data_unfiltered/OMA_data/Bacteria/HOG659/	78	78	78	80	78	78	80	78	78	78	78	78	78	78	75	75	84	78	78	10	7.8	7.8	7.8	8	7.8	7.8	8	7.8	7.8	7.8	7.8	7.8	7.8	7.8	7.5	7.5	8.4	7.8	7.8	Bacteria	HOG659	../OMA_data_unfiltered/OMA_data/Bacteria/	False
../OMA_data_unfiltered/OMA_data/Bacteria/HOG258/	173	175	173	186	183	183	186	183	197	197	173	183	193	196	175	166	193	186	196	23	7.52174	7.6087	7.52174	8.08696	7.95652	7.95652	8.08696	7.95652	8.56522	8.56522	7.52174	7.95652	8.3913	8.52174	7.6087	7.21739	8.3913	8.08696	8.52174	Bacteria	HOG258	../OMA_data_unfiltered/OMA_data/Bacteria/	False
../OMA_data_unfiltered/OMA_data/Bacteria/HOG512/	210	210	205	205	207	207	205	207	209	207	205	207	207	225	217	197	212	207	209	26	8.07692	8.07692	7.88462	7.88462	7.96154	7.96154	7.88462	7.96154	8.03846	7.96154	7.88462	7.96154	7.96154	8.65385	8.34615	7.57692	8.15385	7.96154	8.03846	Bacteria	HOG512	../OMA_data_unfiltered/OMA_data/Bacteria/	False
../OMA_data_unfiltered/OMA_data/Bacteria/HOG466/	152	152	150	174	165	172	178	172	184	184	150	165	183	183	171	171	174	171	179	21	7.2381	7.2381	7.14286	8.28571	7.85714	8.19048	8.47619	8.19048	8.7619	8.7619	7.14286	7.85714	8.71429	8.71429	8.14286	8.14286	8.28571	8.14286	8.52381	Bacteria	HOG466	../OMA_data_unfiltered/OMA_data/Bacteria/	False
../OMA_data_unfiltered/OMA_data/Bacteria/HOG217/	93	93	93	93	97	97	93	97	95	95	95	97	100	97	100	98	100	97	97	14	6.64286	6.64286	6.64286	6.64286	6.92857	6.92857	6.64286	6.92857	6.78571	6.78571	6.78571	6.92857	7.14286	6.92857	7.14286	7	7.14286	6.92857	6.92857	Bacteria	HOG217	../OMA_data_unfiltered/OMA_data/Bacteria/	False
../OMA_data_unfiltered/OMA_data/Bacteria/HOG620/	74	74	77	88	88	88	88	88	88	88	77	88	88	88	74	72	88	84	88	11	6.72727	6.72727	7	8	8	8	8	8	8	8	7	8	8	8	6.72727	6.54545	8	7.63636	8	Bacteria	HOG620	../OMA_data_unfiltered/OMA_data/Bacteria/	False
../OMA_data_unfiltered/OMA_data/Bacteria/HOG5/	106	106	106	78	106	127	106	127	92	92	106	106	78	78	113	78	112	92	92	11	9.63636	9.63636	9.63636	7.09091	9.63636	11.5455	9.63636	11.5455	8.36364	8.36364	9.63636	9.63636	7.09091	7.09091	10.2727	7.09091	10.1818	8.36364	8.36364	Bacteria	HOG5	../OMA_data_unfiltered/OMA_data/Bacteria/	False
../OMA_data_unfiltered/OMA_data/Bacteria/HOG462/	189	203	205	175	175	221	175	221	235	219	205	175	205	205	189	189	222	189	235	24	7.875	8.45833	8.54167	7.29167	7.29167	9.20833	7.29167	9.20833	9.79167	9.125	8.54167	7.29167	8.54167	8.54167	7.875	7.875	9.25	7.875	9.79167	Bacteria	HOG462	../OMA_data_unfiltered/OMA_data/Bacteria/	False
../OMA_data_unfiltered/OMA_data/Bacteria/HOG362/	282	282	282	286	284	284	286	282	284	284	282	283	286	286	293	281	284	281	283	38	7.42105	7.42105	7.42105	7.52632	7.47368	7.47368	7.52632	7.42105	7.47368	7.47368	7.42105	7.44737	7.52632	7.52632	7.71053	7.39474	7.47368	7.39474	7.44737	Bacteria	HOG362	../OMA_data_unfiltered/OMA_data/Bacteria/	False
../OMA_data_unfiltered/OMA_data/Bacteria/HOG460/	154	154	154	162	162	169	162	169	157	160	154	162	162	160	140	148	157	154	160	19	8.10526	8.10526	8.10526	8.52632	8.52632	8.89474	8.52632	8.89474	8.26316	8.42105	8.10526	8.52632	8.52632	8.42105	7.36842	7.78947	8.26316	8.10526	8.42105	Bacteria	HOG460	../OMA_data_unfiltered/OMA_data/Bacteria/	False
../OMA_data_unfiltered/OMA_data/Bacteria/HOG452/	86	86	86	91	92	90	91	92	92	92	86	92	92	88	85	81	92	92	92	12	7.16667	7.16667	7.16667	7.58333	7.66667	7.5	7.58333	7.66667	7.66667	7.66667	7.16667	7.66667	7.66667	7.33333	7.08333	6.75	7.66667	7.66667	7.66667	Bacteria	HOG452	../OMA_data_unfiltered/OMA_data/Bacteria/	False
../OMA_data_unfiltered/OMA_data/Bacteria/HOG485/	127	127	127	128	124	130	128	130	135	135	127	126	134	128	128	128	131	131	128	16	7.9375	7.9375	7.9375	8	7.75	8.125	8	8.125	8.4375	8.4375	7.9375	7.875	8.375	8	8	8	8.1875	8.1875	8	Bacteria	HOG485	../OMA_data_unfiltered/OMA_data/Bacteria/	False
../OMA_data_unfiltered/OMA_data/Bacteria/HOG76/	105	105	105	121	121	121	121	121	137	137	105	121	137	137	137	137	165	137	141	14	7.5	7.5	7.5	8.64286	8.64286	8.64286	8.64286	8.64286	9.78571	9.78571	7.5	8.64286	9.78571	9.78571	9.78571	9.78571	11.7857	9.78571	10.0714	Bacteria	HOG76	../OMA_data_unfiltered/OMA_data/Bacteria/	False
../OMA_data_unfiltered/OMA_data/Bacteria/HOG397/	78	78	74	78	66	78	78	78	78	78	74	78	78	78	62	62	78	62	78	10	7.8	7.8	7.4	7.8	6.6	7.8	7.8	7.8	7.8	7.8	7.4	7.8	7.8	7.8	6.2	6.2	7.8	6.2	7.8	Bacteria	HOG397	../OMA_data_unfiltered/OMA_data/Bacteria/	False
../OMA_data_unfiltered/OMA_data/Bacteria/HOG17/	92	92	92	106	122	122	106	122	128	128	92	128	128	128	139	134	128	155	122	13	7.07692	7.07692	7.07692	8.15385	9.38462	9.38462	8.15385	9.38462	9.84615	9.84615	7.07692	9.84615	9.84615	9.84615	10.6923	10.3077	9.84615	11.9231	9.38462	Bacteria	HOG17	../OMA_data_unfiltered/OMA_data/Bacteria/	False
../OMA_data_unfiltered/OMA_data/Bacteria/HOG287/	120	120	106	106	106	106	106	106	106	106	106	106	106	106	108	108	106	108	106	16	7.5	7.5	6.625	6.625	6.625	6.625	6.625	6.625	6.625	6.625	6.625	6.625	6.625	6.625	6.75	6.75	6.625	6.75	6.625	Bacteria	HOG287	../OMA_data_unfiltered/OMA_data/Bacteria/	False
../OMA_data_unfiltered/OMA_data/Bacteria/HOG167/	172	169	183	172	189	188	169	188	171	174	183	189	171	174	163	169	171	174	174	21	8.19048	8.04762	8.71429	8.19048	9	8.95238	8.04762	8.95238	8.14286	8.28571	8.71429	9	8.14286	8.28571	7.7619	8.04762	8.14286	8.28571	8.28571	Bacteria	HOG167	../OMA_data_unfiltered/OMA_data/Bacteria/	False
../OMA_data_unfiltered/OMA_data/Bacteria/HOG178/	181	181	180	185	183	183	190	183	187	187	183	183	183	183	149	141	176	184	174	20	9.05	9.05	9	9.25	9.15	9.15	9.5	9.15	9.35	9.35	9.15	9.15	9.15	9.15	7.45	7.05	8.8	9.2	8.7	Bacteria	HOG178	../OMA_data_unfiltered/OMA_data/Bacteria/	False
../OMA_data_unfiltered/OMA_data/Bacteria/HOG218/	166	166	168	179	174	179	179	179	180	180	168	177	180	177	169	171	177	170	180	23	7.21739	7.21739	7.30435	7.78261	7.56522	7.78261	7.78261	7.78261	7.82609	7.82609	7.30435	7.69565	7.82609	7.69565	7.34783	7.43478	7.69565	7.3913	7.82609	Bacteria	HOG218	../OMA_data_unfiltered/OMA_data/Bacteria/	False
../OMA_data_unfiltered/OMA_data/Bacteria/HOG496/	87	93	95	98	99	99	98	99	98	98	95	99	98	98	99	96	98	96	98	12	7.25	7.75	7.91667	8.16667	8.25	8.25	8.16667	8.25	8.16667	8.16667	7.91667	8.25	8.16667	8.16667	8.25	8	8.16667	8	8.16667	Bacteria	HOG496	../OMA_data_unfiltered/OMA_data/Bacteria/	False
../OMA_data_unfiltered/OMA_data/Bacteria/HOG294/	172	172	171	172	174	173	172	173	194	194	171	174	191	191	167	169	197	172	186	23	7.47826	7.47826	7.43478	7.47826	7.56522	7.52174	7.47826	7.52174	8.43478	8.43478	7.43478	7.56522	8.30435	8.30435	7.26087	7.34783	8.56522	7.47826	8.08696	Bacteria	HOG294	../OMA_data_unfiltered/OMA_data/Bacteria/	False
../OMA_data_unfiltered/OMA_data/Bacteria/HOG106/	156	160	156	171	174	176	166	176	177	168	164	174	175	172	162	162	177	175	172	21	7.42857	7.61905	7.42857	8.14286	8.28571	8.38095	7.90476	8.38095	8.42857	8	7.80952	8.28571	8.33333	8.19048	7.71429	7.71429	8.42857	8.33333	8.19048	Bacteria	HOG106	../OMA_data_unfiltered/OMA_data/Bacteria/	False
../OMA_data_unfiltered/OMA_data/Bacteria/HOG640/	86	86	86	95	86	97	93	97	97	97	86	86	88	88	86	79	97	88	97	10	8.6	8.6	8.6	9.5	8.6	9.7	9.3	9.7	9.7	9.7	8.6	8.6	8.8	8.8	8.6	7.9	9.7	8.8	9.7	Bacteria	HOG640	../OMA_data_unfiltered/OMA_data/Bacteria/	False
../OMA_data_unfiltered/OMA_data/Bacteria/HOG648/	128	128	128	132	136	134	132	134	132	132	128	132	139	140	128	130	144	147	132	14	9.14286	9.14286	9.14286	9.42857	9.71429	9.57143	9.42857	9.57143	9.42857	9.42857	9.14286	9.42857	9.92857	10	9.14286	9.28571	10.2857	10.5	9.42857	Bacteria	HOG648	../OMA_data_unfiltered/OMA_data/Bacteria/	False
../OMA_data_unfiltered/OMA_data/Bacteria/HOG110/	68	68	68	68	68	68	68	68	70	70	68	68	68	68	68	68	70	68	70	10	6.8	6.8	6.8	6.8	6.8	6.8	6.8	6.8	7	7	6.8	6.8	6.8	6.8	6.8	6.8	7	6.8	7	Bacteria	HOG110	../OMA_data_unfiltered/OMA_data/Bacteria/	False
../OMA_data_unfiltered/OMA_data/Bacteria/HOG459/	77	77	77	73	77	77	77	77	84	83	77	77	83	83	78	75	77	75	77	11	7	7	7	6.63636	7	7	7	7	7.63636	7.54545	7	7	7.54545	7.54545	7.09091	6.81818	7	6.81818	7	Bacteria	HOG459	../OMA_data_unfiltered/OMA_data/Bacteria/	False
../OMA_data_unfiltered/OMA_data/Bacteria/HOG77/	133	133	147	145	145	149	145	149	145	145	147	145	161	191	137	137	149	153	161	16	8.3125	8.3125	9.1875	9.0625	9.0625	9.3125	9.0625	9.3125	9.0625	9.0625	9.1875	9.0625	10.0625	11.9375	8.5625	8.5625	9.3125	9.5625	10.0625	Bacteria	HOG77	../OMA_data_unfiltered/OMA_data/Bacteria/	False
../OMA_data_unfiltered/OMA_data/Bacteria/HOG95/	100	100	92	102	116	110	102	110	113	113	92	116	110	110	96	145	117	142	96	11	9.09091	9.09091	8.36364	9.27273	10.5455	10	9.27273	10	10.2727	10.2727	8.36364	10.5455	10	10	8.72727	13.1818	10.6364	12.9091	8.72727	Bacteria	HOG95	../OMA_data_unfiltered/OMA_data/Bacteria/	False
../OMA_data_unfiltered/OMA_data/Bacteria/HOG90/	257	257	227	358	365	372	358	372	365	365	227	365	407	421	372	386	386	386	407	13	19.7692	19.7692	17.4615	27.5385	28.0769	28.6154	27.5385	28.6154	28.0769	28.0769	17.4615	28.0769	31.3077	32.3846	28.6154	29.6923	29.6923	29.6923	31.3077	Bacteria	HOG90	../OMA_data_unfiltered/OMA_data/Bacteria/	False
../OMA_data_unfiltered/OMA_data/Bacteria/HOG612/	136	136	131	120	133	131	120	131	130	133	131	133	141	131	102	94	133	105	131	13	10.4615	10.4615	10.0769	9.23077	10.2308	10.0769	9.23077	10.0769	10	10.2308	10.0769	10.2308	10.8462	10.0769	7.84615	7.23077	10.2308	8.07692	10.0769	Bacteria	HOG612	../OMA_data_unfiltered/OMA_data/Bacteria/	False
../OMA_data_unfiltered/OMA_data/Bacteria/HOG670/	114	114	114	158	125	125	158	125	114	114	111	107	109	109	101	127	125	130	149	11	10.3636	10.3636	10.3636	14.3636	11.3636	11.3636	14.3636	11.3636	10.3636	10.3636	10.0909	9.72727	9.90909	9.90909	9.18182	11.5455	11.3636	11.8182	13.5455	Bacteria	HOG670	../OMA_data_unfiltered/OMA_data/Bacteria/	False
../OMA_data_unfiltered/OMA_data/Bacteria/HOG351/	140	140	140	151	151	149	151	149	153	153	140	151	151	154	136	146	153	151	154	19	7.36842	7.36842	7.36842	7.94737	7.94737	7.84211	7.94737	7.84211	8.05263	8.05263	7.36842	7.94737	7.94737	8.10526	7.15789	7.68421	8.05263	7.94737	8.10526	Bacteria	HOG351	../OMA_data_unfiltered/OMA_data/Bacteria/	False
../OMA_data_unfiltered/OMA_data/Bacteria/HOG600/	115	127	115	103	104	115	103	115	104	104	115	104	115	103	103	101	113	99	103	14	8.21429	9.07143	8.21429	7.35714	7.42857	8.21429	7.35714	8.21429	7.42857	7.42857	8.21429	7.42857	8.21429	7.35714	7.35714	7.21429	8.07143	7.07143	7.35714	Bacteria	HOG600	../OMA_data_unfiltered/OMA_data/Bacteria/	False
../OMA_data_unfiltered/OMA_data/Bacteria/HOG312/	138	134	138	136	136	134	136	136	140	140	138	136	139	139	132	132	140	136	139	17	8.11765	7.88235	8.11765	8	8	7.88235	8	8	8.23529	8.23529	8.11765	8	8.17647	8.17647	7.76471	7.76471	8.23529	8	8.17647	Bacteria	HOG312	../OMA_data_unfiltered/OMA_data/Bacteria/	False
../OMA_data_unfiltered/OMA_data/Bacteria/HOG27/	238	238	238	173	203	203	173	189	185	189	210	187	232	215	272	204	222	200	210	20	11.9	11.9	11.9	8.65	10.15	10.15	8.65	9.45	9.25	9.45	10.5	9.35	11.6	10.75	13.6	10.2	11.1	10	10.5	Bacteria	HOG27	../OMA_data_unfiltered/OMA_data/Bacteria/	False
../OMA_data_unfiltered/OMA_data/Bacteria/HOG489/	232	232	228	238	240	245	235	238	236	242	233	240	231	227	238	219	254	239	223	25	9.28	9.28	9.12	9.52	9.6	9.8	9.4	9.52	9.44	9.68	9.32	9.6	9.24	9.08	9.52	8.76	10.16	9.56	8.92	Bacteria	HOG489	../OMA_data_unfiltered/OMA_data/Bacteria/	False
../OMA_data_unfiltered/OMA_data/Bacteria/HOG192/	231	231	224	214	232	238	214	224	252	249	226	234	242	252	221	209	240	231	240	28	8.25	8.25	8	7.64286	8.28571	8.5	7.64286	8	9	8.89286	8.07143	8.35714	8.64286	9	7.89286	7.46429	8.57143	8.25	8.57143	Bacteria	HOG192	../OMA_data_unfiltered/OMA_data/Bacteria/	False
../OMA_data_unfiltered/OMA_data/Bacteria/HOG582/	237	237	307	256	214	224	245	224	196	207	307	214	212	216	214	145	191	228	205	19	12.4737	12.4737	16.1579	13.4737	11.2632	11.7895	12.8947	11.7895	10.3158	10.8947	16.1579	11.2632	11.1579	11.3684	11.2632	7.63158	10.0526	12	10.7895	Bacteria	HOG582	../OMA_data_unfiltered/OMA_data/Bacteria/	False
../OMA_data_unfiltered/OMA_data/Bacteria/HOG657/	73	77	77	114	89	89	114	89	102	85	77	89	78	76	83	89	103	75	85	10	7.3	7.7	7.7	11.4	8.9	8.9	11.4	8.9	10.2	8.5	7.7	8.9	7.8	7.6	8.3	8.9	10.3	7.5	8.5	Bacteria	HOG657	../OMA_data_unfiltered/OMA_data/Bacteria/	False
../OMA_data_unfiltered/OMA_data/Bacteria/HOG566/	75	75	77	73	75	73	73	73	73	73	77	75	79	73	87	87	75	73	73	10	7.5	7.5	7.7	7.3	7.5	7.3	7.3	7.3	7.3	7.3	7.7	7.5	7.9	7.3	8.7	8.7	7.5	7.3	7.3	Bacteria	HOG566	../OMA_data_unfiltered/OMA_data/Bacteria/	False
../OMA_data_unfiltered/OMA_data/Bacteria/HOG367/	99	99	99	106	112	116	114	112	114	114	99	112	114	114	115	114	114	115	114	14	7.07143	7.07143	7.07143	7.57143	8	8.28571	8.14286	8	8.14286	8.14286	7.07143	8	8.14286	8.14286	8.21429	8.14286	8.14286	8.21429	8.14286	Bacteria	HOG367	../OMA_data_unfiltered/OMA_data/Bacteria/	False
../OMA_data_unfiltered/OMA_data/Bacteria/HOG117/	237	237	235	254	254	245	240	245	229	229	252	245	243	243	185	185	229	222	243	24	9.875	9.875	9.79167	10.5833	10.5833	10.2083	10	10.2083	9.54167	9.54167	10.5	10.2083	10.125	10.125	7.70833	7.70833	9.54167	9.25	10.125	Bacteria	HOG117	../OMA_data_unfiltered/OMA_data/Bacteria/	False
../OMA_data_unfiltered/OMA_data/Bacteria/HOG166/	314	314	310	318	324	311	318	311	359	367	314	324	389	373	306	290	357	314	351	39	8.05128	8.05128	7.94872	8.15385	8.30769	7.97436	8.15385	7.97436	9.20513	9.41026	8.05128	8.30769	9.97436	9.5641	7.84615	7.4359	9.15385	8.05128	9	Bacteria	HOG166	../OMA_data_unfiltered/OMA_data/Bacteria/	False
../OMA_data_unfiltered/OMA_data/Bacteria/HOG616/	76	76	78	77	80	83	77	80	77	77	78	80	80	78	89	79	79	79	78	10	7.6	7.6	7.8	7.7	8	8.3	7.7	8	7.7	7.7	7.8	8	8	7.8	8.9	7.9	7.9	7.9	7.8	Bacteria	HOG616	../OMA_data_unfiltered/OMA_data/Bacteria/	False
../OMA_data_unfiltered/OMA_data/Bacteria/HOG285/	146	146	149	150	144	152	147	152	158	160	149	149	157	163	144	148	158	144	162	18	8.11111	8.11111	8.27778	8.33333	8	8.44444	8.16667	8.44444	8.77778	8.88889	8.27778	8.27778	8.72222	9.05556	8	8.22222	8.77778	8	9	Bacteria	HOG285	../OMA_data_unfiltered/OMA_data/Bacteria/	False
../OMA_data_unfiltered/OMA_data/Bacteria/HOG547/	286	286	284	311	306	306	315	306	300	306	286	309	286	300	236	231	302	269	286	28	10.2143	10.2143	10.1429	11.1071	10.9286	10.9286	11.25	10.9286	10.7143	10.9286	10.2143	11.0357	10.2143	10.7143	8.42857	8.25	10.7857	9.60714	10.2143	Bacteria	HOG547	../OMA_data_unfiltered/OMA_data/Bacteria/	False
../OMA_data_unfiltered/OMA_data/Bacteria/HOG185/	106	106	106	98	108	106	98	106	113	113	106	108	111	111	98	98	113	98	113	14	7.57143	7.57143	7.57143	7	7.71429	7.57143	7	7.57143	8.07143	8.07143	7.57143	7.71429	7.92857	7.92857	7	7	8.07143	7	8.07143	Bacteria	HOG185	../OMA_data_unfiltered/OMA_data/Bacteria/	False
../OMA_data_unfiltered/OMA_data/Bacteria/HOG629/	91	91	91	91	89	89	91	89	91	91	91	89	89	89	89	89	91	89	89	12	7.58333	7.58333	7.58333	7.58333	7.41667	7.41667	7.58333	7.41667	7.58333	7.58333	7.58333	7.41667	7.41667	7.41667	7.41667	7.41667	7.58333	7.41667	7.41667	Bacteria	HOG629	../OMA_data_unfiltered/OMA_data/Bacteria/	False
../OMA_data_unfiltered/OMA_data/Bacteria/HOG415/	85	85	85	81	71	71	81	85	71	71	81	71	71	67	87	85	71	71	71	10	8.5	8.5	8.5	8.1	7.1	7.1	8.1	8.5	7.1	7.1	8.1	7.1	7.1	6.7	8.7	8.5	7.1	7.1	7.1	Bacteria	HOG415	../OMA_data_unfiltered/OMA_data/Bacteria/	False
../OMA_data_unfiltered/OMA_data/Bacteria/HOG503/	242	238	247	283	246	248	283	248	282	326	283	250	275	275	216	195	278	216	323	23	10.5217	10.3478	10.7391	12.3043	10.6957	10.7826	12.3043	10.7826	12.2609	14.1739	12.3043	10.8696	11.9565	11.9565	9.3913	8.47826	12.087	9.3913	14.0435	Bacteria	HOG503	../OMA_data_unfiltered/OMA_data/Bacteria/	False
../OMA_data_unfiltered/OMA_data/Bacteria/HOG403/	66	66	66	66	66	66	66	70	70	70	66	66	70	70	66	66	70	66	70	10	6.6	6.6	6.6	6.6	6.6	6.6	6.6	7	7	7	6.6	6.6	7	7	6.6	6.6	7	6.6	7	Bacteria	HOG403	../OMA_data_unfiltered/OMA_data/Bacteria/	False
../OMA_data_unfiltered/OMA_data/Bacteria/HOG339/	82	82	82	90	90	90	90	90	92	92	82	90	92	93	92	92	92	92	90	11	7.45455	7.45455	7.45455	8.18182	8.18182	8.18182	8.18182	8.18182	8.36364	8.36364	7.45455	8.18182	8.36364	8.45455	8.36364	8.36364	8.36364	8.36364	8.18182	Bacteria	HOG339	../OMA_data_unfiltered/OMA_data/Bacteria/	False
../OMA_data_unfiltered/OMA_data/Bacteria/HOG81/	70	70	70	70	70	70	70	70	70	70	70	70	70	70	76	70	70	76	70	10	7	7	7	7	7	7	7	7	7	7	7	7	7	7	7.6	7	7	7.6	7	Bacteria	HOG81	../OMA_data_unfiltered/OMA_data/Bacteria/	False
../OMA_data_unfiltered/OMA_data/Bacteria/HOG412/	333	333	291	392	428	382	392	382	398	384	333	428	428	398	337	321	400	380	410	43	7.74419	7.74419	6.76744	9.11628	9.95349	8.88372	9.11628	8.88372	9.25581	8.93023	7.74419	9.95349	9.95349	9.25581	7.83721	7.46512	9.30233	8.83721	9.53488	Bacteria	HOG412	../OMA_data_unfiltered/OMA_data/Bacteria/	False
../OMA_data_unfiltered/OMA_data/Bacteria/HOG190/	170	170	179	190	182	188	193	188	236	212	179	182	221	216	205	206	216	207	218	21	8.09524	8.09524	8.52381	9.04762	8.66667	8.95238	9.19048	8.95238	11.2381	10.0952	8.52381	8.66667	10.5238	10.2857	9.7619	9.80952	10.2857	9.85714	10.381	Bacteria	HOG190	../OMA_data_unfiltered/OMA_data/Bacteria/	False
../OMA_data_unfiltered/OMA_data/Bacteria/HOG183/	100	100	100	104	104	104	104	104	104	104	100	104	104	104	104	104	104	104	104	15	6.66667	6.66667	6.66667	6.93333	6.93333	6.93333	6.93333	6.93333	6.93333	6.93333	6.66667	6.93333	6.93333	6.93333	6.93333	6.93333	6.93333	6.93333	6.93333	Bacteria	HOG183	../OMA_data_unfiltered/OMA_data/Bacteria/	False
../OMA_data_unfiltered/OMA_data/Bacteria/HOG539/	125	125	132	125	125	127	125	127	129	129	132	125	130	127	127	125	127	125	130	17	7.35294	7.35294	7.76471	7.35294	7.35294	7.47059	7.35294	7.47059	7.58824	7.58824	7.76471	7.35294	7.64706	7.47059	7.47059	7.35294	7.47059	7.35294	7.64706	Bacteria	HOG539	../OMA_data_unfiltered/OMA_data/Bacteria/	False
../OMA_data_unfiltered/OMA_data/Bacteria/HOG390/	76	76	86	75	83	87	87	87	87	87	86	83	87	87	76	73	87	73	91	11	6.90909	6.90909	7.81818	6.81818	7.54545	7.90909	7.90909	7.90909	7.90909	7.90909	7.81818	7.54545	7.90909	7.90909	6.90909	6.63636	7.90909	6.63636	8.27273	Bacteria	HOG390	../OMA_data_unfiltered/OMA_data/Bacteria/	False
../OMA_data_unfiltered/OMA_data/Bacteria/HOG650/	100	100	112	128	114	126	128	126	143	133	112	114	117	129	128	131	143	131	129	13	7.69231	7.69231	8.61538	9.84615	8.76923	9.69231	9.84615	9.69231	11	10.2308	8.61538	8.76923	9	9.92308	9.84615	10.0769	11	10.0769	9.92308	Bacteria	HOG650	../OMA_data_unfiltered/OMA_data/Bacteria/	False
../OMA_data_unfiltered/OMA_data/Bacteria/HOG665/	141	141	135	148	145	145	148	145	165	165	135	145	165	158	166	141	148	141	155	10	14.1	14.1	13.5	14.8	14.5	14.5	14.8	14.5	16.5	16.5	13.5	14.5	16.5	15.8	16.6	14.1	14.8	14.1	15.5	Bacteria	HOG665	../OMA_data_unfiltered/OMA_data/Bacteria/	False
../OMA_data_unfiltered/OMA_data/Bacteria/HOG207/	133	133	133	140	142	142	140	142	145	144	133	142	145	144	131	136	143	142	145	18	7.38889	7.38889	7.38889	7.77778	7.88889	7.88889	7.77778	7.88889	8.05556	8	7.38889	7.88889	8.05556	8	7.27778	7.55556	7.94444	7.88889	8.05556	Bacteria	HOG207	../OMA_data_unfiltered/OMA_data/Bacteria/	False
../OMA_data_unfiltered/OMA_data/Bacteria/HOG654/	102	102	96	121	109	107	121	107	119	119	96	121	119	119	108	112	119	109	121	11	9.27273	9.27273	8.72727	11	9.90909	9.72727	11	9.72727	10.8182	10.8182	8.72727	11	10.8182	10.8182	9.81818	10.1818	10.8182	9.90909	11	Bacteria	HOG654	../OMA_data_unfiltered/OMA_data/Bacteria/	False
../OMA_data_unfiltered/OMA_data/Bacteria/HOG243/	107	107	109	118	110	118	115	118	121	121	109	118	121	115	113	105	121	116	119	15	7.13333	7.13333	7.26667	7.86667	7.33333	7.86667	7.66667	7.86667	8.06667	8.06667	7.26667	7.86667	8.06667	7.66667	7.53333	7	8.06667	7.73333	7.93333	Bacteria	HOG243	../OMA_data_unfiltered/OMA_data/Bacteria/	False
../OMA_data_unfiltered/OMA_data/Bacteria/HOG626/	234	214	266	222	238	214	222	214	206	206	266	238	214	214	222	234	206	206	206	10	23.4	21.4	26.6	22.2	23.8	21.4	22.2	21.4	20.6	20.6	26.6	23.8	21.4	21.4	22.2	23.4	20.6	20.6	20.6	Bacteria	HOG626	../OMA_data_unfiltered/OMA_data/Bacteria/	False
../OMA_data_unfiltered/OMA_data/Bacteria/HOG228/	173	173	173	177	181	181	177	181	177	177	173	181	177	177	164	168	177	174	177	22	7.86364	7.86364	7.86364	8.04545	8.22727	8.22727	8.04545	8.22727	8.04545	8.04545	7.86364	8.22727	8.04545	8.04545	7.45455	7.63636	8.04545	7.90909	8.04545	Bacteria	HOG228	../OMA_data_unfiltered/OMA_data/Bacteria/	False
../OMA_data_unfiltered/OMA_data/Bacteria/HOG300/	160	158	158	161	160	160	161	163	168	164	158	163	167	164	147	145	166	143	164	20	8	7.9	7.9	8.05	8	8	8.05	8.15	8.4	8.2	7.9	8.15	8.35	8.2	7.35	7.25	8.3	7.15	8.2	Bacteria	HOG300	../OMA_data_unfiltered/OMA_data/Bacteria/	False
../OMA_data_unfiltered/OMA_data/Bacteria/HOG493/	174	174	173	171	169	178	171	172	176	174	171	177	172	176	185	167	178	168	171	21	8.28571	8.28571	8.2381	8.14286	8.04762	8.47619	8.14286	8.19048	8.38095	8.28571	8.14286	8.42857	8.19048	8.38095	8.80952	7.95238	8.47619	8	8.14286	Bacteria	HOG493	../OMA_data_unfiltered/OMA_data/Bacteria/	False
../OMA_data_unfiltered/OMA_data/Bacteria/HOG236/	225	225	265	249	237	249	249	249	301	289	265	237	237	237	207	195	273	249	261	29	7.75862	7.75862	9.13793	8.58621	8.17241	8.58621	8.58621	8.58621	10.3793	9.96552	9.13793	8.17241	8.17241	8.17241	7.13793	6.72414	9.41379	8.58621	9	Bacteria	HOG236	../OMA_data_unfiltered/OMA_data/Bacteria/	False
../OMA_data_unfiltered/OMA_data/Bacteria/HOG91/	180	194	180	212	178	164	196	164	256	256	180	178	232	222	338	236	256	290	232	16	11.25	12.125	11.25	13.25	11.125	10.25	12.25	10.25	16	16	11.25	11.125	14.5	13.875	21.125	14.75	16	18.125	14.5	Bacteria	HOG91	../OMA_data_unfiltered/OMA_data/Bacteria/	False
../OMA_data_unfiltered/OMA_data/Bacteria/HOG542/	108	108	99	106	106	106	106	106	108	108	99	106	108	108	97	97	108	106	108	12	9	9	8.25	8.83333	8.83333	8.83333	8.83333	8.83333	9	9	8.25	8.83333	9	9	8.08333	8.08333	9	8.83333	9	Bacteria	HOG542	../OMA_data_unfiltered/OMA_data/Bacteria/	False
../OMA_data_unfiltered/OMA_data/Bacteria/HOG376/	130	130	133	134	130	130	134	130	132	132	133	130	132	132	129	123	132	134	132	17	7.64706	7.64706	7.82353	7.88235	7.64706	7.64706	7.88235	7.64706	7.76471	7.76471	7.82353	7.64706	7.76471	7.76471	7.58824	7.23529	7.76471	7.88235	7.76471	Bacteria	HOG376	../OMA_data_unfiltered/OMA_data/Bacteria/	False
../OMA_data_unfiltered/OMA_data/Bacteria/HOG421/	282	282	282	282	276	280	282	280	284	280	282	276	280	280	312	324	284	302	284	34	8.29412	8.29412	8.29412	8.29412	8.11765	8.23529	8.29412	8.23529	8.35294	8.23529	8.29412	8.11765	8.23529	8.23529	9.17647	9.52941	8.35294	8.88235	8.35294	Bacteria	HOG421	../OMA_data_unfiltered/OMA_data/Bacteria/	False
../OMA_data_unfiltered/OMA_data/Bacteria/HOG595/	80	80	77	89	93	93	89	93	89	89	77	89	89	89	81	81	89	89	92	10	8	8	7.7	8.9	9.3	9.3	8.9	9.3	8.9	8.9	7.7	8.9	8.9	8.9	8.1	8.1	8.9	8.9	9.2	Bacteria	HOG595	../OMA_data_unfiltered/OMA_data/Bacteria/	False
../OMA_data_unfiltered/OMA_data/Bacteria/HOG250/	256	256	258	258	248	248	258	248	248	248	258	248	248	248	249	234	248	243	253	32	8	8	8.0625	8.0625	7.75	7.75	8.0625	7.75	7.75	7.75	8.0625	7.75	7.75	7.75	7.78125	7.3125	7.75	7.59375	7.90625	Bacteria	HOG250	../OMA_data_unfiltered/OMA_data/Bacteria/	False
../OMA_data_unfiltered/OMA_data/Bacteria/HOG396/	69	69	69	81	85	85	81	85	85	85	69	85	89	85	71	71	85	69	89	11	6.27273	6.27273	6.27273	7.36364	7.72727	7.72727	7.36364	7.72727	7.72727	7.72727	6.27273	7.72727	8.09091	7.72727	6.45455	6.45455	7.72727	6.27273	8.09091	Bacteria	HOG396	../OMA_data_unfiltered/OMA_data/Bacteria/	False
../OMA_data_unfiltered/OMA_data/Bacteria/HOG2/	202	202	202	202	202	202	202	202	230	202	202	202	202	202	187	173	230	202	202	22	9.18182	9.18182	9.18182	9.18182	9.18182	9.18182	9.18182	9.18182	10.4545	9.18182	9.18182	9.18182	9.18182	9.18182	8.5	7.86364	10.4545	9.18182	9.18182	Bacteria	HOG2	../OMA_data_unfiltered/OMA_data/Bacteria/	False
../OMA_data_unfiltered/OMA_data/Bacteria/HOG61/	368	368	383	393	410	458	393	449	440	440	388	410	496	486	403	404	480	432	480	40	9.2	9.2	9.575	9.825	10.25	11.45	9.825	11.225	11	11	9.7	10.25	12.4	12.15	10.075	10.1	12	10.8	12	Bacteria	HOG61	../OMA_data_unfiltered/OMA_data/Bacteria/	False
../OMA_data_unfiltered/OMA_data/Tetrapoda/HOG179/	196	196	172	204	204	216	204	216	220	220	172	204	216	216	180	120	229	192	234	8	24.5	24.5	21.5	25.5	25.5	27	25.5	27	27.5	27.5	21.5	25.5	27	27	22.5	15	28.625	24	29.25	Tetrapoda	HOG179	../OMA_data_unfiltered/OMA_data/Tetrapoda/	False
../OMA_data_unfiltered/OMA_data/Tetrapoda/HOG335/	195	196	200	123	196	188	123	188	220	220	200	196	220	216	201	132	220	132	216	8	24.375	24.5	25	15.375	24.5	23.5	15.375	23.5	27.5	27.5	25	24.5	27.5	27	25.125	16.5	27.5	16.5	27	Tetrapoda	HOG335	../OMA_data_unfiltered/OMA_data/Tetrapoda/	False
../OMA_data_unfiltered/OMA_data/Tetrapoda/HOG55/	505	482	523	627	612	574	658	579	978	925	535	634	912	897	704	675	1053	599	946	29	17.4138	16.6207	18.0345	21.6207	21.1034	19.7931	22.6897	19.9655	33.7241	31.8966	18.4483	21.8621	31.4483	30.931	24.2759	23.2759	36.3103	20.6552	32.6207	Tetrapoda	HOG55	../OMA_data_unfiltered/OMA_data/Tetrapoda/	False
../OMA_data_unfiltered/OMA_data/Tetrapoda/HOG116/	284	284	195	277	254	254	277	254	310	310	195	254	315	280	268	251	310	263	342	10	28.4	28.4	19.5	27.7	25.4	25.4	27.7	25.4	31	31	19.5	25.4	31.5	28	26.8	25.1	31	26.3	34.2	Tetrapoda	HOG116	../OMA_data_unfiltered/OMA_data/Tetrapoda/	False
../OMA_data_unfiltered/OMA_data/Tetrapoda/HOG246/	173	173	173	239	158	210	239	210	282	282	173	158	282	282	239	213	282	213	282	9	19.2222	19.2222	19.2222	26.5556	17.5556	23.3333	26.5556	23.3333	31.3333	31.3333	19.2222	17.5556	31.3333	31.3333	26.5556	23.6667	31.3333	23.6667	31.3333	Tetrapoda	HOG246	../OMA_data_unfiltered/OMA_data/Tetrapoda/	False
../OMA_data_unfiltered/OMA_data/Tetrapoda/HOG163/	128	110	110	176	215	215	176	215	258	258	110	215	258	258	167	181	258	213	258	8	16	13.75	13.75	22	26.875	26.875	22	26.875	32.25	32.25	13.75	26.875	32.25	32.25	20.875	22.625	32.25	26.625	32.25	Tetrapoda	HOG163	../OMA_data_unfiltered/OMA_data/Tetrapoda/	False
../OMA_data_unfiltered/OMA_data/Tetrapoda/HOG204/	198	174	192	197	204	209	197	209	258	258	216	204	258	258	233	133	258	124	258	8	24.75	21.75	24	24.625	25.5	26.125	24.625	26.125	32.25	32.25	27	25.5	32.25	32.25	29.125	16.625	32.25	15.5	32.25	Tetrapoda	HOG204	../OMA_data_unfiltered/OMA_data/Tetrapoda/	False
../OMA_data_unfiltered/OMA_data/Tetrapoda/HOG311/	178	178	178	178	178	178	178	178	248	248	178	178	238	238	188	138	248	248	238	8	22.25	22.25	22.25	22.25	22.25	22.25	22.25	22.25	31	31	22.25	22.25	29.75	29.75	23.5	17.25	31	31	29.75	Tetrapoda	HOG311	../OMA_data_unfiltered/OMA_data/Tetrapoda/	False
../OMA_data_unfiltered/OMA_data/Tetrapoda/HOG122/	678	564	488	1610	902	890	1624	874	2282	2282	512	944	2232	2240	1238	618	2252	1234	2390	35	19.3714	16.1143	13.9429	46	25.7714	25.4286	46.4	24.9714	65.2	65.2	14.6286	26.9714	63.7714	64	35.3714	17.6571	64.3429	35.2571	68.2857	Tetrapoda	HOG122	../OMA_data_unfiltered/OMA_data/Tetrapoda/	False
../OMA_data_unfiltered/OMA_data/Tetrapoda/HOG202/	139	157	113	156	169	169	172	169	258	258	113	169	237	229	141	153	258	135	219	8	17.375	19.625	14.125	19.5	21.125	21.125	21.5	21.125	32.25	32.25	14.125	21.125	29.625	28.625	17.625	19.125	32.25	16.875	27.375	Tetrapoda	HOG202	../OMA_data_unfiltered/OMA_data/Tetrapoda/	False
../OMA_data_unfiltered/OMA_data/Tetrapoda/HOG79/	2677	2701	2869	2736	2500	2569	2956	2569	2389	2641	2761	2512	2073	2217	1576	1284	2260	1708	2485	28	95.6071	96.4643	102.464	97.7143	89.2857	91.75	105.571	91.75	85.3214	94.3214	98.6071	89.7143	74.0357	79.1786	56.2857	45.8571	80.7143	61	88.75	Tetrapoda	HOG79	../OMA_data_unfiltered/OMA_data/Tetrapoda/	False
../OMA_data_unfiltered/OMA_data/Tetrapoda/HOG198/	23	23	23	23	23	23	23	23	35	35	23	23	35	35	23	23	23	23	23	3	7.66667	7.66667	7.66667	7.66667	7.66667	7.66667	7.66667	7.66667	11.6667	11.6667	7.66667	7.66667	11.6667	11.6667	7.66667	7.66667	7.66667	7.66667	7.66667	Tetrapoda	HOG198	../OMA_data_unfiltered/OMA_data/Tetrapoda/	False
../OMA_data_unfiltered/OMA_data/Tetrapoda/HOG211/	138	138	162	261	177	251	261	251	348	348	162	177	348	327	267	262	348	246	327	9	15.3333	15.3333	18	29	19.6667	27.8889	29	27.8889	38.6667	38.6667	18	19.6667	38.6667	36.3333	29.6667	29.1111	38.6667	27.3333	36.3333	Tetrapoda	HOG211	../OMA_data_unfiltered/OMA_data/Tetrapoda/	False
../OMA_data_unfiltered/OMA_data/Tetrapoda/HOG249/	54	54	54	75	66	66	75	66	87	87	54	66	87	87	54	54	87	54	87	5	10.8	10.8	10.8	15	13.2	13.2	15	13.2	17.4	17.4	10.8	13.2	17.4	17.4	10.8	10.8	17.4	10.8	17.4	Tetrapoda	HOG249	../OMA_data_unfiltered/OMA_data/Tetrapoda/	False
../OMA_data_unfiltered/OMA_data/Tetrapoda/HOG143/	253	140	250	282	261	282	261	282	277	277	240	282	277	277	219	191	282	176	277	9	28.1111	15.5556	27.7778	31.3333	29	31.3333	29	31.3333	30.7778	30.7778	26.6667	31.3333	30.7778	30.7778	24.3333	21.2222	31.3333	19.5556	30.7778	Tetrapoda	HOG143	../OMA_data_unfiltered/OMA_data/Tetrapoda/	False
../OMA_data_unfiltered/OMA_data/Tetrapoda/HOG175/	75	75	81	75	75	75	75	75	157	157	81	75	157	157	75	79	164	79	149	7	10.7143	10.7143	11.5714	10.7143	10.7143	10.7143	10.7143	10.7143	22.4286	22.4286	11.5714	10.7143	22.4286	22.4286	10.7143	11.2857	23.4286	11.2857	21.2857	Tetrapoda	HOG175	../OMA_data_unfiltered/OMA_data/Tetrapoda/	False
../OMA_data_unfiltered/OMA_data/Tetrapoda/HOG302/	656	656	664	848	688	928	848	928	944	944	632	712	1064	576	776	680	992	328	976	17	38.5882	38.5882	39.0588	49.8824	40.4706	54.5882	49.8824	54.5882	55.5294	55.5294	37.1765	41.8824	62.5882	33.8824	45.6471	40	58.3529	19.2941	57.4118	Tetrapoda	HOG302	../OMA_data_unfiltered/OMA_data/Tetrapoda/	False
../OMA_data_unfiltered/OMA_data/Tetrapoda/HOG120/	147	108	99	192	192	162	192	162	200	200	129	192	191	191	128	158	191	162	191	7	21	15.4286	14.1429	27.4286	27.4286	23.1429	27.4286	23.1429	28.5714	28.5714	18.4286	27.4286	27.2857	27.2857	18.2857	22.5714	27.2857	23.1429	27.2857	Tetrapoda	HOG120	../OMA_data_unfiltered/OMA_data/Tetrapoda/	False
../OMA_data_unfiltered/OMA_data/Tetrapoda/HOG349/	364	364	418	387	399	489	389	489	454	513	418	399	481	469	321	356	480	346	475	15	24.2667	24.2667	27.8667	25.8	26.6	32.6	25.9333	32.6	30.2667	34.2	27.8667	26.6	32.0667	31.2667	21.4	23.7333	32	23.0667	31.6667	Tetrapoda	HOG349	../OMA_data_unfiltered/OMA_data/Tetrapoda/	False
../OMA_data_unfiltered/OMA_data/Tetrapoda/HOG271/	179	179	179	172	187	225	172	225	292	292	179	187	284	282	245	225	292	225	282	9	19.8889	19.8889	19.8889	19.1111	20.7778	25	19.1111	25	32.4444	32.4444	19.8889	20.7778	31.5556	31.3333	27.2222	25	32.4444	25	31.3333	Tetrapoda	HOG271	../OMA_data_unfiltered/OMA_data/Tetrapoda/	False
../OMA_data_unfiltered/OMA_data/Tetrapoda/HOG114/	186	166	186	163	188	180	178	180	236	236	186	188	229	236	215	177	229	129	226	8	23.25	20.75	23.25	20.375	23.5	22.5	22.25	22.5	29.5	29.5	23.25	23.5	28.625	29.5	26.875	22.125	28.625	16.125	28.25	Tetrapoda	HOG114	../OMA_data_unfiltered/OMA_data/Tetrapoda/	False
[truncated: 3,400 more rows]

## Sheet: CATH TCS
	alntmscore_0_raw_struct_tree	alntmscore_0_exp_struct_tree	alntmscore_1_exp_struct_tree	fident_0_raw_struct_tree	lddt_0_exp_struct_tree	lddt_1_exp_struct_tree	fident_0_exp_struct_tree	lddt_1_raw_struct_tree	fident_1_raw_struct_tree	fident_1_exp_struct_tree	alntmscore_1_raw_struct_tree	lddt_0_raw_struct_tree	sequences.aln.muscle.fst.nwk.rooted	sequences.aln.muscle.fst.treefile.rooted	3di_xaln_tree	alnAA_3di.fasta.treefile.rooted.final	AA_xaln_tree	templateX3di.nx.treefile.rooted.final	templateXAA.nx.treefile.rooted.final	nseqs	alntmscore_0_raw_struct_tree_norm	alntmscore_0_exp_struct_tree_norm	alntmscore_1_exp_struct_tree_norm	fident_0_raw_struct_tree_norm	lddt_0_exp_struct_tree_norm	lddt_1_exp_struct_tree_norm	fident_0_exp_struct_tree_norm	lddt_1_raw_struct_tree_norm	fident_1_raw_struct_tree_norm	fident_1_exp_struct_tree_norm	alntmscore_1_raw_struct_tree_norm	lddt_0_raw_struct_tree_norm	sequences.aln.muscle.fst.nwk.rooted_norm	sequences.aln.muscle.fst.treefile.rooted_norm	3di_xaln_tree_norm	alnAA_3di.fasta.treefile.rooted.final_norm	AA_xaln_tree_norm	templateX3di.nx.treefile.rooted.final_norm	templateXAA.nx.treefile.rooted.final_norm	clade	family	folder	filtered
[truncated: 488 more rows]

[truncated: 2 more sheets: OMA ASTRAL, CATH ASTRAL]
