# Supplementary material for: Structural phylogenetics unravels the evolutionary diversification of communication systems in gram-positive bacteria and their viruses
Source: Nat Struct Mol Biol. 2025 Oct 10;32(12):2492–502. doi: 10.1038/s41594-025-01649-8 (PMC12700828; doi:10.1038/s41594-025-01649-8)
Supplement: Supplementary file 6 — Metadata for FoldTree RRNPPA phylogeny. [file 41594_2025_1649_MOESM6_ESM.xls]

## Sheet: E1
Uniprot ID	Genbank ID	Foldtree clade	Label in RRNPP detector paper	Taxon	Strain	Taxonomic family	Encoding element found in group of 95% identical receptors	Receptor length (AA)	Receptor domain architecture	TPR degeneration score	Receptor-propeptide orientation	Intergenic distance (bp)	Propeptide sequence	Adjacent BGC	Lineage
A0A3Q9HRH2	AZR73796.1	subfam27	subfam_27	Anoxybacter fermentans	DY22613	Anoxybacter	chromosome	304	7TPRs	0	(<= <====)	-4	MKKYILLFLIILIGVFGIINFSFWSTDIINNNSQMISELSYSEKNILNGPTWPGDS		c__Clostridia;o__Halanaerobiales;x__Halanaerobiales incertae sedis;g__Anoxybacter;s__Anoxybacter fermentans
A0A3S9SVK0	AZR72305.1	subfam27	subfam_27	Anoxybacter fermentans	DY22613	Anoxybacter	chromosome	347	7TPRs	0	(====> =>)	-4	MKKFWVLVLILLTVFVLTIGFTINMESYQAKTQIIAADTVVLQTTDTNVITTDPFLPTDENG		c__Clostridia;o__Halanaerobiales;x__Halanaerobiales incertae sedis;g__Anoxybacter;s__Anoxybacter fermentans
A0A3S9SZG5	AZR73726.1	subfam27	subfam_27	Anoxybacter fermentans	DY22613	Anoxybacter	chromosome	324	7TPRs	0	(<= <====)	-1	MKKIIGLFLILFLTFSISFTVLANDLQLMSDYSIVTTNGPLPIADED		c__Clostridia;o__Halanaerobiales;x__Halanaerobiales incertae sedis;g__Anoxybacter;s__Anoxybacter fermentans
A0A3Q9HPK8	AZR72545.1	subfam27	subfam_27	Anoxybacter fermentans	DY22613	Anoxybacter	chromosome	323	7TPRs	0	(====> =>)	-4	MKKIATILLISILLFSMSNFVLAGDLSLTSNEQLFVLQTPSPDPAD		c__Clostridia;o__Halanaerobiales;x__Halanaerobiales incertae sedis;g__Anoxybacter;s__Anoxybacter fermentans
A0A3G2R470	AYO30314.1		subfam_09	Biomaibacter acetigenes	SK-G1	Tepidanaerobacteraceae	chromosome	454	HTH_9TPRs	0	(<= ====>)	275	MKRILLLILSCAVFFNVLSVNVNNKTWPNQFEEKIIEVITLDDAEWP		c__Clostridia;o__Thermosediminibacterales;f__Tepidanaerobacteraceae;g__Biomaibacter;s__Biomaibacter acetigenes
A0A1Y0ILD2	ARU60233.1		subfam_03_PlcR	Tumebacillus avium	AR23208	Alicyclobacillaceae	chromosome	446	HTH_9TPRs	0	(<= ====>)	299	MKLVKVLAFCAFTMAVVVAFATVIGPDTMRQAELVWPIGNAPSL		c__Bacilli;o__Bacillales;f__Alicyclobacillaceae;g__Tumebacillus;s__Tumebacillus avium
Q74NS7	AAS45017.1		subfam_03_PlcR	Bacillus cereus	ATCC 10987	Bacillaceae	plasmid	421	HTH_9TPRs	0	(<= ====>)	196	MKTKVQLFGMKVVLFAATVVFLIDPVWP		c__Bacilli;o__Bacillales;f__Bacillaceae;g__Bacillus;x__Bacillus cereus group;s__Bacillus cereus;x__Bacillus cereus ATCC 10987
A0A1Y0IKA5	ARU60499.1	subfam15	subfam_15	Tumebacillus avium	AR23208	Alicyclobacillaceae	chromosome	429	HTH_9TPRs	0	(<==== <=)	173	MRKKVLLSLGVAIAVFGLVSVMSLNQHVETKSVAETLPIGPFVMYKG		c__Bacilli;o__Bacillales;f__Alicyclobacillaceae;g__Tumebacillus;s__Tumebacillus avium
A0A1Y0IR72	ARU63098.1	subfam15	subfam_15	Tumebacillus avium	AR23208	Alicyclobacillaceae	chromosome	431	HTH_9TPRs	0	(<==== <=)	234	MKKWMAMVALSAFFGGIFMSSSSVVAVEEGGDPMASTLVAVEKGGDPMSQKYFQI		c__Bacilli;o__Bacillales;f__Alicyclobacillaceae;g__Tumebacillus;s__Tumebacillus avium
A0A223D340	ASS75905.1	subfam15	subfam_15	Tumebacillus algifaecis	THMBR28	Alicyclobacillaceae	chromosome	427	HTH_9TPRs	0	(====> =>)	-4	MKKVMLSAILFASIVTVGFGLDAKENAFINGGEPLSPKFAFINGGEPLSPKFAFINGGEPLSPKFAFINGGEPLSPKFAFINGGEPLSPKKA		c__Bacilli;o__Bacillales;f__Alicyclobacillaceae;g__Tumebacillus;s__Tumebacillus algifaecis
A0A1Y0IQZ0	ARU62256.1	subfam15	subfam_15	Tumebacillus avium	AR23208	Alicyclobacillaceae	chromosome	427	HTH_9TPRs	0	(<= <====)	-4	MKKVLLTAVLFASVVAVGFGSNAQETAFIHDAEPLSPVIGFIHDAEPLPHAPVIGFIHDAEPLPHAPVIGFIHDAEPLSPKKA		c__Bacilli;o__Bacillales;f__Alicyclobacillaceae;g__Tumebacillus;s__Tumebacillus avium
A0A1Y0ILE5	ARU61338.1	subfam15	subfam_15	Tumebacillus avium	AR23208	Alicyclobacillaceae	chromosome	429	HTH_9TPRs	0	(====> =>)	-4	MKKAGVLALLVVAIFATQAGAASAATTNIFYPDPLVTNPDIFDPDPEISNPFDPDPLVQSN		c__Bacilli;o__Bacillales;f__Alicyclobacillaceae;g__Tumebacillus;s__Tumebacillus avium
A0A1Y0IJ68	ARU60561.1	subfam15	subfam_15	Tumebacillus avium	AR23208	Alicyclobacillaceae	chromosome	429	HTH_9TPRs	0	(====> =>)	273	MKKLIGIMFLSTVAMVTVLAAPQGNAGAWWTDFGPNIVAEGDEGTSTTTEDDGAVVVEIEEPVTNLWWTDHGPNH	RiPP-like [CP025095.1:2516036-2526274]	c__Bacilli;o__Bacillales;f__Alicyclobacillaceae;g__Tumebacillus;s__Tumebacillus avium
A0A223CWZ9	ASS73826.1	subfam15	subfam_15	Tumebacillus algifaecis	THMBR28	Alicyclobacillaceae	chromosome	429	HTH_9TPRs	0	(<= <====)	275	MKKLIGFIFLSTVAVVTVLATPQGDAQAWWTDFGPNVTGPETLIAEVHVLSVASEVVIETEPTNTCDLWWTDHGPNH	RiPP-like [CP029398.1:2042882-2053167]	c__Bacilli;o__Bacillales;f__Alicyclobacillaceae;g__Tumebacillus;s__Tumebacillus algifaecis
A0A1Y0II21	ARU60151.1	subfam15	subfam_15	Tumebacillus avium	AR23208	Alicyclobacillaceae	chromosome	441	HTH_9TPRs	0	(<= <====)	3	MKKFLVATVLFVAIIGLTTLQGSFDQHLAFDPGPDPMGIVKQEV	RiPP-like [CP039462.1:1969757-1980048]	c__Bacilli;o__Bacillales;f__Alicyclobacillaceae;g__Tumebacillus;s__Tumebacillus avium
A0A1Y0IP73	ARU61133.1	subfam15	subfam_15	Tumebacillus avium	AR23208	Alicyclobacillaceae	incomplete_prophage	430	HTH_9TPRs	0	(====> =>)	-8	MNKSLLLFLAIGLSIVLSLPDATKKNVAHDIGTEPDTAPKYLAHDIGPEPDTAPIFYKFKIS		c__Bacilli;o__Bacillales;f__Alicyclobacillaceae;g__Tumebacillus;s__Tumebacillus avium
A0A1Y0IHR0	ARU59977.1	subfam15	subfam_15	Tumebacillus avium	AR23208	Alicyclobacillaceae	chromosome	269	HTH_9TPRs	0	(====> =>)	21	MRKLLSLVAALSIIIGGAHYASDQIKLSYYDDPGPKTVIRMALDNTPEPKGIVVNNTTTLVTL		c__Bacilli;o__Bacillales;f__Alicyclobacillaceae;g__Tumebacillus;s__Tumebacillus avium
A0A1Y0IQ51	ARU62742.1	subfam15	subfam_15	Tumebacillus avium	AR23208	Alicyclobacillaceae	chromosome	453	HTH_9TPRs	0	(====> =>)	-1	MMERLVKIMVCAALVGSVFWTAALSKQHNADYTGPGPMSIGISVATNMGPEPMTIGDDQLKDAIFETPRQHGIVSYTA		c__Bacilli;o__Bacillales;f__Alicyclobacillaceae;g__Tumebacillus;s__Tumebacillus avium
A0A223CX87	ASS73922.1	subfam15	subfam_15	Tumebacillus algifaecis	THMBR28	Alicyclobacillaceae	chromosome	446	HTH_9TPRs	0	(====> =>)	-1	MTKIWNRVCIIAIFILGLFLVGTLGVNTNFSAYIEGPGPMSSKKVSYEPGPGPMSIEYVAYIEGEAR	RiPP-like [CP002843.1:1981566-1991863]	c__Bacilli;o__Bacillales;f__Alicyclobacillaceae;g__Tumebacillus;s__Tumebacillus algifaecis
A0A1Y0ISY6	ARU63099.1	subfam15	subfam_15	Tumebacillus avium	AR23208	Alicyclobacillaceae	chromosome	443	HTH_9TPRs	0	(<= <====)	3	MKKWMAMVALSAFFGGIFMSSSSVVAVEEGGDPMASTLVAVEKGGDPMSQKYFQI		c__Bacilli;o__Bacillales;f__Alicyclobacillaceae;g__Tumebacillus;s__Tumebacillus avium
A0A223CYZ7	ASS74572.1	subfam15	subfam_15	Tumebacillus algifaecis	THMBR28	Alicyclobacillaceae	incomplete_prophage	407	HTH_9TPRs	0	(<= <====)	5	MRRLLLLSVFLVVITGISTSNPHVTKVSSDLDPGPLGVIAKPKY		c__Bacilli;o__Bacillales;f__Alicyclobacillaceae;g__Tumebacillus;s__Tumebacillus algifaecis
A0A1Y0IWF6	ARU63674.1	subfam15	subfam_15	Tumebacillus avium	AR23208	Alicyclobacillaceae	chromosome	427	HTH_9TPRs	0	(====> =>)	11	MKKVFAVSLLLLGITFGIIEANETAVIAYDDLPGPHAIYANGN		c__Bacilli;o__Bacillales;f__Alicyclobacillaceae;g__Tumebacillus;s__Tumebacillus avium
A0A1Y0IRN0	ARU62679.1	subfam15	subfam_15	Tumebacillus avium	AR23208	Alicyclobacillaceae	chromosome	451	HTH_9TPRs	0	(<= <====)	-17	MKKLISLIAMTLACFSLLTTHSTVAAYDDHFPPMIIAPDKE		c__Bacilli;o__Bacillales;f__Alicyclobacillaceae;g__Tumebacillus;s__Tumebacillus avium
A0A1Y0IPE1	ARU61686.1	subfam15	subfam_15	Tumebacillus avium	AR23208	Alicyclobacillaceae	chromosome	306	HTH_9TPRs	0	(<= <====)	5	MRKLITGLLVTAVAVSFIIGTINPEPTSLVYDPPLPPSISKLG	RiPP-like [CP019562.1:119434-128468]	c__Bacilli;o__Bacillales;f__Alicyclobacillaceae;g__Tumebacillus;s__Tumebacillus avium
A0A1Y0IVU3	ARU63464.1	subfam15	subfam_15	Tumebacillus avium	AR23208	Alicyclobacillaceae	chromosome	436	HTH_9TPRs	0	(<= <====)	-4	MRKYVALGLLVCIMVISALTMEVNANAESVPGPPVMGISVQK	RiPP-like [AP023349.1:155022-164111]	c__Bacilli;o__Bacillales;f__Alicyclobacillaceae;g__Tumebacillus;s__Tumebacillus avium
A0A1Y0IMR9	ARU61777.1	subfam15	subfam_15	Tumebacillus avium	AR23208	Alicyclobacillaceae	chromosome	438	HTH_9TPRs	0	(====> =>)	-4	MKRLVLFALVLGCFITGSVVTADVKNSAETLPGPGPMVSVHETL	RiPP-like [CP032621.1:1898274-1908559]	c__Bacilli;o__Bacillales;f__Alicyclobacillaceae;g__Tumebacillus;s__Tumebacillus avium
A0A1Y0IPZ3	ARU61535.1	subfam15	subfam_15	Tumebacillus avium	AR23208	Alicyclobacillaceae	chromosome	438	HTH_9TPRs	0	(====> =>)	-4	MKKIVFLSVLATCLIYGLVFQVEIKINAEVTPGPGPMVTSEGK		c__Bacilli;o__Bacillales;f__Alicyclobacillaceae;g__Tumebacillus;s__Tumebacillus avium
A0A223D1V7	ASS75455.1	subfam15	subfam_15	Tumebacillus algifaecis	THMBR28	Alicyclobacillaceae	chromosome	438	HTH_9TPRs	0	(====> =>)	-1	MKKYLISAILLVILALNEDPHGTPIQQQAYDKPIGPLSPRAVAATAHFGSEHTVNSTLDTPSALHARLHG		c__Bacilli;o__Bacillales;f__Alicyclobacillaceae;g__Tumebacillus;s__Tumebacillus algifaecis
A0A1Y0IPD0	ARU61676.1	subfam15	subfam_15	Tumebacillus avium	AR23208	Alicyclobacillaceae	chromosome	437	HTH_9TPRs	0	(====> =>)	5	MRKKLLILFLAFAFIGAVFVSGPNQQAQYEPGIPMDVVTAAYEPGIPMSITT		c__Bacilli;o__Bacillales;f__Alicyclobacillaceae;g__Tumebacillus;s__Tumebacillus avium
A0A1Y0IHU3	ARU60072.1	subfam15	subfam_15	Tumebacillus avium	AR23208	Alicyclobacillaceae	chromosome	440	HTH_9TPRs	0	(====> =>)	-4	MKRLMCVLLLAGLVFGVGSSLSDTQHLASLEPPIGPLVIANS		c__Bacilli;o__Bacillales;f__Alicyclobacillaceae;g__Tumebacillus;s__Tumebacillus avium
A0A223CXX7	ASS74249.1	subfam15	subfam_15	Tumebacillus algifaecis	THMBR28	Alicyclobacillaceae	chromosome	491	HTH_9TPRs	0	(<= <====)	-4	MKKMVCILLFAVALFGTISSIQMHQQAIDPPIGPLVISNR		c__Bacilli;o__Bacillales;f__Alicyclobacillaceae;g__Tumebacillus;s__Tumebacillus algifaecis
A0A1Y0IRA1	ARU63128.1	subfam30	subfam_09	Tumebacillus avium	AR23208	Alicyclobacillaceae	chromosome	438	HTH_9TPRs	0	(====> =>)	14	MKKFALVLSIASALFLGLTLVHNGTALADDPPIWDSCTGSVVPSACVKTP		c__Bacilli;o__Bacillales;f__Alicyclobacillaceae;g__Tumebacillus;s__Tumebacillus avium
A0A223D0Y3	ASS75083.1	subfam30	subfam_09	Tumebacillus algifaecis	THMBR28	Alicyclobacillaceae	chromosome	438	HTH_9TPRs	0	(<= <====)	14	MKKVALVVVIGSALLIGLYLYDKTFFADDPPIWTKCKSGQLVLHPELCPPE		c__Bacilli;o__Bacillales;f__Alicyclobacillaceae;g__Tumebacillus;s__Tumebacillus algifaecis
A0A223CYP7	ASS74451.1	subfam30	subfam_30	Tumebacillus algifaecis	THMBR28	Alicyclobacillaceae	chromosome	365	HTH_9TPRs	0	(====> =>)	14	MKIKVWMSITFASLLLLSGGLLAGGAWDVTSGGHDQASAVSAELMNKGDSMERPEPMGAPKTEPPEPMRVPVLAQTEPPEPMAPDIIG		c__Bacilli;o__Bacillales;f__Alicyclobacillaceae;g__Tumebacillus;s__Tumebacillus algifaecis
A0A1Y0IH37	ARU59781.1	subfam30	subfam_30	Tumebacillus avium	AR23208	Alicyclobacillaceae	chromosome	365	HTH_9TPRs	0	(<= <====)	15	MKIKVWMGITFASLLLMSGGLLAGGATDATLGGNHGVSAVKAEFTYNPENTEPPEPMFPAQQIAQNEPPEPMGAPVVEQTEPPEPMISSFVG		c__Bacilli;o__Bacillales;f__Alicyclobacillaceae;g__Tumebacillus;s__Tumebacillus avium
A0A7T5EW61	QQE79882.1	subfam24	subfam_24	Alicyclobacillus sp. SO9	SO9	Alicyclobacillaceae	chromosome	480	HTH_9TPRs	0	(<= ====>)	30	MKKTLTLLAIGVGALALAALAVSPAESIPPTPAIVSAVMHVLG		c__Bacilli;o__Bacillales;f__Alicyclobacillaceae;g__Alicyclobacillus;x__unclassified Alicyclobacillus;s__Alicyclobacillus sp. SO9
A0A3G4Z074	AYV67992.1	subfam20	subfam_20	Niallia circulans	PK3_109	Bacillaceae	chromosome	431	HTH_9TPRs	0	(<= <====)	151	MKKMIVSVVVLITLTLGVNLGSALAGHECQPGALSIGNLEME		c__Bacilli;o__Bacillales;f__Bacillaceae;g__Niallia;s__Niallia circulans
C2YTQ0	EEL81398.1	subfam20	subfam_20	Bacillus cereus	AH1271	Bacillaceae	plasmid	422	HTH_9TPRs	0	(====> =>)	271	MKIKKIYVILTTAIMLSGISLFENITSTDTTQNVAAQTSIEDISINQVLIN		c__Bacilli;o__Bacillales;f__Bacillaceae;g__Bacillus;x__Bacillus cereus group;s__Bacillus cereus;x__Bacillus cereus AH1271
A0A7D4JKG1	QKH59184.1	subfam20	subfam_20	Bacillus tropicus	FDAARGOS_782	Bacillaceae	plasmid	422	HTH_9TPRs	0	(====> =>)	257	MKIKKIYVILTTAIMLTGISLSENLANTDTKQNVAAQISIEDIPTFYGDVIPDIE		c__Bacilli;o__Bacillales;f__Bacillaceae;g__Bacillus;x__Bacillus cereus group;s__Bacillus tropicus
A0A7M2QTU0	QOV11268.1	NprR	subfam_05_NprR	Viridibacillus sp. JNUCC-6	JNUCC-6	Planococcaceae	chromosome	422	HTH_9TPRs	0	(====> =>)	1	MKKLKFALLGLLSFGLFYGVQVMTMAQIDTGKLHFITAFLNSF	RaS-RiPP [CP015902.1:1401288-1417780]	c__Bacilli;o__Bacillales;f__Planococcaceae;g__Viridibacillus;x__unclassified Viridibacillus;s__Viridibacillus sp. JNUCC-6
A0A7S8HGM5	QPC47585.1	NprR	subfam_05_NprR	Mangrovibacillus cuniculi	R1DC41	Bacillaceae	chromosome	405	HTH_9TPRs	0.0003	(====> =>)	14	MKNLLKAIVTTAVIAFVISLTSPTASASSTTTVEPLTHIKPPM		c__Bacilli;o__Bacillales;f__Bacillaceae;g__Mangrovibacillus;s__Mangrovibacillus cuniculi
A0A4P9F448	QCU12937.1	NprR	subfam_05_NprR	Bacillus paranthracis	PR1	Bacillaceae	chromosome	409	HTH_9TPRs	0.0052	(====> =>)	35	MKKFLLVLQTSLLIFTVISSLNYVSKKTAVTSITTFENEPNPPS		c__Bacilli;o__Bacillales;f__Bacillaceae;g__Bacillus;x__Bacillus cereus group;s__Bacillus paranthracis
A0A0B5AQA9	AJD92286.1	NprR	subfam_05_NprR	Jeotgalibacillus malaysiensis	D5	Planococcaceae	chromosome	419	HTH_9TPRs	0.0006	(====> =>)	-8	MSELKKFAAAFLVTISITSLTQPFTTNVEHTSQIAFGDEVTTDGRDRVVMPPV		c__Bacilli;o__Bacillales;f__Planococcaceae;g__Jeotgalibacillus;s__Jeotgalibacillus malaysiensis
A0A1C7DKM6	ANU11773.1	NprR	subfam_05_NprR	Planococcus antarcticus	DSM 14505	Planococcaceae	chromosome	425	HTH_9TPRs	0.9895	(====> =>)	-4	MMKKKLFVLSIVYAGLMAIVTLSGPNVLPPI		c__Bacilli;o__Bacillales;f__Planococcaceae;g__Planococcus;s__Planococcus antarcticus;x__Planococcus antarcticus DSM 14505
A0A7Z2NN06	QHJ72061.1	NprR	subfam_05_NprR	Planococcus halotolerans	Y50	Planococcaceae	chromosome	409	HTH_9TPRs	0.9881	(<= <====)	5	MKKGKLILLTGLAAAMMVMGAWAPTASQVDHSDAVVASGGVQENSIPTILPPL		c__Bacilli;o__Bacillales;f__Planococcaceae;g__Planococcus;s__Planococcus halotolerans
A0A7H8QBB4	QKX51247.1	NprR	subfam_05_NprR	Planococcus glaciei	CNCTC7660	Planococcaceae	chromosome	412	HTH_9TPRs	0.9906	(====> =>)	-4	MKTVKNLFASILTAAMIAAVALPMAAPHILPPL		c__Bacilli;o__Bacillales;f__Planococcaceae;g__Planococcus;s__Planococcus glaciei
U5LFS4	AGX06305.1	NprR	subfam_05_NprR	Bacillus infantis	NRRL B-14911	Bacillaceae	chromosome	412	HTH_9TPRs	0	(====> =>)	1	MKKKYLFLLIAALGLLVHYGDAAPPDAKSSFAASENPDDRPIQPPLKEDS	RiPP-like [CP078012.1:540613-548357]	c__Bacilli;o__Bacillales;f__Bacillaceae;g__Bacillus;s__Bacillus infantis;x__Bacillus infantis NRRL B-14911
A0A385NLJ8	AYA75161.1	NprR	subfam_05_NprR	Bacillus sp. Y1		Bacillaceae	chromosome	408	HTH_9TPRs	0	(<= <====)	9	MKKLIYSFIAIAFILTASTGTTYVLSSSEVPQGHPILPPVKEA		c__Bacilli;o__Bacillales;f__Bacillaceae;g__Bacillus;x__unclassified Bacillus (in: Bacteria);s__Bacillus sp. Y1
A0A0M3RE22	ALC89526.1	NprR	subfam_05_NprR	Bacillus sp. FJAT-18017	FJAT-18017	Bacillaceae	chromosome	406	HTH_9TPRs	0	(====> =>)	11	MKKAIIILSSAFALGLFAIGAAPASAHPIHPPLTVEDTAAAHPIHPPLSVEDYKSAHPIHPPLI		c__Bacilli;o__Bacillales;f__Bacillaceae;g__Bacillus;x__unclassified Bacillus (in: Bacteria);s__Bacillus sp. FJAT-18017
A0A3T0I385	AZU63782.1	NprR	subfam_05_NprR	Neobacillus mesonae	H20-5	Bacillaceae	chromosome	416	HTH_9TPRs	0	(<= <====)	17	MKKIAVLLFSLSLVFLFSTNKGVEVQKSFNVAADSSTQSYPIHPPIG	RaS-RiPP [LR822014.1:828605-850299]	c__Bacilli;o__Bacillales;f__Bacillaceae;g__Neobacillus;s__Neobacillus mesonae
A0A6H1PB23	QIZ10411.1	NprR	subfam_05_NprR	Priestia megaterium	S2	Bacillaceae	chromosome	406	HTH_9TPRs	0	(<= <====)	19	MKKFVVIMFSISLIALFTSTKDVKVSTSSSDVAYSTEGPAYHPIQPPIG	lanthipeptide-class-iv [CP046628.1:502483-525093]	c__Bacilli;o__Bacillales;f__Bacillaceae;g__Priestia;s__Priestia megaterium
B1HUT9	ACA37969.1	NprR	subfam_05_NprR	Lysinibacillus sphaericus	C3-41	Bacillaceae	chromosome	408	HTH_9TPRs	0	(====> =>)	14	MKKNVGLSILILSAAVIIISVPIHPPVL	RaS-RiPP [CP102094.1:1768876-1791272]	c__Bacilli;o__Bacillales;f__Bacillaceae;g__Lysinibacillus;s__Lysinibacillus sphaericus;x__Lysinibacillus sphaericus C3-41
A0A4P7A0I1	QBP41899.1	NprR	subfam_05_NprR	Paenisporosarcina antarctica	CGMCC 1.6503	Planococcaceae	chromosome	405	HTH_9TPRs	0	(<= <====)	12	MKNTIYFALIMMISFSSLANNNYYATEKTNEVAYEETTSVPVHPPV	RaS-RiPP [CP046041.1:758667-780898]	c__Bacilli;o__Bacillales;f__Planococcaceae;g__Paenisporosarcina;s__Paenisporosarcina antarctica
A0A0M4FPQ7	ALC86449.1	NprR	subfam_05_NprR	Bacillus sp. FJAT-22090	FJAT-22090	Bacillaceae	chromosome	410	HTH_9TPRs	0	(<= <====)	-4	MKKLILFILMLSVTFFVNANYNSVNLASDYETNGKATLTIPPPM	RaS-RiPP [CP000419.1:1250173-1272598]	c__Bacilli;o__Bacillales;f__Bacillaceae;g__Bacillus;x__unclassified Bacillus (in: Bacteria);s__Bacillus sp. FJAT-22090
A0A5J6SU43	QFG01090.1	NprR	subfam_05_NprR	Psychrobacillus glaciei	PB01	Bacillaceae	chromosome	390	HTH_9TPRs	0	(====> =>)	15	MKKAILLMLIMAIAIATNMNAEKVEAAIDSNEIYEMNSFPIHPPIVKD	RaS-RiPP [CP040798.1:857805-881072]	c__Bacilli;o__Bacillales;f__Bacillaceae;g__Psychrobacillus;s__Psychrobacillus glaciei
A0A5J6PNV7	QEY20602.1	NprR	subfam_05_NprR	Psychrobacillus sp. AK 1817	AK 1817	Bacillaceae	chromosome	406	HTH_9TPRs	0	(<= <====)	15	MKKSVKALFLATLAGVVITLIPIHPPIGSSAASDVSSIPIHPPIGHSFSPDDSNSIPIHPPIG	RaS-RiPP [CP046521.1:922096-945362]	c__Bacilli;o__Bacillales;f__Bacillaceae;g__Psychrobacillus;x__unclassified Psychrobacillus;s__Psychrobacillus sp. AK 1817
A0A2U8EEW0	AWI13389.1	NprR	subfam_05_NprR	Caldibacillus thermoamylovorans	SSBM	Bacillaceae	chromosome	427	HTH_9TPRs	0	(<= <====)	-4	MKKLLFVIIFTLFCSNYFESDFQVTSDEDVGPMSDHSSEIENG	RaS-RiPP [CP002904.1:1552479-1576059]	c__Bacilli;o__Bacillales;f__Bacillaceae;g__Caldibacillus;s__Caldibacillus thermoamylovorans
A0A410MFJ3	QAS53504.1	NprR	subfam_05_NprR	Halobacillus litoralis	ERB 031	Bacillaceae	chromosome	419	HTH_9TPRs	0	(<= <====)	33	MKKFIIITGFVFVLLGSSASVVAADAVNNNSNNGKGNSEVAQQDHPEPPAVNPHGDELPFSN		c__Bacilli;o__Bacillales;f__Bacillaceae;g__Halobacillus;s__Halobacillus litoralis
A0A160FC76	ANB63993.1	NprR	subfam_05_NprR	Anoxybacillus sp. B7M1	b7m1	Bacillaceae	chromosome	424	HTH_9TPRs	0	(====> =>)	20	MKRKIFASILALVTVLGVGLTVSNDGQSKGTPVQPNIVYPNY		c__Bacilli;o__Bacillales;f__Bacillaceae;g__Anoxybacillus;x__unclassified Anoxybacillus;s__Anoxybacillus sp. B7M1
B7HT08	ACJ79558.1	NprR	subfam_05_NprR	Bacillus cereus	AH187	Bacillaceae	chromosome	427	HTH_9TPRs	0	(=> ====>)	172	MKMKFRYIVFVCMSIALVAGTSFSMELKEKNIVEEHPPYNSPSKLLVEEHPPYNSPSKLSREKYQLYNNQNNVLI		c__Bacilli;o__Bacillales;f__Bacillaceae;g__Bacillus;x__Bacillus cereus group;s__Bacillus cereus;x__Bacillus cereus AH187
Q6HNL6	AAT62054.1	NprR	subfam_05_NprR	Bacillus thuringiensis	97-27	Bacillaceae	chromosome	423	HTH_9TPRs	0	(====> =>)	1	MKKVIFLGMVIGVVFLTQFVEQYSSRPDVLTQGTQIVETIES	RiPP-like [LS483415.1:384338-396188]	c__Bacilli;o__Bacillales;f__Bacillaceae;g__Bacillus;x__Bacillus cereus group;s__Bacillus thuringiensis;x__[Bacillus thuringiensis] serovar konkukian;x__[Bacillus thuringiensis] serovar konkukian str. 97-27
B7JPI7	ACK89655.1	NprR	subfam_05_NprR	Bacillus cereus	AH820	Bacillaceae	chromosome	424	HTH_9TPRs	0	(====> =>)	-4	MKKRIYGVVGLGLVAILSFGVNYSNPDIYGVKSLKEGSVNYSNPDIYGLNSLKEGSIKYSNPDIYGFNFSEEKVINYSNPDIYG	RiPP-like [CP092887.1:455631-465856]	c__Bacilli;o__Bacillales;f__Bacillaceae;g__Bacillus;x__Bacillus cereus group;s__Bacillus cereus;x__Bacillus cereus AH820
Q73DP7	AAS39598.1	NprR	subfam_05_NprR	Bacillus cereus	ATCC 10987	Bacillaceae	chromosome	425	HTH_9TPRs	0	(====> =>)	-4	MKKALAGILAVAVVLTIVGGVQYTSKPDTYGLDSSVSQTVNV		c__Bacilli;o__Bacillales;f__Bacillaceae;g__Bacillus;x__Bacillus cereus group;s__Bacillus cereus;x__Bacillus cereus ATCC 10987
A0A6H3ACA0	AAP24616.1	NprR	subfam_05_NprR	Bacillus anthracis	Ames	Bacillaceae	chromosome	422	HTH_9TPRs	0	(====> =>)	2	MKKMVFGALAFIVTLTVAGGIHQYSSKPDIVGQEAKTVQQINS	sactipeptide [CP047883.1:1112031-1133387]	c__Bacilli;o__Bacillales;f__Bacillaceae;g__Bacillus;x__Bacillus cereus group;s__Bacillus anthracis;x__Bacillus anthracis str. Ames
A0A806HN73	AFQ24369.1	NprR	subfam_05_NprR	Bacillus thuringiensis	HD-789	Bacillaceae	chromosome	423	HTH_9TPRs	0	(====> =>)	2	MKKMVFGVLAFIVTLTVAGGIHQYSSKPDIVGQQAKTVEQVNS	NRPS [LR594036.1:1026991-1069565]	c__Bacilli;o__Bacillales;f__Bacillaceae;g__Bacillus;x__Bacillus cereus group;s__Bacillus thuringiensis;x__Bacillus thuringiensis HD-789
C2PA83	EEK69322.1	NprR	subfam_05_NprR	Bacillus wiedmannii	MM3	Bacillaceae	chromosome	423	HTH_9TPRs	0	(<= <====)	2	MKKMVFGVLAFIVTLTVAGGIHQYSSKPDIVGQQAKTVEQVNS		c__Bacilli;o__Bacillales;f__Bacillaceae;g__Bacillus;x__Bacillus cereus group;s__Bacillus wiedmannii
B9J3W7	ACM11116.1	NprR	subfam_05_NprR	Bacillus cereus	Q1	Bacillaceae	chromosome	423	HTH_9TPRs	0	(====> =>)	1	MKKIIIGALALVAVLVVLEPQYAWTSDIYGQGEKVVELINS	lanthipeptide-class-ii [LR216041.1:990060-1015527]	c__Bacilli;o__Bacillales;f__Bacillaceae;g__Bacillus;x__Bacillus cereus group;s__Bacillus cereus;x__Bacillus cereus Q1
A7GL59	ABS20867.1	NprR	subfam_05_NprR	Bacillus cytotoxicus	NVH 391-98	Bacillaceae	chromosome	426	HTH_9TPRs	0	(====> =>)	1	MKKVIFGGIVLAALLIAVLEPQYGWRPDMSIGEGNIVEKVNL		c__Bacilli;o__Bacillales;f__Bacillaceae;g__Bacillus;x__Bacillus cereus group;s__Bacillus cytotoxicus;x__Bacillus cytotoxicus NVH 391-98
C2W3Z4	EEL52166.1	NprR	subfam_05_NprR	Bacillus cereus	Rock3-44	Bacillaceae	chromosome	425	HTH_9TPRs	0	(====> =>)	-4	MKKVILGTFAMVTILAVVFDVQYAWKPDNYGQEVNSSQSVNL	lanthipeptide-class-ii [LR134317.1:334287-362090]	c__Bacilli;o__Bacillales;f__Bacillaceae;g__Bacillus;x__Bacillus cereus group;s__Bacillus cereus;x__Bacillus cereus Rock3-44
A0A2B5NL02	EEM06905.1	NprR	subfam_05_NprR	Bacillus pseudomycoides	Rock1-4	Bacillaceae	chromosome	425	HTH_9TPRs	0	(<= <====)	-4	MKKIILGTFVIITVLAVAFDVQCAWKPDNYGQETNAAETVNV	NRPS-like [LR822031.1:900731-943728]	c__Bacilli;o__Bacillales;f__Bacillaceae;g__Bacillus;x__Bacillus cereus group;s__Bacillus pseudomycoides
B7IWX6	ACK93753.1	NprR	subfam_05_NprR	Bacillus cereus	G9842	Bacillaceae	chromosome	419	HTH_9TPRs	0	(====> =>)	14	MKKFIVGTFVIMSIAAIVLDIQYAWKPDVLGQEAKTVEQINS	RaS-RiPP [CP048279.1:2556989-2578469]	c__Bacilli;o__Bacillales;f__Bacillaceae;g__Bacillus;x__Bacillus cereus group;s__Bacillus cereus;x__Bacillus cereus G9842
A0R9N5	ABK83928.1	NprR	subfam_05_NprR	Bacillus thuringiensis	Al Hakam	Bacillaceae	chromosome	419	HTH_9TPRs	0	(====> =>)	14	MKKLIAGTFVVMAIAAVVLDIQYAWKPDTLGQEAKTVQQINS		c__Bacilli;o__Bacillales;f__Bacillaceae;g__Bacillus;x__Bacillus cereus group;s__Bacillus thuringiensis;x__Bacillus thuringiensis str. Al Hakam
A0A7G8XB40	QNK89833.1	NprR	subfam_05_NprR	Sporosarcina sp. resist	resist	Planococcaceae	chromosome	431	HTH_9TPRs	0.0001	(<= ====>)	161	MKKLLILLTGVFCKIKVQKIAKENTQACQPSNQYLFLT		c__Bacilli;o__Bacillales;f__Planococcaceae;g__Sporosarcina;x__unclassified Sporosarcina;s__Sporosarcina sp. resist
A0A6B8KA71	QGM32330.1	NprR	subfam_05_NprR	Bacillus sp. N3536	N3536	Bacillaceae	chromosome	429	HTH_9TPRs	0	(<= <====)	-4	MKKLLVGVLFLAGLFLAVDQTIEYAYDAKPEITSIKPGFKAL		c__Bacilli;o__Bacillales;f__Bacillaceae;g__Bacillus;x__unclassified Bacillus (in: Bacteria);s__Bacillus sp. N3536
A0A0M4G834	ALC87625.1	NprR	subfam_05_NprR	Bacillus sp. FJAT-22090	FJAT-22090	Bacillaceae	chromosome	429	HTH_9TPRs	0	(<= <====)	-4	MKKFIIGTLCLIGLLITFNVGWPELSIQDKPDITSINKLAIQDKPDITSTNKFAIQDKPDITSINKFAIQDKPEITSINKFAIQDKPEITSINFYI		c__Bacilli;o__Bacillales;f__Bacillaceae;g__Bacillus;x__unclassified Bacillus (in: Bacteria);s__Bacillus sp. FJAT-22090
A0A4P6ZW77	QBP40454.1	NprR	subfam_05_NprR	Paenisporosarcina antarctica	CGMCC 1.6503	Planococcaceae	chromosome	429	HTH_9TPRs	0	(<= <====)	-1	MKKKLVVTLFAAFLILGFVNQQSTQAEQERPRITSTPGTFVTLSY		c__Bacilli;o__Bacillales;f__Planococcaceae;g__Paenisporosarcina;s__Paenisporosarcina antarctica
A0A6I6UTI9	QHE63299.1	NprR	subfam_05_NprR	Rossellomorea vietnamensis	151-6	Bacillaceae	chromosome	430	HTH_9TPRs	0	(<= <====)	1	MKKKLAFVLMTGIILASTQFGGVTHAEDELPDILSISVDPILQLKLTLPLFQN		c__Bacilli;o__Bacillales;f__Bacillaceae;g__Rossellomorea;s__Rossellomorea vietnamensis
A0A160IIM1	ANC75537.1	NprR	subfam_05_NprR	Fictibacillus phosphorivorans	G25-29	Bacillaceae	chromosome	421	HTH_9TPRs	0	(<= <====)	16	MKKLGLTLSFALALSVVAIGGVSYTIDNGPNPTKHSYVIDNGPNPTMPAKNIAAGSYKMIRMIDNGPNPT		c__Bacilli;o__Bacillales;f__Bacillaceae;g__Fictibacillus;s__Fictibacillus phosphorivorans
A0A7Z2K7Z4	QHA93416.1	NprR	subfam_05_NprR	Bacillus sp. N1-1	N1-1	Bacillaceae	chromosome	420	HTH_9TPRs	0	(====> =>)	15	MKKFLINMLLVTGVVGMVIVPNHDKVPDSHDKVPDSSPSKTEIHM		c__Bacilli;o__Bacillales;f__Bacillaceae;g__Bacillus;x__unclassified Bacillus (in: Bacteria);s__Bacillus sp. N1-1
A0A6P1HH13	QHE51897.1	NprR	subfam_05_NprR	Pontibacillus sp. HMF3514	HMF3514	Bacillaceae	chromosome	425	HTH_9TPRs	0	(====> =>)	16	MKKFVMATLALGVLAVTSLGATTHLTMDEPPEPTSIELTDI		c__Bacilli;o__Bacillales;f__Bacillaceae;g__Pontibacillus;x__unclassified Pontibacillus;s__Pontibacillus sp. HMF3514
A0A5P9HLI5	QFT88127.1	NprR	subfam_05_NprR	Bacillus sp. THAF10	THAF10	Bacillaceae	chromosome	433	HTH_9TPRs	0	(====> =>)	12	MKKKLIVATLAVFFLYGGVIGTVMQVAPSQQEMHLVTKDMHPEPIETV		c__Bacilli;o__Bacillales;f__Bacillaceae;g__Bacillus;x__unclassified Bacillus (in: Bacteria);s__Bacillus sp. THAF10
A0A0E0TEQ9	ADU95254.1	NprR	subfam_05_NprR	Geobacillus sp. Y412MC52	Y412MC52	Bacillaceae	chromosome	424	HTH_9TPRs	0	(<= <====)	15	MKKRVVVIVALAVLGLASAFGQGIGVKEAAKDEHPPPTVIAR		c__Bacilli;o__Bacillales;f__Bacillaceae;g__Geobacillus;x__unclassified Geobacillus;s__Geobacillus sp. Y412MC52
A0A679FHW6	BBW95190.1	NprR	subfam_05_NprR	Geobacillus subterraneus	E55-1	Bacillaceae	chromosome	424	HTH_9TPRs	0	(====> =>)	15	MKKRIVLIIALAALGLAAGFGHGIGVKEAAKDEHPPPTVIAR		c__Bacilli;o__Bacillales;f__Bacillaceae;g__Geobacillus;s__Geobacillus subterraneus
S5ZRX3	AGT33173.1	NprR	subfam_05_NprR	Geobacillus genomosp. 3	JF8	Bacillaceae	chromosome	424	HTH_9TPRs	0	(<==== =>)	312	MKMYSSLRSNSSRRSGMSPILICLAPGIMPSATSSSSRTSIKFSFSPRSSFSFTSAGVISLISSMVVSFRSSFWQTVLSFDRFGQRRRESAVSPPAA		c__Bacilli;o__Bacillales;f__Bacillaceae;g__Geobacillus;s__Geobacillus genomosp. 3
A0A7S8CE02	QPC48226.1	NprR	subfam_05_NprR	Mangrovibacillus cuniculi	R1DC41	Bacillaceae	chromosome	424	HTH_9TPRs	0	(====> =>)	35	MKKSLRIFIRVTFVILILKANTGYITLAEEAFPEPTSIKITK		c__Bacilli;o__Bacillales;f__Bacillaceae;g__Mangrovibacillus;s__Mangrovibacillus cuniculi
A0A7Z2SZN2	QHT48306.1	NprR	subfam_05_NprR	Bacillus sp. SB49	SB49	Bacillaceae	chromosome	427	HTH_9TPRs	0	(====> =>)	-4	MKKAIAFIAAVGIVVSVLAPLTQDEAVRTYPRPLVEDVV	lanthipeptide-class-i [CP012475.1:2641015-2665523]	c__Bacilli;o__Bacillales;f__Bacillaceae;g__Bacillus;x__unclassified Bacillus (in: Bacteria);s__Bacillus sp. SB49
I0JSP6	CCG47168.1	NprR	subfam_05_NprR	Halobacillus halophilus	type strain: DSM 2266	Bacillaceae	chromosome	459	HTH_9TPRs	0	(====> =>)	-4	MKKLIAFIAVVGLAVSIVAPLNHDSAVETHPRPNSFEYVS		c__Bacilli;o__Bacillales;f__Bacillaceae;g__Halobacillus;s__Halobacillus halophilus;x__Halobacillus halophilus DSM 2266
A0A410MES7	QAS53165.1	NprR	subfam_05_NprR	Halobacillus litoralis	ERB 031	Bacillaceae	chromosome	428	HTH_9TPRs	0	(<= <====)	-4	MKKFLALIGIVAFLATAAFAPGIQDSAEDAYPQPLSFDQV	furan [CP001129.1:1958450-1979377]	c__Bacilli;o__Bacillales;f__Bacillaceae;g__Halobacillus;s__Halobacillus litoralis
A0A1W5ZRK0	ARI75905.1	NprR	subfam_05_NprR	Halobacillus mangrovi	KTB 131	Bacillaceae	chromosome	459	HTH_9TPRs	0	(<= <====)	-4	MKKFLAILGIVAFVATAAAAPGIHDSAEDAYPQPQVIYYQV	RiPP-like [CP082202.1:212790-223090]	c__Bacilli;o__Bacillales;f__Bacillaceae;g__Halobacillus;s__Halobacillus mangrovi
A0A5S4Z6I7	QHA36514.1	NprR	subfam_05_NprR	Rossellomorea marisflavi	151-25	Bacillaceae	chromosome	418	HTH_9TPRs	0	(====> =>)	11	MKKVTSTIIAICLTSMALTAVVINQVNEEEFPPFSVKQ		c__Bacilli;o__Bacillales;f__Bacillaceae;g__Rossellomorea;s__Rossellomorea marisflavi
A0A6F8TRF7	BCB03878.1	NprR	subfam_05_NprR	Bacillus sp. KH172YL63	KH172YL63	Bacillaceae	chromosome	418	HTH_9TPRs	0	(====> =>)	13	MKSVKKLFIVMSLTAVAFAGVVVIHSNEEEFPPFSSKL	RiPP-like [AP024523.1:1945557-1955842]	c__Bacilli;o__Bacillales;f__Bacillaceae;g__Bacillus;x__unclassified Bacillus (in: Bacteria);s__Bacillus sp. KH172YL63
A0A6I6UPL9	QHE61749.1	NprR	subfam_05_NprR	Rossellomorea vietnamensis	151-6	Bacillaceae	chromosome	418	HTH_9TPRs	0	(====> =>)	15	MKKLRKLLIITSLTAMALSGVVVMNTNEEEFPPFSTKL		c__Bacilli;o__Bacillales;f__Bacillaceae;g__Rossellomorea;s__Rossellomorea vietnamensis
A0A345PE41	AXI08271.1	NprR	subfam_05_NprR	Oceanobacillus zhaokaii	160	Bacillaceae	chromosome	423	HTH_9TPRs	0	(<= <====)	12	MKKIAIVFMLSMPLISTTFASAIINVPLFSKSQDILVYVNDEHPDDESPIINENLVLVNDEHPDYIDGELI	lanthipeptide-class-ii [CP035255.1:1079865-1102820]	c__Bacilli;o__Bacillales;f__Bacillaceae;g__Oceanobacillus;s__Oceanobacillus zhaokaii
Q8EN90	BAC14553.1	NprR	subfam_05_NprR	Oceanobacillus iheyensis	HTE831	Bacillaceae	chromosome	418	HTH_9TPRs	0	(<= <====)	5	MKKINYLLGIVFLLTLMVIVPSNVGAEKVDLMSSTYQPTEEEHPDPSEEEHPEPSEEEHPDPS		c__Bacilli;o__Bacillales;f__Bacillaceae;g__Oceanobacillus;s__Oceanobacillus iheyensis;x__Oceanobacillus iheyensis HTE831
A0A2K9J047	AUJ25309.1	NprR	subfam_05_NprR	Virgibacillus dokdonensis	21D	Bacillaceae	chromosome	422	HTH_9TPRs	0	(====> =>)	20	MKKGIMSILCGALLIGGFLFTEQQFSDDAGRSNHPKKFMSAQIE		c__Bacilli;o__Bacillales;f__Bacillaceae;g__Virgibacillus;s__Virgibacillus dokdonensis
A0A2K9IW55	AUJ23644.1	NprR	subfam_05_NprR	Virgibacillus dokdonensis	21D	Bacillaceae	chromosome	397	HTH_9TPRs	0	(<= <====)	16	MKKIVLTMACGALLISGFLFTTKLDEETASRPPSPTMSLSMEDVKM		c__Bacilli;o__Bacillales;f__Bacillaceae;g__Virgibacillus;s__Virgibacillus dokdonensis
A0A2K9J471	AUJ26475.1	NprR	subfam_05_NprR	Virgibacillus dokdonensis	21D	Bacillaceae	chromosome	425	HTH_9TPRs	0	(<= <====)	15	MKKTVLKLLVCGTFLIGGLVFLNVQYDQTATLQPNPTLNPIEVEKS	lanthipeptide-class-ii [LR216064.1:1758213-1781204]	c__Bacilli;o__Bacillales;f__Bacillaceae;g__Virgibacillus;s__Virgibacillus dokdonensis
A0A2K9IXZ6	AUJ24619.1	NprR	subfam_05_NprR	Virgibacillus dokdonensis	21D	Bacillaceae	chromosome	422	HTH_9TPRs	0	(====> =>)	15	MKKFVVSFIFGALLIGGFLFTNGAQNEDKLTMNANIPKPTTTYETS	lanthipeptide-class-ii [LR216019.1:1754205-1777196]	c__Bacilli;o__Bacillales;f__Bacillaceae;g__Virgibacillus;s__Virgibacillus dokdonensis
A0A2K9IZF0	AUJ25078.1	NprR	subfam_05_NprR	Virgibacillus dokdonensis	21D	Bacillaceae	chromosome	422	HTH_9TPRs	0.0019	(<= <====)	11	MKKTIVSFTCGALLIGGILFTSNVQNEDKLAVSADVPKPTSIDNTSDF		c__Bacilli;o__Bacillales;f__Bacillaceae;g__Virgibacillus;s__Virgibacillus dokdonensis
A0A075LHN5	AIF65736.1	NprR	subfam_05_NprR	Terribacillus goriensis	MP602	Bacillaceae	chromosome	420	HTH_9TPRs	0	(====> =>)	14	MKKLVIAIAAVVALGAGLLLSSSNEINTADNQPSAYTIINLPF		c__Bacilli;o__Bacillales;f__Bacillaceae;g__Terribacillus;s__Terribacillus goriensis
A0A7H8SAJ4	QKY71481.1	NprR	subfam_05_NprR	Lentibacillus sp. CBA3610	CBA3610	Bacillaceae	chromosome	422	HTH_9TPRs	0	(====> =>)	15	MRKVIATVAFGALLVAGLSAVQEAPADSAMEWEPKVFSVGQDVSLF	thiopeptide [CP045403.1:3650646-3677191]	c__Bacilli;o__Bacillales;f__Bacillaceae;g__Lentibacillus;x__unclassified Lentibacillus;s__Lentibacillus sp. CBA3610
A0A0U4F518	ALX50615.1	NprR	subfam_05_NprR	Lentibacillus amyloliquefaciens	LAM0015	Bacillaceae	chromosome	422	HTH_9TPRs	0	(<= <====)	14	MKKLVATVAFGALLVAGFSAVQEAPADNAMELEPRILSVGKDVSNF		c__Bacilli;o__Bacillales;f__Bacillaceae;g__Lentibacillus;s__Lentibacillus amyloliquefaciens
A0A075JKC7	AIF42466.1	NprR	subfam_05_NprR	Virgibacillus sp. SK37	SK37	Bacillaceae	chromosome	422	HTH_9TPRs	0	(====> =>)	29	MKKFIAGLSLGALLVTGFAFAQQNDPVDLSMDREPSVLSIKQPTVFF		c__Bacilli;o__Bacillales;f__Bacillaceae;g__Virgibacillus;x__unclassified Virgibacillus;s__Virgibacillus sp. SK37
A0A345PM60	AXI11090.1	NprR	subfam_05_NprR	Oceanobacillus zhaokaii	160	Bacillaceae	chromosome	423	HTH_9TPRs	0	(====> =>)	20	MKKLLVGLTFGALLLTGFAFADNSANDLAFEVEPSILSVQKTA		c__Bacilli;o__Bacillales;f__Bacillaceae;g__Oceanobacillus;s__Oceanobacillus zhaokaii
A0A6I6UR51	QHE63857.1	NprR	subfam_05_NprR	Rossellomorea vietnamensis	151-6	Bacillaceae	chromosome	410	HTH_9TPRs	0	(====> =>)	12	MKIRFKYLLITILLLFVESTFGNLTYADDELPDPRVGDNNIIEVVMSTTLIE		c__Bacilli;o__Bacillales;f__Bacillaceae;g__Rossellomorea;s__Rossellomorea vietnamensis
A0A075LSN7	AIF67493.1	Rap	subfam_01_Rap	Terribacillus goriensis	MP602	Bacillaceae	chromosome	345	9TPRs	0	(<= <====)	16	MKKVMFSVILIGTIIISGVIGYSNQDGLADKKGDFGSAILSFNILDK		c__Bacilli;o__Bacillales;f__Bacillaceae;g__Terribacillus;s__Terribacillus goriensis
A0A075LME0	AIF67925.1	Rap	subfam_01_Rap	Terribacillus goriensis	MP602	Bacillaceae	chromosome	365	9TPRs	0	(<= <====)	5	MTKKRVAAFLVLAAILSSVAGYSFSDQAVIKGSLPNAIKHTDF		c__Bacilli;o__Bacillales;f__Bacillaceae;g__Terribacillus;s__Terribacillus goriensis
A0A160IM77	ANC77281.1	Rap	subfam_01_Rap	Fictibacillus phosphorivorans	G25-29	Bacillaceae	chromosome	359	9TPRs	0	(====> =>)	-4	MKKFAAGIIITSLALTAVFVGLSTKSVEQAEHGRTFSLSQKL		c__Bacilli;o__Bacillales;f__Bacillaceae;g__Fictibacillus;s__Fictibacillus phosphorivorans
A0A1B1LIJ8	ANS52470.1	Rap	subfam_01_Rap	Bacillus thuringiensis	MYBT18246	Bacillaceae	incomplete_prophage	348	9TPRs	0.0002	(<= <====)	14	MKILKFTILTIMSIGLLSFGLPNDHNQELGIDQKSNKILIQYGHGKGI		c__Bacilli;o__Bacillales;f__Bacillaceae;g__Bacillus;x__Bacillus cereus group;s__Bacillus thuringiensis
A7GPZ9	ABS22207.1	Rap	subfam_01_Rap	Bacillus cytotoxicus	NVH 391-98	Bacillaceae	chromosome	361	9TPRs	0	(<= <====)	-4	MKKIKIALLGLMSVAVVSFGLNSPITKDNASSELKYETVSYMSEHGGGI		c__Bacilli;o__Bacillales;f__Bacillaceae;g__Bacillus;x__Bacillus cereus group;s__Bacillus cytotoxicus;x__Bacillus cytotoxicus NVH 391-98
A0A6L8P236	AAP27505.1	Rap	subfam_01_Rap	Bacillus anthracis	Ames	Bacillaceae	intact_prophage	359	9TPRs	0	(<= <====)	-4	MKKIKITLMGLIGIAVLSFGLNSPSIEKSAAPTLKQENIISYSEHGTGI		c__Bacilli;o__Bacillales;f__Bacillaceae;g__Bacillus;x__Bacillus cereus group;s__Bacillus anthracis;x__Bacillus anthracis str. Ames
B9IXA1	ACM12311.1	Rap	subfam_01_Rap	Bacillus cereus	Q1	Bacillaceae	chromosome	364	9TPRs	0	(====> =>)	-4	MKKIKVFVISLVTVTVLSIGLNNPEIHQNISEKAPVVQHMTEPGGGI		c__Bacilli;o__Bacillales;f__Bacillaceae;g__Bacillus;x__Bacillus cereus group;s__Bacillus cereus;x__Bacillus cereus Q1
A0A4P9F2M1	QCU11842.1	Rap	subfam_01_Rap	Bacillus paranthracis	PR1	Bacillaceae	chromosome	364	9TPRs	0	(<= <====)	-4	MKKIKIFVLSLVTVAVLSVGLNNPEIHQNATQKSPVVQYMTEPGGGI		c__Bacilli;o__Bacillales;f__Bacillaceae;g__Bacillus;x__Bacillus cereus group;s__Bacillus paranthracis
A0A0B5SFU9	AJH20339.1	Rap	subfam_01_Rap	Bacillus mycoides	ATCC 6462	Bacillaceae	plasmid	367	9TPRs	0	(<= <====)	-4	MKKTIGKIAVGIVFTGIAAFGLNAGFTNQAGHTHFPSPPAPSFSEGHTGGAPALNIGDTGGAPKQEGHAHFPAPKVESHGNTGGAPANSEHGTGI		c__Bacilli;o__Bacillales;f__Bacillaceae;g__Bacillus;x__Bacillus cereus group;s__Bacillus mycoides
B7HXS4	ACJ77282.1	Rap	subfam_01_Rap	Bacillus cereus	AH187	Bacillaceae	chromosome	367	9TPRs	0	(====> =>)	-4	MKKTIGKIAVGIVFTGIAAFGLNAGFTNQAGHAHFPSPPAPSFSEGHTGGAPALNIGDTGGAPKQEGHTHFPAPKVESHGHTGGAPANSEHGIGI		c__Bacilli;o__Bacillales;f__Bacillaceae;g__Bacillus;x__Bacillus cereus group;s__Bacillus cereus;x__Bacillus cereus AH187
B9ITP0	ACM13734.1	Rap	subfam_01_Rap	Bacillus cereus	Q1	Bacillaceae	chromosome	365	9TPRs	0	(====> =>)	2	MKKTIGKIALGIAFTGIFSFGLNVNLTSQAGHEHFPAPQRPDLVQSVDVSKDYNPITTEKTL		c__Bacilli;o__Bacillales;f__Bacillaceae;g__Bacillus;x__Bacillus cereus group;s__Bacillus cereus;x__Bacillus cereus Q1
C2SN31	EEL04978.1	Rap	subfam_01_Rap	Bacillus cereus	BDRD-ST196	Bacillaceae	chromosome	370	9TPRs	0	(<= <====)	2	MRKTIGKIALGIAFAGIAAFGLNANLTNQAGHEHFPAPQKPDFVQSVDVSKDYNTTTAEKAL		c__Bacilli;o__Bacillales;f__Bacillaceae;g__Bacillus;x__Bacillus cereus group;s__Bacillus cereus;x__Bacillus cereus BDRD-ST196
A7GUX4	ABS23932.1	Rap	subfam_01_Rap	Bacillus cytotoxicus	NVH 391-98	Bacillaceae	intact_prophage	378	9TPRs	0	(====> =>)	-4	MKKVLMGFVSFAAVLTIGSFAESYTSQADHGRPPAPQRPDYVSSYEDKAHGNTGVVALDHGRPPAPAYEYGDVYTDHGEHI		c__Bacilli;o__Bacillales;f__Bacillaceae;g__Bacillus;x__Bacillus cereus group;s__Bacillus cytotoxicus;x__Bacillus cytotoxicus NVH 391-98
A0A1W6AJ49	ARJ25815.1	Rap	subfam_01_Rap	Bacillus mycoides	Gnyt1	Bacillaceae	plasmid	380	9TPRs	0	(<= <====)	-4	MKKIVMGFIGFAVALTIGSFTESFTSQADHGRPPAPQRPDFISVDGNTELVTLDHGRPPAPAYEYSYMNHGEQI		c__Bacilli;o__Bacillales;f__Bacillaceae;g__Bacillus;x__Bacillus cereus group;s__Bacillus mycoides
V5MJE8	AHA75321.1	Rap	subfam_01_Rap	Bacillus thuringiensis	YBT-1518	Bacillaceae	incomplete_prophage	366	9TPRs	0	(====> =>)	-4	MKLTKMTLMGLFSICLLWQFSSFPPSDNIQTVSAKINFAKVSSHGDAG		c__Bacilli;o__Bacillales;f__Bacillaceae;g__Bacillus;x__Bacillus cereus group;s__Bacillus thuringiensis;x__Bacillus thuringiensis YBT-1518
A0A1B1LGZ2	ANS51880.1	Rap	subfam_01_Rap	Bacillus thuringiensis	MYBT18246	Bacillaceae	plasmid	364	9TPRs	0	(<= <====)	-4	MNKKSKALGILIALSLALGIGVHTKQTKNIDKYTDKVLIQYSHGDIGG		c__Bacilli;o__Bacillales;f__Bacillaceae;g__Bacillus;x__Bacillus cereus group;s__Bacillus thuringiensis
A0A5B8PT60	QDZ76871.1	Rap	subfam_01_Rap	Bacillus cereus	Co1-1	Bacillaceae	chromosome	354	9TPRs	0	(<= <====)	19	MKKFQQKTIGIIIVGSLVLGIHPSAYTVVQKFVSLYAHGNGGG		c__Bacilli;o__Bacillales;f__Bacillaceae;g__Bacillus;x__Bacillus cereus group;s__Bacillus cereus
K0FS52	AFU17287.1	Rap	subfam_01_Rap	Bacillus thuringiensis	MC28	Bacillaceae	plasmid	410	9TPRs	0	(<= <====)	-20	MKKLHHKSFGLLLAVALIFSVQTPVSKVAQDLIVQYAHGNGGG		c__Bacilli;o__Bacillales;f__Bacillaceae;g__Bacillus;x__Bacillus cereus group;s__Bacillus thuringiensis;x__Bacillus thuringiensis MC28
A0A1B1LG80	ANS51709.1	Rap	subfam_01_Rap	Bacillus thuringiensis	MYBT18246	Bacillaceae	plasmid	361	9TPRs	0	(====> =>)	14	MKKLHHKSIGLLVAVALTFSVQTPVSKVVKDLIVQYAHGNGGG		c__Bacilli;o__Bacillales;f__Bacillaceae;g__Bacillus;x__Bacillus cereus group;s__Bacillus thuringiensis
A0A5C1FMV7	QEL82472.1	Rap	subfam_01_Rap	Bacillus sp. JAS24-2	JAS24-2	Bacillaceae	plasmid	357	9TPRs	0	(<= <====)	-4	MMKKILISTAGLLFSGLMLVAPITLSNTHGEAMIAVQKQEIIQYTTHGEGM		c__Bacilli;o__Bacillales;f__Bacillaceae;g__Bacillus;x__Bacillus cereus group;x__unclassified Bacillus cereus group;s__Bacillus sp. JAS24-2
C2UN53	EEL25589.1	Rap	subfam_01_Rap	Bacillus cereus	Rock1-15	Bacillaceae	plasmid	364	9TPRs	0	(<= <====)	-1	MKKVIQVLGITLGLVAVFGFTSNNTIQNAEHGETFAPKVQDNSIHYVMREHGETF		c__Bacilli;o__Bacillales;f__Bacillaceae;g__Bacillus;x__Bacillus cereus group;s__Bacillus cereus;x__Bacillus cereus Rock1-15
C2SDR3	EEK97091.1	Rap	subfam_01_Rap	Bacillus cereus	BDRD-ST26	Bacillaceae	plasmid	359	9TPRs	0	(<= <====)	-4	MMKKFSLILIGVACTTGIFFSQFNNSIQTHDAKEKNDIIQQYAHGKDI		c__Bacilli;o__Bacillales;f__Bacillaceae;g__Bacillus;x__Bacillus cereus group;s__Bacillus cereus;x__Bacillus cereus BDRD-ST26
C3AM19	EEM05309.1	Rap	subfam_01_Rap	Bacillus pseudomycoides	Rock1-4	Bacillaceae	chromosome	360	9TPRs	0	(====> =>)	5	MKKVLLTVMIFTGILSFGVANQSIKEPSAKANLLCLDHGETI		c__Bacilli;o__Bacillales;f__Bacillaceae;g__Bacillus;x__Bacillus cereus group;s__Bacillus pseudomycoides
C3HBU9	EEM80012.1	Rap	subfam_01_Rap	Bacillus thuringiensis	BGSC 4BD1	Bacillaceae	plasmid	362	9TPRs	0	(====> =>)	-1	MKKSLLIFAIVTGFISFSFSNTTNLQSVSKEKVDFVQYAHGETI		c__Bacilli;o__Bacillales;f__Bacillaceae;g__Bacillus;x__Bacillus cereus group;s__Bacillus thuringiensis;x__Bacillus thuringiensis serovar huazhongensis;x__Bacillus thuringiensis serovar huazhongensis BGSC 4BD1
A0A1W6AJ91	ARJ25936.1	Rap	subfam_01_Rap	Bacillus mycoides	Gnyt1	Bacillaceae	plasmid	357	9TPRs	0	(====> =>)	-1	MKKSLLIFAIVTGFLSFSFSNTTNLQSVSKEKVDFVQYAHGETI		c__Bacilli;o__Bacillales;f__Bacillaceae;g__Bacillus;x__Bacillus cereus group;s__Bacillus mycoides
K0FRX4	AFU17207.1	Rap	subfam_01_Rap	Bacillus thuringiensis	MC28	Bacillaceae	plasmid	362	9TPRs	0	(<= <====)	-1	MKKSLLIFAIFTGFVSFSFSNNTNLQPVSKEKVDCVQYAHGETI		c__Bacilli;o__Bacillales;f__Bacillaceae;g__Bacillus;x__Bacillus cereus group;s__Bacillus thuringiensis;x__Bacillus thuringiensis MC28
C2WWI6	EEL52951.1	Rap	subfam_01_Rap	Bacillus cereus	Rock4-2	Bacillaceae	plasmid	357	9TPRs	0	(====> =>)	-4	MKKAILLMMMLSTVFTFGFTNVKDVPQQESIEVFMDHGEHI	LAP [CP065546.1:1864662-1886588]	c__Bacilli;o__Bacillales;f__Bacillaceae;g__Bacillus;x__Bacillus cereus group;s__Bacillus cereus;x__Bacillus cereus Rock4-2
Q81E45	AAP09114.1	Rap	subfam_01_Rap	Bacillus cereus	ATCC 14579	Bacillaceae	incomplete_prophage	357	9TPRs	0	(====> =>)	-4	MKKAILLMMMLSAVFTFGLTNAKDIPQNEAIEVFMDHGEHI	T3PKS [CP029002.1:3676942-3717956]	c__Bacilli;o__Bacillales;f__Bacillaceae;g__Bacillus;x__Bacillus cereus group;s__Bacillus cereus;x__Bacillus cereus ATCC 14579
C2XKZ3	EEL61837.1	Rap	subfam_01_Rap	Bacillus cereus	F65185	Bacillaceae	incomplete_prophage	357	9TPRs	0	(====> =>)	-4	MKKAILLMMMLSAVFTFGLTNVKDVSQNETIEVFMDHGEHI		c__Bacilli;o__Bacillales;f__Bacillaceae;g__Bacillus;x__Bacillus cereus group;s__Bacillus cereus;x__Bacillus cereus F65185
C2W2G4	EEL42614.1	Rap	subfam_01_Rap	Bacillus cereus	Rock3-42	Bacillaceae	chromosome	357	9TPRs	0	(<= <====)	-4	MKKAILLMMMLSAVFTFGLTNVKDVPQSESIQVFMDHGEHI		c__Bacilli;o__Bacillales;f__Bacillaceae;g__Bacillus;x__Bacillus cereus group;s__Bacillus cereus;x__Bacillus cereus Rock3-42
A0A158RJR9	ACO27373.1	Rap	subfam_01_Rap	Bacillus cereus	03BB102	Bacillaceae	plasmid	369	9TPRs	0	(====> =>)	-4	MKRMISSSIGFIITLVLLNGVNVSTDQTKVNTTSVIQYTHGEPWG		c__Bacilli;o__Bacillales;f__Bacillaceae;g__Bacillus;x__Bacillus cereus group;s__Bacillus cereus;x__Bacillus cereus 03BB102
A0A5P8FHV3	QFQ28552.1	Rap	subfam_01_Rap	Bacillus thuringiensis	BT62	Bacillaceae	plasmid	366	9TPRs	0	(<= <====)	-1	MKKIKKIVLSMVVISALAYSMNSLHAPQQSSTNGGDTPAPTIPSVSVEVSID		c__Bacilli;o__Bacillales;f__Bacillaceae;g__Bacillus;x__Bacillus cereus group;s__Bacillus thuringiensis
A0A826H478	EEM25250.1	Rap	subfam_01_Rap	Bacillus thuringiensis	Bt407	Bacillaceae	plasmid	370	9TPRs	0	(<= <====)	-1	MKKFKIALLGFVSVAVLSLGLNSGTETQKASSVTESPTHVIYYSHADVW		c__Bacilli;o__Bacillales;f__Bacillaceae;g__Bacillus;x__Bacillus cereus group;s__Bacillus thuringiensis;x__Bacillus thuringiensis Bt407
A0A0K0QMT7	AKR12823.1	Rap	subfam_01_Rap	Bacillus thuringiensis	HS18-1	Bacillaceae	incomplete_prophage	370	9TPRs	0	(====> =>)	-4	MKKTMTILMGMITILTLTLGVQTSVEKQHNTEFTRFADGDHH		c__Bacilli;o__Bacillales;f__Bacillaceae;g__Bacillus;x__Bacillus cereus group;s__Bacillus thuringiensis
A7GME7	ABS21305.1	Rap	subfam_01_Rap	Bacillus cytotoxicus	NVH 391-98	Bacillaceae	chromosome	370	9TPRs	0	(====> =>)	-4	MKKMIGSIMGSMMVLTLTFGIHTLVEKPQYADGNHHKMMLIQYADGNHH		c__Bacilli;o__Bacillales;f__Bacillaceae;g__Bacillus;x__Bacillus cereus group;s__Bacillus cytotoxicus;x__Bacillus cytotoxicus NVH 391-98
A0A1B1LDW3	ANS50948.1	Rap	subfam_01_Rap	Bacillus thuringiensis	MYBT18246	Bacillaceae	chromosome	370	9TPRs	0	(<= <====)	-4	MKKITIRVLGIMAAFTLVIGIYSPTEKDHSHVHTLMEHGDGGG		c__Bacilli;o__Bacillales;f__Bacillaceae;g__Bacillus;x__Bacillus cereus group;s__Bacillus thuringiensis
D8H6E1	ADK06074.1	Rap	subfam_01_Rap	Bacillus cereus	CI	Bacillaceae	chromosome	370	9TPRs	0	(====> =>)	-4	MKKLLLSFMGIVTILAFSTGITSPTNLDHSNTKIQSLSVGDGGG		c__Bacilli;o__Bacillales;f__Bacillaceae;g__Bacillus;x__Bacillus cereus group;s__Bacillus cereus;x__Bacillus cereus biovar anthracis;x__Bacillus cereus biovar anthracis str. CI
A0A826GVE8	EEM25695.1	Rap	subfam_01_Rap	Bacillus thuringiensis	Bt407	Bacillaceae	plasmid	375	9TPRs	0	(<= <====)	-4	MKKTLISLMGIVTILTFTIGLSNPGEVQKFIQTKVAASEGDYGG	LAP [CP001879.1:264040-285222]	c__Bacilli;o__Bacillales;f__Bacillaceae;g__Bacillus;x__Bacillus cereus group;s__Bacillus thuringiensis;x__Bacillus thuringiensis Bt407
Q81H01	AAP08013.1	Rap	subfam_01_Rap	Bacillus cereus	ATCC 14579	Bacillaceae	chromosome	370	9TPRs	0	(====> =>)	-4	MKKVVIKLLGIVTVFTLTLGVYSSTDHQKSPTLMKAEHGDYGG		c__Bacilli;o__Bacillales;f__Bacillaceae;g__Bacillus;x__Bacillus cereus group;s__Bacillus cereus;x__Bacillus cereus ATCC 14579
C2XMT9	EEL61181.1	Rap	subfam_01_Rap	Bacillus cereus	F65185	Bacillaceae	plasmid	363	9TPRs	0	(====> =>)	-4	MKKLIKVMSIATALIFTLEITSQTDSHVVKVVQSMMADGDHGG		c__Bacilli;o__Bacillales;f__Bacillaceae;g__Bacillus;x__Bacillus cereus group;s__Bacillus cereus;x__Bacillus cereus F65185
B7IZ99	ACK98684.1	Rap	subfam_01_Rap	Bacillus cereus	G9842	Bacillaceae	plasmid	364	9TPRs	0	(<= <====)	-4	MKKLVLGLMGVLTALTLTTGISSDKGNNESVTPVIMMMEHGDHGG		c__Bacilli;o__Bacillales;f__Bacillaceae;g__Bacillus;x__Bacillus cereus group;s__Bacillus cereus;x__Bacillus cereus G9842
B7JU66	ACK92778.1	Rap	subfam_01_Rap	Bacillus cereus	AH820	Bacillaceae	plasmid	344	9TPRs	0	(<= <====)	180	MKKVVLSLMGIVTAITLTIGVTNTAKTPQSYEVIQGLSIGDHGG		c__Bacilli;o__Bacillales;f__Bacillaceae;g__Bacillus;x__Bacillus cereus group;s__Bacillus cereus;x__Bacillus cereus AH820
C3DW77	EEM37841.1	Rap	subfam_01_Rap	Bacillus thuringiensis	T04001	Bacillaceae	questionable_prophage	345	9TPRs	0	(====> =>)	-4	MKKIVLSLMGIVTAITLTIGVTNTAKTPQSYEVIQGLSIGDHGG		c__Bacilli;o__Bacillales;f__Bacillaceae;g__Bacillus;x__Bacillus cereus group;s__Bacillus thuringiensis;x__Bacillus thuringiensis serovar sotto;x__Bacillus thuringiensis serovar sotto str. T04001
A0A1W6AHD5	ARJ25276.1	Rap	subfam_01_Rap	Bacillus mycoides	Gnyt1	Bacillaceae	plasmid	369	9TPRs	0.0001	(<= <====)	-4	MKKTFFGLVGVITIFTLMFGAQSPTETQKAIDVVQYAHGNHGG		c__Bacilli;o__Bacillales;f__Bacillaceae;g__Bacillus;x__Bacillus cereus group;s__Bacillus mycoides
C2UNP6	EEL25360.1	Rap	subfam_01_Rap	Bacillus cereus	Rock1-15	Bacillaceae	plasmid	369	9TPRs	0.0001	(<= <====)	-4	MKKTIFGLVGVITIFTLMFGAQSPTETHKAIDVVQYAHGNHGG		c__Bacilli;o__Bacillales;f__Bacillaceae;g__Bacillus;x__Bacillus cereus group;s__Bacillus cereus;x__Bacillus cereus Rock1-15
C2P7P3	EEK58914.1	Rap	subfam_01_Rap	Bacillus cereus	172560W	Bacillaceae	plasmid	369	9TPRs	0	(====> =>)	-4	MKKTILGLVGVITIFTLMFGAQSPTETHKAIDVIQYAHGNHGG		c__Bacilli;o__Bacillales;f__Bacillaceae;g__Bacillus;x__Bacillus cereus group;s__Bacillus cereus;x__Bacillus cereus 172560W
A0A5C1FPG1	QEL82836.1	Rap	subfam_01_Rap	Bacillus sp. JAS24-2	JAS24-2	Bacillaceae	plasmid	369	9TPRs	0	(====> =>)	-4	MKKTILGLVGVITVFTLMFGAQSPTETQKAIDVIQYAHGNHGG		c__Bacilli;o__Bacillales;f__Bacillaceae;g__Bacillus;x__Bacillus cereus group;x__unclassified Bacillus cereus group;s__Bacillus sp. JAS24-2
C2PB77	EEK68988.1	Rap	subfam_01_Rap	Bacillus wiedmannii	MM3	Bacillaceae	chromosome	364	9TPRs	0.0001	(====> =>)	-4	MKKISVTLVGVVTALTLFLNVSHNSVNHQEASQFIKDVIVQYAHGNTG		c__Bacilli;o__Bacillales;f__Bacillaceae;g__Bacillus;x__Bacillus cereus group;s__Bacillus wiedmannii
A0A2K8U1H8	AUB67242.1	Rap	subfam_01_Rap	Bacillus cereus	MLY1	Bacillaceae	plasmid	366	9TPRs	0.0001	(====> =>)	-4	MKNIALSLMGAIAVLTMMFGVHTTPTTDSKQISMAVQYAHGDTG		c__Bacilli;o__Bacillales;f__Bacillaceae;g__Bacillus;x__Bacillus cereus group;s__Bacillus cereus
A0A2C4XGM5	EEM06216.1	Rap	subfam_01_Rap	Bacillus pseudomycoides	Rock1-4	Bacillaceae	incomplete_prophage	367	9TPRs	0	(====> =>)	-4	MKKVILGLMGIVTILTLTLGVHTTVNEQQTTTLVKTMADGNTGG		c__Bacilli;o__Bacillales;f__Bacillaceae;g__Bacillus;x__Bacillus cereus group;s__Bacillus pseudomycoides
D8GX91	ADK07060.1	Rap	subfam_01_Rap	Bacillus cereus	CI	Bacillaceae	chromosome	389	9TPRs	0	(====> =>)	-4	MKKVLLGMLLITLVTIGTHTSVNTQTAINIIQGLADGDTG		c__Bacilli;o__Bacillales;f__Bacillaceae;g__Bacillus;x__Bacillus cereus group;s__Bacillus cereus;x__Bacillus cereus biovar anthracis;x__Bacillus cereus biovar anthracis str. CI
A0A2B6IC24	EEM02616.1	Rap	subfam_01_Rap	Bacillus pseudomycoides	Rock1-4	Bacillaceae	chromosome	364	9TPRs	0	(<= <====)	-4	MKKVLLGMLLITFLAVSTHTSVGTQTVTNLIQSLADGDTG		c__Bacilli;o__Bacillales;f__Bacillaceae;g__Bacillus;x__Bacillus cereus group;s__Bacillus pseudomycoides
C3BVN4	EEM13381.1	Rap	subfam_01_Rap	Bacillus pseudomycoides	DSM 12442	Bacillaceae	incomplete_prophage	364	9TPRs	0	(<= <====)	-4	MKFLKLSLKRFIAVGILAAGISSFGFNAQPTDVQQASSAVVSYAHGNTG		c__Bacilli;o__Bacillales;f__Bacillaceae;g__Bacillus;x__Bacillus cereus group;s__Bacillus pseudomycoides;x__Bacillus pseudomycoides DSM 12442
C3ED03	EEM44568.1	Rap	subfam_01_Rap	Bacillus thuringiensis	T13001	Bacillaceae	incomplete_prophage	297	9TPRs	0	(<= <====)	-4	MKLLKLSLVSLIAIGIFTIGNPSIGLDVQQASSAVVSYAHGNTG		c__Bacilli;o__Bacillales;f__Bacillaceae;g__Bacillus;x__Bacillus cereus group;s__Bacillus thuringiensis;x__Bacillus thuringiensis serovar pakistani;x__Bacillus thuringiensis serovar pakistani str. T13001
A0A1C9C349	AOM14438.1	Rap	subfam_01_Rap	Bacillus thuringiensis	Bt18247	Bacillaceae	plasmid	364	9TPRs	0	(<= <====)	1	MRKMKIVLMSIMAVGIMTLGLNTPSTENPNIPKYSVYMMADGNTG		c__Bacilli;o__Bacillales;f__Bacillaceae;g__Bacillus;x__Bacillus cereus group;s__Bacillus thuringiensis;x__Bacillus thuringiensis Bt18247
A0A3S9TJ74	AZR80567.1	Rap	subfam_01_Rap	Bacillus thuringiensis	C15	Bacillaceae	incomplete_prophage	364	9TPRs	0	(====> =>)	1	MKKMKIILMGIMTMGIMALGLHSPMTENSQQAKYTTVSYADGNTG		c__Bacilli;o__Bacillales;f__Bacillaceae;g__Bacillus;x__Bacillus cereus group;s__Bacillus thuringiensis
Q74NU6	AAS44998.1	Rap	subfam_01_Rap	Bacillus cereus	ATCC 10987	Bacillaceae	plasmid	364	9TPRs	0	(<= <====)	-4	MRKVIFSLIGITAAFTFILNSSHATDTQKALSEEKIVQYAHGHTGG		c__Bacilli;o__Bacillales;f__Bacillaceae;g__Bacillus;x__Bacillus cereus group;s__Bacillus cereus;x__Bacillus cereus ATCC 10987
Q6EZI3	AAT35494.1	Rap	subfam_01_Rap	Bacillus anthracis	Ames Ancestor; A2084	Bacillaceae	incomplete_prophage	364	9TPRs	0	(====> =>)	-4	MKKVMFSLIGLTAVFTFMFNASNVTDTQKALSEDKVVQYAHGHTGG		c__Bacilli;o__Bacillales;f__Bacillaceae;g__Bacillus;x__Bacillus cereus group;s__Bacillus anthracis;x__Bacillus anthracis str. 'Ames Ancestor'
J4A2B0	AFQ19735.1	Rap	subfam_01_Rap	Bacillus thuringiensis	HD-771	Bacillaceae	questionable_prophage	364	9TPRs	0	(<= <====)	-4	MKKVIFSLIGLTAVFTFMFNANNVTDTQKALSEDKVVQYAHGHTGG		c__Bacilli;o__Bacillales;f__Bacillaceae;g__Bacillus;x__Bacillus cereus group;s__Bacillus thuringiensis;x__Bacillus thuringiensis HD-771
A7GMG1	ABS21319.1	Rap	subfam_01_Rap	Bacillus cytotoxicus	NVH 391-98	Bacillaceae	chromosome	364	9TPRs	0	(=> <====)	317	MKKWIIWAVIFYILSAVLLNMGIDRIEGYYMASEYSDLNKHAYVGGDAYNYIINSNLLTAYFVLSAAFFIGGTLFIVTGAIIKALKEKQIG		c__Bacilli;o__Bacillales;f__Bacillaceae;g__Bacillus;x__Bacillus cereus group;s__Bacillus cytotoxicus;x__Bacillus cytotoxicus NVH 391-98
C2P4I8	EEK60149.1	Rap	subfam_01_Rap	Bacillus cereus	172560W	Bacillaceae	incomplete_prophage	364	9TPRs	0	(====> =>)	-4	MKKLAVSLLGILIVVTVTFGSSSSTGTQSTVNIIKYSHGHTG		c__Bacilli;o__Bacillales;f__Bacillaceae;g__Bacillus;x__Bacillus cereus group;s__Bacillus cereus;x__Bacillus cereus 172560W
C2VBZ6	EEL40280.1	Rap	subfam_01_Rap	Bacillus cereus	Rock3-29	Bacillaceae	plasmid	364	9TPRs	0	(====> =>)	-4	MRKLAVSLLGILIVVTVTFGSSSSTGTQSTVNIIKYSHGHTG		c__Bacilli;o__Bacillales;f__Bacillaceae;g__Bacillus;x__Bacillus cereus group;s__Bacillus cereus;x__Bacillus cereus Rock3-29
A9VV35	ABY46467.1	Rap	subfam_01_Rap	Bacillus mycoides	KBAB4	Bacillaceae	plasmid	364	9TPRs	0	(<= <====)	-4	MRKLAVSLLGILIVVTVTFGSSSSTGTQSTVNIIKYSHGHTG		c__Bacilli;o__Bacillales;f__Bacillaceae;g__Bacillus;x__Bacillus cereus group;s__Bacillus mycoides;x__Bacillus mycoides KBAB4
A0A0E1MKG4	ARO19167.1	Rap	subfam_01_Rap	Bacillus cereus	BC-AK	Bacillaceae	chromosome	364	9TPRs	0	(<= <====)	-4	MKKVTISLLGIITAVTFTFGGFVVSKENVKPIDVIKYSEGHTGG		c__Bacilli;o__Bacillales;f__Bacillaceae;g__Bacillus;x__Bacillus cereus group;s__Bacillus cereus
A7GL11	ABS20819.1	Rap	subfam_01_Rap	Bacillus cytotoxicus	NVH 391-98	Bacillaceae	incomplete_prophage	364	9TPRs	0	(<= <====)	-4	MKKVIISLMGIMTALTLTFGVLDSKDTHQAIHTVKQMSDGHTGG		c__Bacilli;o__Bacillales;f__Bacillaceae;g__Bacillus;x__Bacillus cereus group;s__Bacillus cytotoxicus;x__Bacillus cytotoxicus NVH 391-98
A0A5P9Y049	QFX99749.1	Rap	subfam_01_Rap	Bacillus cereus	SB1	Bacillaceae	chromosome	362	9TPRs	0	(<==== <=)	389	MIKKTFSCLLSILFL		c__Bacilli;o__Bacillales;f__Bacillaceae;g__Bacillus;x__Bacillus cereus group;s__Bacillus cereus
A0A1W6AJG0	ARJ25977.1	Rap	subfam_01_Rap	Bacillus mycoides	Gnyt1	Bacillaceae	questionable_prophage	362	9TPRs	0	(<= <====)	1	MKKTILYSLGILTAFTLILGNANTPKGTQVSSEEVVQYSHGHTGG		c__Bacilli;o__Bacillales;f__Bacillaceae;g__Bacillus;x__Bacillus cereus group;s__Bacillus mycoides
A0A826GSW8	EEM24825.1	Rap	subfam_01_Rap	Bacillus thuringiensis	Bt407	Bacillaceae	plasmid	377	9TPRs	0	(====> =>)	-4	MKKTILTLMGIITVFTLTLSNINTPKENKDPSIQKIMLMSDGNTGG		c__Bacilli;o__Bacillales;f__Bacillaceae;g__Bacillus;x__Bacillus cereus group;s__Bacillus thuringiensis;x__Bacillus thuringiensis Bt407
M1R499	AGG04400.1	Rap	subfam_01_Rap	Bacillus thuringiensis	IS5056	Bacillaceae	plasmid	382	9TPRs	0	(<= <====)	1	MKKTTFYLLGIITAFTLILGNTNTSKETQISAEKNIIQYSHGNTGG		c__Bacilli;o__Bacillales;f__Bacillaceae;g__Bacillus;x__Bacillus cereus group;s__Bacillus thuringiensis;x__Bacillus thuringiensis serovar thuringiensis;x__Bacillus thuringiensis serovar thuringiensis str. IS5056
A0A6I7EEE1	QHV47718.1	Rap	subfam_01_Rap	Bacillus cereus	SGAir0260	Bacillaceae	plasmid	364	9TPRs	0	(====> =>)	-4	MKKTTFYLLGIITAFTLILGNTNTTKETQISAEKNIIQYSHGNTGG		c__Bacilli;o__Bacillales;f__Bacillaceae;g__Bacillus;x__Bacillus cereus group;s__Bacillus cereus
C3FZQ2	EEM72865.1	Rap	subfam_01_Rap	Bacillus thuringiensis	BGSC 4AW1	Bacillaceae	chromosome	362	9TPRs	0	(<= <====)	-1	MRKIVFAVAGFVFTLSVLSSNLFSNNALNKGDGGAPARPNYVNIGDTGGAPADNKGDGGGVSQL		c__Bacilli;o__Bacillales;f__Bacillaceae;g__Bacillus;x__Bacillus cereus group;s__Bacillus thuringiensis;x__Bacillus thuringiensis serovar andalousiensis;x__Bacillus thuringiensis serovar andalousiensis BGSC 4AW1
A0A0B5S9W9	AJH22156.1	Rap	subfam_01_Rap	Bacillus mycoides	ATCC 6462	Bacillaceae	chromosome	364	9TPRs	0	(<= <====)	-1	MKKVGVIAKGLIFAGVLSFGFNFSTTTQQAVNIGDGGAPARPDYVSIGDGGGAPANFNKGDGGAPADNRGDGGGVSQL		c__Bacilli;o__Bacillales;f__Bacillaceae;g__Bacillus;x__Bacillus cereus group;s__Bacillus mycoides
B7IKA1	ACK98403.1	Rap	subfam_01_Rap	Bacillus cereus	G9842	Bacillaceae	chromosome	364	9TPRs	0	(====> =>)	-1	MKKVGVIAKGLIFVGILSLGLNFSSTTQQAVNIGDGGAPARPDYVNIGDTGGAPADNRGDGGVSQL		c__Bacilli;o__Bacillales;f__Bacillaceae;g__Bacillus;x__Bacillus cereus group;s__Bacillus cereus;x__Bacillus cereus G9842
C2MH55	EEK46230.1	Rap	subfam_01_Rap	Bacillus cereus	m1293	Bacillaceae	chromosome	364	9TPRs	0	(====> =>)	-1	MKKLGVIVTGLITTTVLAFGLSSLGDQSQALNRGDGGAPARPDYISVGDGGGAPANFNKGDGGAPVDNRGDGGGVSQL		c__Bacilli;o__Bacillales;f__Bacillaceae;g__Bacillus;x__Bacillus cereus group;s__Bacillus cereus;x__Bacillus cereus m1293
C2XMV1	EEL61193.1	Rap	subfam_01_Rap	Bacillus cereus	F65185	Bacillaceae	plasmid	363	9TPRs	0	(<= <====)	-1	MKKIYLTILGISLISILSLGLNDSFKNQAVNIGDGGGAPARPDYLLQTHADL		c__Bacilli;o__Bacillales;f__Bacillaceae;g__Bacillus;x__Bacillus cereus group;s__Bacillus cereus;x__Bacillus cereus F65185
A0A2H3MLQ5	EEM04757.1	Rap	subfam_01_Rap	Bacillus pseudomycoides	Rock1-4	Bacillaceae	chromosome	362	9TPRs	0	(<= <====)	-4	MIKKILLTTIGCAFAVSITTGFSTLNKGDGGAPVRPDLALNKVDTISDNKGDGGGAPARPDYVNIGDGGGSPSNAHGNGGGIVAKEI	NRPS [AP008955.1:3091835-3150761]	c__Bacilli;o__Bacillales;f__Bacillaceae;g__Bacillus;x__Bacillus cereus group;s__Bacillus pseudomycoides
C2Z018	EEL79182.1	Rap	subfam_01_Rap	Bacillus cereus	AH1271	Bacillaceae	chromosome	364	9TPRs	0	(====> =>)	-1	MKKLSKVITGLALLGTLAIGLNNSTESNQYASRGDTGGAPARPDYVSVGDGGGALANFNRGDGGAPADNRGDGGGVSQL		c__Bacilli;o__Bacillales;f__Bacillaceae;g__Bacillus;x__Bacillus cereus group;s__Bacillus cereus;x__Bacillus cereus AH1271
A9VI48	ABY42191.1	Rap	subfam_01_Rap	Bacillus mycoides	KBAB4	Bacillaceae	chromosome	364	9TPRs	0	(====> =>)	-1	MKKIHFGMLGIALVGALSIGANSSFTNQALNIGETGGAPARPDYVNIGDTGGAPARPDYVNIGDTGGAPADNKGDGGVSQL		c__Bacilli;o__Bacillales;f__Bacillaceae;g__Bacillus;x__Bacillus cereus group;s__Bacillus mycoides;x__Bacillus mycoides KBAB4
C2R4H1	EEK90741.1	Rap	subfam_01_Rap	Bacillus cereus	m1550	Bacillaceae	incomplete_prophage	364	9TPRs	0	(<= <====)	-1	MKKIHFGMLGIALVGVLSIGANSSFTNQALNIGETGGAPARPDYVNIGDTGGAPARPDYVNIGDTGGAPADNKGDGGVSQL		c__Bacilli;o__Bacillales;f__Bacillaceae;g__Bacillus;x__Bacillus cereus group;s__Bacillus cereus;x__Bacillus cereus m1550
A0A345X4M7	AXK17170.1	Rap	subfam_01_Rap	Bacillus sp. COPE52	COPE52	Bacillaceae	chromosome	364	9TPRs	0	(====> =>)	-1	MKKFRLAIVGAALVGVLSIGFNSSFTNQAVNIGDTGGAPARPDYVNIGDTGGAPARPDYVNIGDTGGAPADNRGDGGGVSQL		c__Bacilli;o__Bacillales;f__Bacillaceae;g__Bacillus;x__unclassified Bacillus (in: Bacteria);s__Bacillus sp. COPE52
C2PSB6	EEK74577.1	Rap	subfam_01_Rap	Bacillus mycoides	AH621	Bacillaceae	chromosome	371	9TPRs	0	(====> =>)	-1	MKKFRLAIVGTALVGVLSIGFNSSFTNQAVNIGDTGGAPAKPDYVNIGDTGGAPAKPDYINIGDTGGAPADNRGDGGVSQL		c__Bacilli;o__Bacillales;f__Bacillaceae;g__Bacillus;x__Bacillus cereus group;s__Bacillus mycoides
C2NVB0	EEK63364.1	Rap	subfam_01_Rap	Bacillus cereus	172560W	Bacillaceae	chromosome	365	9TPRs	0	(====> =>)	0	MKKINVLIAGLVILLSLGLTAFTESEQHALNRGDGGGAPARPDYVNIGDTGGAPADNKGDGGGVSQL		c__Bacilli;o__Bacillales;f__Bacillaceae;g__Bacillus;x__Bacillus cereus group;s__Bacillus cereus;x__Bacillus cereus 172560W
C2X867	EEL66306.1	Rap	subfam_01_Rap	Bacillus cereus	F65185	Bacillaceae	chromosome	362	9TPRs	0	(====> =>)	-1	MRKIVLTVIGFAFTLSLGFHDFNSVALNKGDGGGAPARPDYVNIGDTGGAPADNKGDGGVSQL		c__Bacilli;o__Bacillales;f__Bacillaceae;g__Bacillus;x__Bacillus cereus group;s__Bacillus cereus;x__Bacillus cereus F65185
B7JCU9	ACK92531.1	Rap	subfam_01_Rap	Bacillus cereus	AH820	Bacillaceae	chromosome	362	9TPRs	0	(====> =>)	-1	MKKIVLALIGFAFTFSVLGSHDFNAIALNKGDTGGAPARPDYVSFNKGDTGGAPADNRGDGGGVSQL		c__Bacilli;o__Bacillales;f__Bacillaceae;g__Bacillus;x__Bacillus cereus group;s__Bacillus cereus;x__Bacillus cereus AH820
C2URQ9	EEL35842.1	Rap	subfam_01_Rap	Bacillus cereus	Rock3-28	Bacillaceae	chromosome	362	9TPRs	0	(=> <====)	172	MKKIVLTVIGFAFTFSVLGSHDFNAIALNKGDTGGAPAGPEYSGFNKGDTGGAPARPDYVNIGDTGGAPADNRGDGGGVS		c__Bacilli;o__Bacillales;f__Bacillaceae;g__Bacillus;x__Bacillus cereus group;s__Bacillus cereus;x__Bacillus cereus Rock3-28
C2PI20	EEK66576.1	Rap	subfam_01_Rap	Bacillus wiedmannii	MM3	Bacillaceae	chromosome	351	9TPRs	0	(<= <====)	-1	MRKIGLTIMGLTAAGVVFLSIGGILAEPKQATQENFSVLNFDTKQYAAHGDTPAPAKPDFLVVERG		c__Bacilli;o__Bacillales;f__Bacillaceae;g__Bacillus;x__Bacillus cereus group;s__Bacillus wiedmannii
B7IR85	ACK94676.1	Rap	subfam_01_Rap	Bacillus cereus	G9842	Bacillaceae	chromosome	364	9TPRs	0	(<= <====)	-1	MKKISLAILTFTCILAFGFNNFTESQQAKQLPKWDTDKQETHADL		c__Bacilli;o__Bacillales;f__Bacillaceae;g__Bacillus;x__Bacillus cereus group;s__Bacillus cereus;x__Bacillus cereus G9842
C2V7X4	EEL41791.1	Rap	subfam_01_Rap	Bacillus cereus	Rock3-29	Bacillaceae	chromosome	371	9TPRs	0	(<= <====)	-1	MKKLGLTVMSLAATGIMSFGLSTIPETQQTAKIENVNKLQSTHGEGWSPQRPDLAYSHGNGGGAPTYDHGRPPAPQA		c__Bacilli;o__Bacillales;f__Bacillaceae;g__Bacillus;x__Bacillus cereus group;s__Bacillus cereus;x__Bacillus cereus Rock3-29
C2PYQ9	EEK72342.1	Rap	subfam_01_Rap	Bacillus mycoides	AH621	Bacillaceae	chromosome	370	9TPRs	0	(====> =>)	17	MVMSLAVTGITVFTINTTPKIQQTATANTVVNKLQSTHGEGWSPTRPELVYLEGRQL		c__Bacilli;o__Bacillales;f__Bacillaceae;g__Bacillus;x__Bacillus cereus group;s__Bacillus mycoides
A0A2S1AAB0	AWC52728.1	Rap	subfam_01_Rap	Bacillus cytotoxicus	CH_3	Bacillaceae	chromosome	371	9TPRs	0	(<= <====)	-1	MKKISLLLSGIAFIGTLTVGMMHFSQTDQLATHGHFPAPTYSVDSDLQL		c__Bacilli;o__Bacillales;f__Bacillaceae;g__Bacillus;x__Bacillus cereus group;s__Bacillus cytotoxicus
C2Y441	EEL67322.1	Rap	subfam_01_Rap	Bacillus mycoides	AH603	Bacillaceae	plasmid	376	9TPRs	0	(====> =>)	-1	MKKIILLLSGIAFIGALTVGITQFSQTDQLATHGHYPSPTYSVGDHGGAPQQI		c__Bacilli;o__Bacillales;f__Bacillaceae;g__Bacillus;x__Bacillus cereus group;s__Bacillus mycoides
Q81AP3	AAP10452.1	Rap	subfam_01_Rap	Bacillus cereus	ATCC 14579	Bacillaceae	intact_prophage	371	9TPRs	0	(====> =>)	-1	MKKISLLLSGIAFIGVLTVGIFQFSKTDQLATHGHYPAPSYSVGDYGGAPPQI		c__Bacilli;o__Bacillales;f__Bacillaceae;g__Bacillus;x__Bacillus cereus group;s__Bacillus cereus;x__Bacillus cereus ATCC 14579
A0A6H3ABQ7	AAP27063.1	Rap	subfam_01_Rap	Bacillus anthracis	Ames	Bacillaceae	plasmid	371	9TPRs	0	(====> =>)	-1	MKKISLLLSGIAFIGILTVGISPLSKADQFATHGHYPVPTYSVGDHGGVPQQT		c__Bacilli;o__Bacillales;f__Bacillaceae;g__Bacillus;x__Bacillus cereus group;s__Bacillus anthracis;x__Bacillus anthracis str. Ames
A0A2I0RBA8	PKR92840.1	Rap	subfam_01_Rap	Bacillus cereus	Rock4-18	Bacillaceae	plasmid	376	9TPRs	0	(====> =>)	-1	MKKISLLLSGIAFIGVLTVGISQFSKTDQLATHGHYPAPSYNVGDYGVAPQKI		c__Bacilli;o__Bacillales;f__Bacillaceae;g__Bacillus;x__Bacillus cereus group;s__Bacillus cereus;x__Bacillus cereus Rock4-18
C2VLE4	EEL37075.1	Rap	subfam_01_Rap	Bacillus cereus	Rock3-29	Bacillaceae	plasmid	350	9TPRs	0	(====> =>)	-1	MKKISLLLSGIAFIGVLTVGISQYSKTDQLATHGHYPTPSYSVGDYGGAPQQI		c__Bacilli;o__Bacillales;f__Bacillaceae;g__Bacillus;x__Bacillus cereus group;s__Bacillus cereus;x__Bacillus cereus Rock3-29
C3BGX2	EEM18248.1	Rap	subfam_01_Rap	Bacillus pseudomycoides	DSM 12442	Bacillaceae	chromosome	364	9TPRs	0	(====> =>)	-1	MKKLGVITVGLSVIGILSLGLNHFAETQQATHADHFISKPDLAYSVSDTSTYSYTDGNTGISASE		c__Bacilli;o__Bacillales;f__Bacillaceae;g__Bacillus;x__Bacillus cereus group;s__Bacillus pseudomycoides;x__Bacillus pseudomycoides DSM 12442
A7GLT2	ABS21090.1	Rap	subfam_01_Rap	Bacillus cytotoxicus	NVH 391-98	Bacillaceae	chromosome	368	9TPRs	0	(====> =>)	-4	MMKKFVFATLGLVMALAIGWNNEGDTQHALQKEEIIQYSHADHF		c__Bacilli;o__Bacillales;f__Bacillaceae;g__Bacillus;x__Bacillus cereus group;s__Bacillus cytotoxicus;x__Bacillus cytotoxicus NVH 391-98
C2WFW0	EEL47999.1	Rap	subfam_01_Rap	Bacillus cereus	Rock3-44	Bacillaceae	chromosome	369	9TPRs	0	(<= <====)	-1	MKKIVLATLGLVMALAIGWNNEGDTQHALQKEEIIQYSHADHF		c__Bacilli;o__Bacillales;f__Bacillaceae;g__Bacillus;x__Bacillus cereus group;s__Bacillus cereus;x__Bacillus cereus Rock3-44
C2SX62	EEL12895.1	Rap	subfam_01_Rap	Bacillus cereus	BDRD-Cer4	Bacillaceae	chromosome	369	9TPRs	0	(====> =>)	-1	MKKLVLATLGLVIALSFSNNTGDTQHALKKEEIIQYSHADHF		c__Bacilli;o__Bacillales;f__Bacillaceae;g__Bacillus;x__Bacillus cereus group;s__Bacillus cereus;x__Bacillus cereus BDRD-Cer4
B9J687	ACM15882.1	Rap	subfam_01_Rap	Bacillus cereus	Q1	Bacillaceae	plasmid	372	9TPRs	0	(<= <====)	-4	MMKKLVLATLGLVITLSIGLNTGDTQHALKKEEIIQYSHADHF	NRPS [CP033464.1:5233656-5300151]	c__Bacilli;o__Bacillales;f__Bacillaceae;g__Bacillus;x__Bacillus cereus group;s__Bacillus cereus;x__Bacillus cereus Q1
C3DUD2	EEM38478.1	Rap	subfam_01_Rap	Bacillus thuringiensis	T04001	Bacillaceae	plasmid	372	9TPRs	0	(====> =>)	-4	MMKKLVLVTLGVVITLSIGLGNTGDTQHALKKEEIIQYSHADHF		c__Bacilli;o__Bacillales;f__Bacillaceae;g__Bacillus;x__Bacillus cereus group;s__Bacillus thuringiensis;x__Bacillus thuringiensis serovar sotto;x__Bacillus thuringiensis serovar sotto str. T04001
Q735S3	AAS41989.1	Rap	subfam_01_Rap	Bacillus cereus	ATCC 10987	Bacillaceae	chromosome	364	9TPRs	0	(====> =>)	-1	MKKFTGILMGLSLSAILSFGFTFSAQSENVKDSKSNTPVIQYSHADTW		c__Bacilli;o__Bacillales;f__Bacillaceae;g__Bacillus;x__Bacillus cereus group;s__Bacillus cereus;x__Bacillus cereus ATCC 10987
A0A7D3Y3L0	QKG98724.1	Rap	subfam_01_Rap	Bacillus cereus	FDAARGOS_802	Bacillaceae	plasmid	364	9TPRs	0	(<= <====)	-1	MKKLFGTILGLSLSAALSIGLAFPSQSDSKEKATSTSSSTIMYMQSSHGDSW		c__Bacilli;o__Bacillales;f__Bacillaceae;g__Bacillus;x__Bacillus cereus group;s__Bacillus cereus
A0A2S1AH59	AWC55151.1	Rap	subfam_01_Rap	Bacillus cytotoxicus	CH_3	Bacillaceae	incomplete_prophage	364	9TPRs	0	(====> =>)	-1	MNKFIGMILGLTLSSVLSIGLASPTQLEAKKHIEPPNSNTIMYLEASHGDSW		c__Bacilli;o__Bacillales;f__Bacillaceae;g__Bacillus;x__Bacillus cereus group;s__Bacillus cytotoxicus
C2URM8	EEL35811.1	Rap	subfam_01_Rap	Bacillus cereus	Rock3-28	Bacillaceae	chromosome	364	9TPRs	0	(====> =>)	-1	MKKLFGTILGLSLSVALSIGLAFPSQSDSKKQVDSTKSSTIMYMQSSHGDSW	lanthipeptide [CP032410.1:1952068-1973715]	c__Bacilli;o__Bacillales;f__Bacillaceae;g__Bacillus;x__Bacillus cereus group;s__Bacillus cereus;x__Bacillus cereus Rock3-28
C2SUH0	EEL02911.1	Rap	subfam_01_Rap	Bacillus cereus	BDRD-ST196	Bacillaceae	chromosome	364	9TPRs	0	(<= <====)	-1	MKKLFGTILGLALSAVLSIGLAFPSQSDSKEQVNSTKSSTIMYMQSSHGDSW		c__Bacilli;o__Bacillales;f__Bacillaceae;g__Bacillus;x__Bacillus cereus group;s__Bacillus cereus;x__Bacillus cereus BDRD-ST196
Q6HME5	AAT63730.1	Rap	subfam_01_Rap	Bacillus thuringiensis	97-27	Bacillaceae	plasmid	364	9TPRs	0	(====> =>)	-1	MFKKIGMAVTGIVLVGIVSVGLNSSFVQQAEHGDVPAPARPDYVSFNKGDTGGAPVKPDYASFNRGDTGGAPARPDYVNIGETGGAPADNRGDGGGVSQL		c__Bacilli;o__Bacillales;f__Bacillaceae;g__Bacillus;x__Bacillus cereus group;s__Bacillus thuringiensis;x__[Bacillus thuringiensis] serovar konkukian;x__[Bacillus thuringiensis] serovar konkukian str. 97-27
B7H8P5	ACK62943.1	Rap	subfam_01_Rap	Bacillus cereus	B4264	Bacillaceae	chromosome	364	9TPRs	0	(====> =>)	-4	MIKKISSVFLGLSVFGILATGIHSSFTYQAGHADLPAPQRPDLVQSVDVSKDYNSTTTEKAL		c__Bacilli;o__Bacillales;f__Bacillaceae;g__Bacillus;x__Bacillus cereus group;s__Bacillus cereus;x__Bacillus cereus B4264
C2MNK1	EEK43912.1	Rap	subfam_01_Rap	Bacillus cereus	m1293	Bacillaceae	chromosome	364	9TPRs	0	(====> =>)	-4	MIKKISSVVLGLSVIGIISIGINSAFTYQASHADLPAPQRPDLVQSVDVGKDYNSTTAEKTL		c__Bacilli;o__Bacillales;f__Bacillaceae;g__Bacillus;x__Bacillus cereus group;s__Bacillus cereus;x__Bacillus cereus m1293
B7HZ83	ACJ77882.1	Rap	subfam_01_Rap	Bacillus cereus	AH187	Bacillaceae	chromosome	364	9TPRs	0	(====> =>)	-4	MIRKIGSILLGLSVIGIVSIGVNSSFTYQASHADFPAPQRPDLVQSVDVGKDYNSTTAEKTL		c__Bacilli;o__Bacillales;f__Bacillaceae;g__Bacillus;x__Bacillus cereus group;s__Bacillus cereus;x__Bacillus cereus AH187
Q733Y4	AAS42429.1	Rap	subfam_01_Rap	Bacillus cereus	ATCC 10987	Bacillaceae	chromosome	364	9TPRs	0	(====> =>)	-4	MIKKISSIVLGLSVLGIVSIGLNSSFTYQAGHADFPAPQRPDLVQSVDVSKDYNSTIAEKTL		c__Bacilli;o__Bacillales;f__Bacillaceae;g__Bacillus;x__Bacillus cereus group;s__Bacillus cereus;x__Bacillus cereus ATCC 10987
A0A2H2WIM5	ARO21432.1	Rap	subfam_01_Rap	Bacillus cereus	BC-AK	Bacillaceae	plasmid	365	9TPRs	0	(<= <====)	-1	MKKLKILVLSIALTGTFAFGLSLLHTENNNLSEEKSYEYVQYMNRGDTW		c__Bacilli;o__Bacillales;f__Bacillaceae;g__Bacillus;x__Bacillus cereus group;s__Bacillus cereus
A0A806HWZ5	AFQ30335.1	Rap	subfam_01_Rap	Bacillus thuringiensis	HD-789	Bacillaceae	plasmid	365	9TPRs	0	(====> =>)	-1	MKKLKALVLGIALTGTFAFGLSLVHTENSNLSEEKSYEYVQYMNRGDTW	T1PKS [CP032410.1:958670-1015975]	c__Bacilli;o__Bacillales;f__Bacillaceae;g__Bacillus;x__Bacillus cereus group;s__Bacillus thuringiensis;x__Bacillus thuringiensis HD-789
C2UMS1	EEL25692.1	Rap	subfam_01_Rap	Bacillus cereus	Rock1-15	Bacillaceae	plasmid	343	9TPRs	0	(====> =>)	-1	MKKIVAIVLGLGLIGFLSVGLNSSDKAFAYGDYPSPSMLVNSDYDGAHGETI		c__Bacilli;o__Bacillales;f__Bacillaceae;g__Bacillus;x__Bacillus cereus group;s__Bacillus cereus;x__Bacillus cereus Rock1-15
A0A2B4PBZ4	EEM06626.1	Rap	subfam_01_Rap	Bacillus pseudomycoides	Rock1-4	Bacillaceae	chromosome	364	9TPRs	0	(====> =>)	-4	MMKKLGMVVLGLSFVVFFAIGLNSDSKTFAYGDYPAPQLLHGDGGAPSNEHGDYPAPKEI		c__Bacilli;o__Bacillales;f__Bacillaceae;g__Bacillus;x__Bacillus cereus group;s__Bacillus pseudomycoides
A7GVL1	ABS24169.1	Rap	subfam_01_Rap	Bacillus cytotoxicus	NVH 391-98	Bacillaceae	chromosome	364	9TPRs	0	(====> =>)	-4	MMKKLCSIVLSLAIIGIVSFGLNSSIEILQSAHGDYPAPQRTNLVYNLGNTLTSNNSDGNTGGIIANYEHGQTF		c__Bacilli;o__Bacillales;f__Bacillaceae;g__Bacillus;x__Bacillus cereus group;s__Bacillus cytotoxicus;x__Bacillus cytotoxicus NVH 391-98
C2W4Q7	EEL51852.1	Rap	subfam_01_Rap	Bacillus cereus	Rock3-44	Bacillaceae	chromosome	364	9TPRs	0	(<= <====)	-1	MKKLCSMMIGLAMIGIISFGLNSFVETLYSAHGDYPAPARPDYVNIGDGGGAPSNLYGDYPAPKEI		c__Bacilli;o__Bacillales;f__Bacillaceae;g__Bacillus;x__Bacillus cereus group;s__Bacillus cereus;x__Bacillus cereus Rock3-44
A0A1S7FCY4	AQY41474.1	Rap	subfam_01_Rap	Bacillus thuringiensis	L-7601	Bacillaceae	intact_prophage	371	9TPRs	0	(<= <====)	-1	MKKLKSVLLLPIMAVGFIAMAEGDTPAPQRPDLAYGEGHTSGISKLEAHGDHGGAPAYDHGRPPAPAYEYVK		c__Bacilli;o__Bacillales;f__Bacillaceae;g__Bacillus;x__Bacillus cereus group;s__Bacillus thuringiensis
M1R4G2	AGG04440.1	Rap	subfam_01_Rap	Bacillus thuringiensis	IS5056	Bacillaceae	plasmid	371	9TPRs	0	(<= <====)	-1	MKKLKSVLLLPIMAVGFIAMAEGDTPAPQRPDLAYSHGHTGGISKFEAHGDHGGAPAYDHGRPPAPAYEYSDVYIDHGEHI	transAT-PKS [CP017705.1:5156248-5238511]	c__Bacilli;o__Bacillales;f__Bacillaceae;g__Bacillus;x__Bacillus cereus group;s__Bacillus thuringiensis;x__Bacillus thuringiensis serovar thuringiensis;x__Bacillus thuringiensis serovar thuringiensis str. IS5056
C3AVH9	EEM02340.1	Rap	subfam_01_Rap	Bacillus pseudomycoides	Rock1-4	Bacillaceae	incomplete_prophage	364	9TPRs	0	(====> =>)	-1	MKKLKAVLLLTVTSFGLLSMAEGDTPAPQRPDLVYNIGDTPAPAYNKGDGGSPSNAHGNGGGIVAKEI		c__Bacilli;o__Bacillales;f__Bacillaceae;g__Bacillus;x__Bacillus cereus group;s__Bacillus pseudomycoides
A0A0B5SCI6	AJH19948.1	Rap	subfam_01_Rap	Bacillus mycoides	ATCC 6462	Bacillaceae	chromosome	364	9TPRs	0	(====> =>)	-1	MKKLKTALLLSVTAFSFLAMAEGDTPAPQKPGLAYSHGHTGGSPEYTHGEGWSPSYTHGEPWGIADGNTGSPAYDHGRPPIPQKPDLV		c__Bacilli;o__Bacillales;f__Bacillaceae;g__Bacillus;x__Bacillus cereus group;s__Bacillus mycoides
C2W1E6	EEL43046.1	Rap	subfam_01_Rap	Bacillus cereus	Rock3-42	Bacillaceae	chromosome	364	9TPRs	0	(<= <====)	-1	MKKLKTVLLLSVTVFSFLAMAEGDTPAPQRPDLAYSHGHTGGSPEYTHGEGWSPSYTHGEPWGITDGNTGSPTYNKGDTPAPKA		c__Bacilli;o__Bacillales;f__Bacillaceae;g__Bacillus;x__Bacillus cereus group;s__Bacillus cereus;x__Bacillus cereus Rock3-42
A0A193CXH4	ANN33987.1	Rap	subfam_01_Rap	Bacillus thuringiensis	ST7	Bacillaceae	chromosome	364	9TPRs	0	(====> =>)	-1	MKKLKAVLLLSVTAFSFLAMAEGDTPAPQRPDLAYSHGHTGGISKLEAHGNGGGAPAYDHGRPPAPQKTDLV		c__Bacilli;o__Bacillales;f__Bacillaceae;g__Bacillus;x__Bacillus cereus group;s__Bacillus thuringiensis;x__Bacillus thuringiensis serovar coreanensis
C2WQI3	EEL55106.1	Rap	subfam_01_Rap	Bacillus cereus	Rock4-2	Bacillaceae	chromosome	364	9TPRs	0	(====> =>)	-1	MKKIKLSIIGLAVISITTLGLSFTSETPKTQLGYVALNIGDTPAPQRPDLVQSVDVSKDYNSTTTEKAL		c__Bacilli;o__Bacillales;f__Bacillaceae;g__Bacillus;x__Bacillus cereus group;s__Bacillus cereus;x__Bacillus cereus Rock4-2
Q631L1	AAU15442.1	Rap	subfam_01_Rap	Bacillus cereus	E33L	Bacillaceae	chromosome	364	9TPRs	0	(====> =>)	-1	MKKIGLTIVGLSVLGIASLGLGHTNEIAKTKQKLIAVNIGDTWSPQRPDLAYSHGHTGGSPEYTHGEGWSPSYTHGEPWGITDGNTGSPTYNKGDTPAPKA		c__Bacilli;o__Bacillales;f__Bacillaceae;g__Bacillus;x__Bacillus cereus group;s__Bacillus cereus;x__Bacillus cereus E33L
A0A158RUN4	ACO31075.1	Rap	subfam_01_Rap	Bacillus cereus	03BB102	Bacillaceae	chromosome	364	9TPRs	0	(====> =>)	-1	MKKIGLTLSAIALTLILSFGFSHNSKDVALNKGDTWSPAYGLKQA		c__Bacilli;o__Bacillales;f__Bacillaceae;g__Bacillus;x__Bacillus cereus group;s__Bacillus cereus;x__Bacillus cereus 03BB102
C3BPR2	EEM15413.1	Rap	subfam_01_Rap	Bacillus pseudomycoides	DSM 12442	Bacillaceae	chromosome	365	9TPRs	0	(<= <====)	-1	MKKIGLTITGLALAGIMTFGVSNNPGFSSLNKGDTPAPQRPDLALNIGDTPAPADNGGDTPAPAYDHGQPWGLADGNTGASIGDHGGIVAQDTHADL		c__Bacilli;o__Bacillales;f__Bacillaceae;g__Bacillus;x__Bacillus cereus group;s__Bacillus pseudomycoides;x__Bacillus pseudomycoides DSM 12442
C3GX39	EEM85179.1	Rap	subfam_01_Rap	Bacillus thuringiensis	BGSC 4BD1	Bacillaceae	chromosome	364	9TPRs	0	(<= <====)	-1	MKKFGLAIAGLTLAGIMTFGISNNLEFSALNKGDTPAPQRPDLAFSDGHIGTSPEYTHGEGWSSSYTHGEPWGIADGNTGAPAYDHGRPPAPKA		c__Bacilli;o__Bacillales;f__Bacillaceae;g__Bacillus;x__Bacillus cereus group;s__Bacillus thuringiensis;x__Bacillus thuringiensis serovar huazhongensis;x__Bacillus thuringiensis serovar huazhongensis BGSC 4BD1
A0A193CMT3	ANN30698.1	Rap	subfam_01_Rap	Bacillus thuringiensis	ST7	Bacillaceae	chromosome	364	9TPRs	0	(<= <====)	-1	MKKIGLTIAGLTLAGIMTFGISNNLEFSALNKGDTPAPQRPDLALNIGDTPAPEYTHGEGWSPSYTHGEPWGIADGNTGAPAYDHGRPPAPQA		c__Bacilli;o__Bacillales;f__Bacillaceae;g__Bacillus;x__Bacillus cereus group;s__Bacillus thuringiensis;x__Bacillus thuringiensis serovar coreanensis
A0A060LTA2	AIC93215.1	Rap	subfam_01_Rap	Alkalihalobacillus lehensis	G1	Bacillaceae	chromosome	364	9TPRs	0	(<= <====)	1	MKKWAPIALLTILFFSFSSTTSIGELIDPPIDAHSKADTGH		c__Bacilli;o__Bacillales;f__Bacillaceae;g__Alkalihalobacillus;s__Alkalihalobacillus lehensis;x__Alkalihalobacillus lehensis G1
Q5WBV2	BAD66158.1	Rap	subfam_01_Rap	Alkalihalobacillus clausii	KSM-K16	Bacillaceae	chromosome	365	9TPRs	0	(====> =>)	-4	MKKGLLVLAVALVCVSIAPPPSGESHPSVIQTDGKVDSGH		c__Bacilli;o__Bacillales;f__Bacillaceae;g__Alkalihalobacillus;s__Alkalihalobacillus clausii;x__Alkalihalobacillus clausii KSM-K16
A0A060LT68	AIC94441.1	Rap	subfam_01_Rap	Alkalihalobacillus lehensis	G1	Bacillaceae	chromosome	364	9TPRs	0	(<= <====)	-4	MKKYLVALFTIAFLTIIPISTENADLVDNSTLETKSKTDYG		c__Bacilli;o__Bacillales;f__Bacillaceae;g__Alkalihalobacillus;s__Alkalihalobacillus lehensis;x__Alkalihalobacillus lehensis G1
Q5WBM7	BAD66233.1	Rap	subfam_01_Rap	Alkalihalobacillus clausii	KSM-K16	Bacillaceae	chromosome	366	9TPRs	0	(<= <====)	-4	MKKLLLTLVLVLAFTGFQGLAQSNGNPIQPHDKTDIAS		c__Bacilli;o__Bacillales;f__Bacillaceae;g__Alkalihalobacillus;s__Alkalihalobacillus clausii;x__Alkalihalobacillus clausii KSM-K16
A0A060M7H6	AIC96024.1	Rap	subfam_01_Rap	Alkalihalobacillus lehensis	G1	Bacillaceae	chromosome	361	9TPRs	0	(====> =>)	-4	MKKLFAALIIVLAVSSTSFFTQADSEPDFHTLGKTEIVG		c__Bacilli;o__Bacillales;f__Bacillaceae;g__Alkalihalobacillus;s__Alkalihalobacillus lehensis;x__Alkalihalobacillus lehensis G1
Q5WC62	BAD66048.1	Rap	subfam_01_Rap	Alkalihalobacillus clausii	KSM-K16	Bacillaceae	chromosome	266	9TPRs	0.0001	(<= <====)	283	MKKFLALSVLVLTLLAGVNSFATGEFEPNDKVEIS		c__Bacilli;o__Bacillales;f__Bacillaceae;g__Alkalihalobacillus;s__Alkalihalobacillus clausii;x__Alkalihalobacillus clausii KSM-K16
Q5WBC1	BAD66339.1	Rap	subfam_01_Rap	Alkalihalobacillus clausii	KSM-K16	Bacillaceae	chromosome	371	9TPRs	0	(<= <====)	-4	MKRMIGMIVIVCFIFVPFVDGVKAETAVPVETQGKPDTAT		c__Bacilli;o__Bacillales;f__Bacillaceae;g__Alkalihalobacillus;s__Alkalihalobacillus clausii;x__Alkalihalobacillus clausii KSM-K16
A0A060M707	AIC95874.1	Rap	subfam_01_Rap	Alkalihalobacillus lehensis	G1	Bacillaceae	chromosome	364	9TPRs	0	(====> =>)	-4	MKKKTFLLVTLAVALSIGSFSLDASHSADKADGRSITALDKADGR		c__Bacilli;o__Bacillales;f__Bacillaceae;g__Alkalihalobacillus;s__Alkalihalobacillus lehensis;x__Alkalihalobacillus lehensis G1
A0A060LST4	AIC94316.1	Rap	subfam_01_Rap	Alkalihalobacillus lehensis	G1	Bacillaceae	chromosome	360	9TPRs	0	(====> =>)	-4	MKKMSFTMMTVFILASISFSGGFSSAASEMIDQQGKHDFHQIAGKHDFHQQGKHDFHQIAGKHDFHQQGKHDFHQIIEAT		c__Bacilli;o__Bacillales;f__Bacillaceae;g__Alkalihalobacillus;s__Alkalihalobacillus lehensis;x__Alkalihalobacillus lehensis G1
A0A060M1P9	AIC94473.1	Rap	subfam_01_Rap	Alkalihalobacillus lehensis	G1	Bacillaceae	chromosome	360	9TPRs	0	(<= <====)	-4	MKRKMSIVFASFFIVASLTLPSAGVEASPKQEFGFYSADVKSPPKQEFEYDHVHSQSSPKQEF		c__Bacilli;o__Bacillales;f__Bacillaceae;g__Alkalihalobacillus;s__Alkalihalobacillus lehensis;x__Alkalihalobacillus lehensis G1
A0A060LXZ4	AIC96106.1	Rap	subfam_01_Rap	Alkalihalobacillus lehensis	G1	Bacillaceae	chromosome	362	9TPRs	0	(<= <====)	-4	MKKLLTGLVVVLVLGSIGFTANAIDTAGPKHEHSPASFGLVETFIKHEH		c__Bacilli;o__Bacillales;f__Bacillaceae;g__Alkalihalobacillus;s__Alkalihalobacillus lehensis;x__Alkalihalobacillus lehensis G1
A0A060M7R1	AIC96104.1	Rap	subfam_01_Rap	Alkalihalobacillus lehensis	G1	Bacillaceae	chromosome	362	9TPRs	0	(<==== <=)	120	MKKLLTGLVVVLVLGSIGFTANAIDTAGPKHEHSPASFGLVETFIKHEH		c__Bacilli;o__Bacillales;f__Bacillaceae;g__Alkalihalobacillus;s__Alkalihalobacillus lehensis;x__Alkalihalobacillus lehensis G1
A0A0M5JM86	ALC82889.1	Rap	subfam_01_Rap	Bacillus gobiensis	FJAT-4402	Bacillaceae	chromosome	374	9TPRs	0	(====> =>)	-4	MKKIKNIIATAAIITAIAGTSFIVNQDKGTVIAENPITYSVDSYA		c__Bacilli;o__Bacillales;f__Bacillaceae;g__Bacillus;s__Bacillus gobiensis
A0A6G7JFH7	QII49450.1	Rap	subfam_01_Rap	Bacillus paralicheniformis	ZAP17	Bacillaceae	intact_prophage	359	9TPRs	0	(<= <====)	22	MKRAAVSLLAVAVILVTSAGVVFKADSVKTASRGMTANIGTDTVTIASRGMTA		c__Bacilli;o__Bacillales;f__Bacillaceae;g__Bacillus;x__Bacillus subtilis group;s__Bacillus paralicheniformis
A0A5K1KVV2	ALM45491.1	Rap	subfam_01_Rap	Bacillus altitudinis	NJ-V2	Bacillaceae	incomplete_prophage	359	9TPRs	0.0001	(====> =>)	20	MKKLACFILAGAVLFSVGFSTQSRGMTGSSVKLEEVKRDLASRGMTGSSVKLEDLKIEVASRGMTGS		c__Bacilli;o__Bacillales;f__Bacillaceae;g__Bacillus;x__Bacillus altitudinis complex;s__Bacillus altitudinis
A0A0B4S7Z8	AIZ60298.1	Rap	subfam_01_Rap	Bacillus sp. WP8	WP8	Bacillaceae	chromosome	369	9TPRs	0.0016	(====> =>)	0	MKKSFFIPLSIAVVALGTLFFTNGFIQPQHDDVQTVASRGSSGG		c__Bacilli;o__Bacillales;f__Bacillaceae;g__Bacillus;x__unclassified Bacillus (in: Bacteria);s__Bacillus sp. WP8
A0A5K1KRS0	ALM44010.1	Rap	subfam_01_Rap	Bacillus altitudinis	NJ-V2	Bacillaceae	chromosome	361	9TPRs	0.0001	(<= <====)	16	MMKKWLISSAIFALLFTGVWIGTSTQKGSPSAQSQDDGTIIQKRDRGTNP		c__Bacilli;o__Bacillales;f__Bacillaceae;g__Bacillus;x__Bacillus altitudinis complex;s__Bacillus altitudinis
A0A7Z2FVU2	QGX64325.1	Rap	subfam_01_Rap	Bacillus sp. ms-22	ms-22	Bacillaceae	chromosome	361	9TPRs	0.0004	(<= <====)	16	MMKKWLILSSIFALLITGVFIGTSTQKGSQSAQSQDEGTIIQKRDRGTNP		c__Bacilli;o__Bacillales;f__Bacillaceae;g__Bacillus;x__unclassified Bacillus (in: Bacteria);s__Bacillus sp. ms-22
A8FIS5	ABV64142.1	Rap	subfam_01_Rap	Bacillus pumilus	SAFR-032	Bacillaceae	chromosome	361	9TPRs	0.0007	(====> =>)	16	MMKKWLITTAVLTLLITGASIGASIQKDSQSAQSQDMIQKRDRGTNP		c__Bacilli;o__Bacillales;f__Bacillaceae;g__Bacillus;s__Bacillus pumilus;x__Bacillus pumilus SAFR-032
A0A0B4SDG1	AIZ61956.1	Rap	subfam_01_Rap	Bacillus sp. WP8	WP8	Bacillaceae	incomplete_prophage	361	9TPRs	0.0002	(====> =>)	16	MMKKWLITSAIFTLLITGVSIGASVQKDSKSAQSQDIIQKRDRGTNP		c__Bacilli;o__Bacillales;f__Bacillaceae;g__Bacillus;x__unclassified Bacillus (in: Bacteria);s__Bacillus sp. WP8
A0A5C0WME3	QEK65378.1	Rap	subfam_01_Rap	Bacillus safensis	PgKB20	Bacillaceae	chromosome	363	9TPRs	0.0003	(<= <====)	2	MKKIMMMITTALLLGAILGMPTGQQTQADAKNEAVLLFSRGAGS		c__Bacilli;o__Bacillales;f__Bacillaceae;g__Bacillus;s__Bacillus safensis
A0A0H3E5A1	ADP32919.1	Rap	subfam_01_Rap	Bacillus atrophaeus	1942	Bacillaceae	chromosome	363	9TPRs	0	(====> =>)	1	MKKIVIAAFITVSLGFILVTSTLSPEADRHQTFNKGGESIAVASRGAGS		c__Bacilli;o__Bacillales;f__Bacillaceae;g__Bacillus;x__Bacillus subtilis group;s__Bacillus atrophaeus;x__Bacillus atrophaeus 1942
Q65M77	AAU22489.1	Rap	subfam_01_Rap	Bacillus licheniformis	ATCC 14580; DSM 13	Bacillaceae	intact_prophage	346	9TPRs	0.0006	(====> =>)	54	MKKLIVTAFLTASLGLVLTSAADFLAESIQTADSVTLLASRGAGS		c__Bacilli;o__Bacillales;f__Bacillaceae;g__Bacillus;x__Bacillus subtilis group;s__Bacillus licheniformis;x__Bacillus licheniformis DSM 13 = ATCC 14580
A0A0J6EG35	ATH92908.1	Rap	subfam_01_Rap	Bacillus glycinifermentans	KBN06P03352	Bacillaceae	chromosome	370	9TPRs	0.0002	(====> =>)	0	MKKFLLAAAVLGAVLSFSLANHPSEAVSKSDNILLASRGAGG		c__Bacilli;o__Bacillales;f__Bacillaceae;g__Bacillus;s__Bacillus glycinifermentans
A0A6I7F7W7	QHZ45951.1	Rap	subfam_01_Rap	Bacillus sp. NSP9.1	NSP9.1	Bacillaceae	chromosome	369	9TPRs	0	(<= <====)	1	MKKFLLALCLLGAVFSFSLADDASQAASQSDQMILASRGASG		c__Bacilli;o__Bacillales;f__Bacillaceae;g__Bacillus;x__unclassified Bacillus (in: Bacteria);s__Bacillus sp. NSP9.1
Q65FR7	AAU24735.1	Rap	subfam_01_Rap	Bacillus licheniformis	ATCC 14580; DSM 13	Bacillaceae	chromosome	370	9TPRs	0	(====> =>)	1	MKKVLLAVFVLGTVFSFSFANHAPEAASQSNEILLASRGAGG		c__Bacilli;o__Bacillales;f__Bacillaceae;g__Bacillus;x__Bacillus subtilis group;s__Bacillus licheniformis;x__Bacillus licheniformis DSM 13 = ATCC 14580
A0A6G7JI56	QII50351.1	Rap	subfam_01_Rap	Bacillus paralicheniformis	ZAP17	Bacillaceae	chromosome	370	9TPRs	0.0002	(====> =>)	1	MKKVLLTAVVLGAVFSFSFVNHAPEAASQGDQVLLASRGSGA		c__Bacilli;o__Bacillales;f__Bacillaceae;g__Bacillus;x__Bacillus subtilis group;s__Bacillus paralicheniformis
A8FF04	ABV62821.1	Rap	subfam_01_Rap	Bacillus pumilus	SAFR-032	Bacillaceae	chromosome	366	9TPRs	0	(<= <====)	-4	MKKLLLGLTIVTAVAVVSSLFALDAETTEQAIRAIT		c__Bacilli;o__Bacillales;f__Bacillaceae;g__Bacillus;s__Bacillus pumilus;x__Bacillus pumilus SAFR-032
A0A0H3E6Y7	ADP35042.1	Rap	subfam_01_Rap	Bacillus atrophaeus	1942	Bacillaceae	chromosome	370	9TPRs	0	(<= <====)	1	MSKKLTWSALIVLGLTVSIAALQHSGSAFEVAEKIIGG		c__Bacilli;o__Bacillales;f__Bacillaceae;g__Bacillus;x__Bacillus subtilis group;s__Bacillus atrophaeus;x__Bacillus atrophaeus 1942
A0A6I7F671	QHZ46149.1	Rap	subfam_01_Rap	Bacillus sp. NSP9.1	NSP9.1	Bacillaceae	chromosome	367	9TPRs	0	(====> =>)	-4	MKKLFIVTAIGVALCSGWFMAEHHAEAGGMHVAEKMVG		c__Bacilli;o__Bacillales;f__Bacillaceae;g__Bacillus;x__unclassified Bacillus (in: Bacteria);s__Bacillus sp. NSP9.1
Q65LL9	AAU22697.1	Rap	subfam_01_Rap	Bacillus licheniformis	ATCC 14580; DSM 13	Bacillaceae	chromosome	366	9TPRs	0	(====> =>)	-1	MKKLFIVAAIAAVVCSGWFAAETHWASGDMQVAEKMVG		c__Bacilli;o__Bacillales;f__Bacillaceae;g__Bacillus;x__Bacillus subtilis group;s__Bacillus licheniformis;x__Bacillus licheniformis DSM 13 = ATCC 14580
A0A6G7JD58	QII48382.1	Rap	subfam_01_Rap	Bacillus paralicheniformis	ZAP17	Bacillaceae	chromosome	366	9TPRs	0	(====> =>)	-4	MKKLFIAAAIAAVVCSGWFAADTHSPSGDMQIAEKMVG		c__Bacilli;o__Bacillales;f__Bacillaceae;g__Bacillus;x__Bacillus subtilis group;s__Bacillus paralicheniformis
A0A6H0WP66	QIW82018.1	Rap	subfam_01_Rap	Bacillus tequilensis	EA-CB0015	Bacillaceae	chromosome	365	9TPRs	0	(====> =>)	0	MKKFLIGAGVAAVILSGWFIADHQAHSQDMKVAEKMIG		c__Bacilli;o__Bacillales;f__Bacillaceae;g__Bacillus;x__Bacillus subtilis group;s__Bacillus tequilensis
A0A6H2JYQ3	QJC98390.1	Rap	subfam_01_Rap	Bacillus mojavensis	UCMB5075	Bacillaceae	chromosome	365	9TPRs	0	(====> =>)	0	MKKFLIGAGVAAVILSGWFIADHQSHSQEMKVAEKMIG		c__Bacilli;o__Bacillales;f__Bacillaceae;g__Bacillus;x__Bacillus subtilis group;x__Bacillus mojavensis subgroup;s__Bacillus mojavensis
O32294	CAB16067.1	Rap	subfam_01_Rap	Bacillus subtilis	168	Bacillaceae	chromosome	365	9TPRs	0	(====> =>)	0	MKRFLIGAGVAAVILSGWFIADHQTHSQEMKVAEKMIG		c__Bacilli;o__Bacillales;f__Bacillaceae;g__Bacillus;x__Bacillus subtilis group;s__Bacillus subtilis;x__Bacillus subtilis subsp. subtilis;x__Bacillus subtilis subsp. subtilis str. 168
A0A410WM21	QAV10548.1	Rap	subfam_01_Rap	Bacillus vallismortis	DSM 11031	Bacillaceae	chromosome	365	9TPRs	0	(<= <====)	0	MKKCLIGVGVAAVILSGWFIADHQTHSQEMKVAEKMIG		c__Bacilli;o__Bacillales;f__Bacillaceae;g__Bacillus;x__Bacillus subtilis group;s__Bacillus vallismortis
A0A0H3E1H2	ADP32317.1	Rap	subfam_01_Rap	Bacillus atrophaeus	1942	Bacillaceae	chromosome	371	9TPRs	0	(<= <====)	-4	MKKFVLCLSILAVAISGVALLQQSTNSPSNIQVAERPVGG		c__Bacilli;o__Bacillales;f__Bacillaceae;g__Bacillus;x__Bacillus subtilis group;s__Bacillus atrophaeus;x__Bacillus atrophaeus 1942
O34930	CAB13783.1	Rap	subfam_01_Rap	Bacillus subtilis	168	Bacillaceae	intact_prophage	371	9TPRs	0	(====> =>)	-4	MKKLVLCVSILAVILSGVALTQLSTDSPSNIQVAERPVGG		c__Bacilli;o__Bacillales;f__Bacillaceae;g__Bacillus;x__Bacillus subtilis group;s__Bacillus subtilis;x__Bacillus subtilis subsp. subtilis;x__Bacillus subtilis subsp. subtilis str. 168
S6FLB3	CDG29909.1	Rap	subfam_01_Rap	Bacillus velezensis	UCMB-5033	Bacillaceae	intact_prophage	371	9TPRs	0	(====> =>)	-4	MKKIVLCVSILTVILSGVALTQLSTDSPSNIQVAERPVGG		c__Bacilli;o__Bacillales;f__Bacillaceae;g__Bacillus;x__Bacillus subtilis group;x__Bacillus amyloliquefaciens group;s__Bacillus velezensis;x__Bacillus velezensis UCMB5033
A0A7U4I121	AIW35890.1	Rap	subfam_01_Rap	Bacillus subtilis	ATCC 13952	Bacillaceae	chromosome	371	9TPRs	0	(<= <====)	-4	MKKIVLCVSILTVILSGAALTQLSTDSPSNIQVAERPVGG		c__Bacilli;o__Bacillales;f__Bacillaceae;g__Bacillus;x__Bacillus subtilis group;s__Bacillus subtilis
D4FV89	BAI84770.1	Rap	subfam_01_Rap	Bacillus subtilis	BEST195	Bacillaceae	intact_prophage	371	9TPRs	0	(<= <====)	-4	MKRLILRVSVTAIILSGLAAGASLFTQSDIQFSEKPVGTDIQIAERPVGT		c__Bacilli;o__Bacillales;f__Bacillaceae;g__Bacillus;x__Bacillus subtilis group;s__Bacillus subtilis;x__Bacillus subtilis subsp. natto;x__Bacillus subtilis subsp. natto BEST195
A0A0H3DYI3	ADP31153.1	Rap	subfam_01_Rap	Bacillus atrophaeus	1942	Bacillaceae	chromosome	371	9TPRs	0	(====> =>)	-1	MKKVILCLSLTAMVLGGAAYSQSHNMVSADFKAAELPVGG		c__Bacilli;o__Bacillales;f__Bacillaceae;g__Bacillus;x__Bacillus subtilis group;s__Bacillus atrophaeus;x__Bacillus atrophaeus 1942
A0A6I7FF07	QHZ48335.1	Rap	subfam_01_Rap	Bacillus sp. NSP9.1	NSP9.1	Bacillaceae	chromosome	370	9TPRs	0	(<= <====)	-4	MKKIILCLALTAVVLGGAALSQSHIMASDSVQVAELPVGG		c__Bacilli;o__Bacillales;f__Bacillaceae;g__Bacillus;x__unclassified Bacillus (in: Bacteria);s__Bacillus sp. NSP9.1
Q65MM8	AAU22336.1	Rap	subfam_01_Rap	Bacillus licheniformis	ATCC 14580; DSM 13	Bacillaceae	chromosome	370	9TPRs	0	(====> =>)	-4	MKKLILCLSLTAMVLGGAALSQSHNQASGGVQTAELPVGG		c__Bacilli;o__Bacillales;f__Bacillaceae;g__Bacillus;x__Bacillus subtilis group;s__Bacillus licheniformis;x__Bacillus licheniformis DSM 13 = ATCC 14580
A0A0T6BPN4	ATH94652.1	Rap	subfam_01_Rap	Bacillus glycinifermentans	KBN06P03352	Bacillaceae	chromosome	369	9TPRs	0	(====> =>)	-1	MKKIILCLSLTAVIFGGAALSQSHNTASGSVQVAELPVGG		c__Bacilli;o__Bacillales;f__Bacillaceae;g__Bacillus;s__Bacillus glycinifermentans
A0A856M8Z8	QDK92309.1	Rap	subfam_01_Rap	Paenalkalicoccus suaedae	M4U3P1	Bacillaceae	plasmid	368	9TPRs	0	(====> =>)	-4	MKKINGWIVVALLAVTTVGAAAAIQYTNNADSPGQFQVAQKGMY		c__Bacilli;o__Bacillales;f__Bacillaceae;g__Paenalkalicoccus;s__Paenalkalicoccus suaedae
A0A1L6ZIK7	APT46375.1	Rap	subfam_01_Rap	Bacillus safensis	U14-5	Bacillaceae	chromosome	375	9TPRs	0	(====> =>)	-4	MMKKLFISLTIFSVLFAAGWSLDKIITSNTYHVTEKAITI		c__Bacilli;o__Bacillales;f__Bacillaceae;g__Bacillus;s__Bacillus safensis
A0A6I7FCV5	QHZ46913.1	Rap	subfam_01_Rap	Bacillus sp. NSP9.1	NSP9.1	Bacillaceae	chromosome	376	9TPRs	0	(<= <====)	-1	MKKFIVSSTVIGLLFAGFLSVDAAYSKYESGTMKIAEKAINI		c__Bacilli;o__Bacillales;f__Bacillaceae;g__Bacillus;x__unclassified Bacillus (in: Bacteria);s__Bacillus sp. NSP9.1
A7Z1I3	ABS72859.2	Rap	subfam_01_Rap	Bacillus velezensis	FZB42	Bacillaceae	intact_prophage	358	9TPRs	0	(====> =>)	-4	MKKLIISSALIGILFTGLLSVTNVYTAEMSDSGTFHIAEKAINI		c__Bacilli;o__Bacillales;f__Bacillaceae;g__Bacillus;x__Bacillus subtilis group;x__Bacillus amyloliquefaciens group;s__Bacillus velezensis;x__Bacillus velezensis FZB42
A0A0T6BQE4	ATH91455.1	Rap	subfam_01_Rap	Bacillus glycinifermentans	KBN06P03352	Bacillaceae	chromosome	368	9TPRs	0	(<= <====)	-4	MKKLSIIGILSILTITFAFGPLEKAITGGTPDFQVAEKAIT		c__Bacilli;o__Bacillales;f__Bacillaceae;g__Bacillus;s__Bacillus glycinifermentans
Q9KBE1	BAB05706.1	Rap	subfam_01_Rap	Halalkalibacterium halodurans	C-125	Bacillaceae	chromosome	368	9TPRs	0	(====> =>)	-4	MKKVFGVVLASALVLSAAFSVSTVISTESGVSNSSNDALMAGKAEFGV		c__Bacilli;o__Bacillales;f__Bacillaceae;g__Halalkalibacterium (ex Joshi et al. 2022);s__Halalkalibacterium halodurans;x__Halalkalibacterium halodurans C-125
A0A809FN58	AYK59851.1	Rap	subfam_01_Rap	Bacillus subtilis	MH-1	Bacillaceae	plasmid	367	9TPRs	0	(====> =>)	-4	MKKTIGIASTVIILSLITFGITTGKVSIPQSHNIEVAEKAGFG		c__Bacilli;o__Bacillales;f__Bacillaceae;g__Bacillus;x__Bacillus subtilis group;s__Bacillus subtilis;x__Bacillus subtilis subsp. subtilis
A0A6I7FCM9	QHZ46947.1	Rap	subfam_01_Rap	Bacillus sp. NSP9.1	NSP9.1	Bacillaceae	chromosome	368	9TPRs	0	(====> =>)	-4	MKKTIAIASTVILAGLVAFGVSTGKIEIQQGEHVQVAEKAVF		c__Bacilli;o__Bacillales;f__Bacillaceae;g__Bacillus;x__unclassified Bacillus (in: Bacteria);s__Bacillus sp. NSP9.1
A0A6I7FGZ0	QHZ48353.1	Rap	subfam_01_Rap	Bacillus sp. NSP9.1	NSP9.1	Bacillaceae	chromosome	368	9TPRs	0	(====> =>)	-4	MKRLFKSVLSVAVLGLCIISITPEQTEKSTSNTAIFKVQGNAEFALKSSDQVIDASQFKVAENAFFG		c__Bacilli;o__Bacillales;f__Bacillaceae;g__Bacillus;x__unclassified Bacillus (in: Bacteria);s__Bacillus sp. NSP9.1
A0A1C3SE68	SCA85948.1	Rap	subfam_01_Rap	Bacillus glycinifermentans		Bacillaceae	chromosome	368	9TPRs	0	(<= <====)	-4	MKKLTIFFTALTLSVIMTSSVSTHSHDKVAAGKNSEYSAAHNVNIASRAVFD		c__Bacilli;o__Bacillales;f__Bacillaceae;g__Bacillus;s__Bacillus glycinifermentans
A0A291KW88	ATH95493.1	Rap	subfam_01_Rap	Bacillus glycinifermentans	KBN06P03352	Bacillaceae	chromosome	368	9TPRs	0	(<= <====)	-4	MKKMFAAVSAAVVASLAAASFVPQPKGDAEFAGRAIFLEHSSAKQLAGRAIFLDRFTGTASADPVKEKTAKPALS		c__Bacilli;o__Bacillales;f__Bacillaceae;g__Bacillus;s__Bacillus glycinifermentans
Q65FD0	AAU24865.1	Rap	subfam_01_Rap	Bacillus licheniformis	ATCC 14580; DSM 13	Bacillaceae	chromosome	368	9TPRs	0	(<= <====)	-4	MKKMIAVALTAVFASLVVLSFSSQPKGDAEFAGRAIFLDDKPAQLMAGRAIFLDSFDGNSPAA		c__Bacilli;o__Bacillales;f__Bacillaceae;g__Bacillus;x__Bacillus subtilis group;s__Bacillus licheniformis;x__Bacillus licheniformis DSM 13 = ATCC 14580
A0A6I7EX47	QHZ45734.1	Rap	subfam_01_Rap	Bacillus sp. NSP9.1	NSP9.1	Bacillaceae	chromosome	368	9TPRs	0	(====> =>)	-4	MKKIIAVVSTAVFAGLVVLSFASQASNNAELAGRAIFLDQASAKLMAGRAIFLDSYPGTSLADKSSALS		c__Bacilli;o__Bacillales;f__Bacillaceae;g__Bacillus;x__unclassified Bacillus (in: Bacteria);s__Bacillus sp. NSP9.1
A0A1C3SHV4	SCA87384.1	Rap	subfam_01_Rap	Bacillus glycinifermentans		Bacillaceae	chromosome	368	9TPRs	0	(<= <====)	-4	MKKAVCFSAVMLACLIAGGSLAWASPQNETFNISGKSVFPDKGTQQATS		c__Bacilli;o__Bacillales;f__Bacillaceae;g__Bacillus;s__Bacillus glycinifermentans
Q65FZ3	AAU24660.1	Rap	subfam_01_Rap	Bacillus licheniformis	ATCC 14580; DSM 13	Bacillaceae	chromosome	317	9TPRs	0	(<= <====)	-4	MKKNICFFAVMLVCLMGGSFTADSAAQDGSFQPLGKSVFPDSGR		c__Bacilli;o__Bacillales;f__Bacillaceae;g__Bacillus;x__Bacillus subtilis group;s__Bacillus licheniformis;x__Bacillus licheniformis DSM 13 = ATCC 14580
A0A6G7JLW6	QII51659.1	Rap	subfam_01_Rap	Bacillus paralicheniformis	ZAP17	Bacillaceae	chromosome	368	9TPRs	0	(<= <====)	-4	MKKSICFFAVMLVCLIGGSFTADSAAQDGSFQPLGKSVFPDSGR		c__Bacilli;o__Bacillales;f__Bacillaceae;g__Bacillus;x__Bacillus subtilis group;s__Bacillus paralicheniformis
Q9K6M3	BAB07425.1	Rap	subfam_01_Rap	Halalkalibacterium halodurans	C-125	Bacillaceae	chromosome	371	9TPRs	0	(<= <====)	-4	MKSVFLTLIAASFLFSFASPQELQSQCSSGDGFTTLEKPRIGGF		c__Bacilli;o__Bacillales;f__Bacillaceae;g__Halalkalibacterium (ex Joshi et al. 2022);s__Halalkalibacterium halodurans;x__Halalkalibacterium halodurans C-125
Q9K5S4	BAB07733.1	Rap	subfam_01_Rap	Halalkalibacterium halodurans	C-125	Bacillaceae	chromosome	370	9TPRs	0	(<= <====)	184	MKNVFLSLIAAGLLFGFVSPQELSQNSSSGDGFTIQQKQSTGA		c__Bacilli;o__Bacillales;f__Bacillaceae;g__Halalkalibacterium (ex Joshi et al. 2022);s__Halalkalibacterium halodurans;x__Halalkalibacterium halodurans C-125
Q7AJX7	BAB04380.1	Rap	subfam_01_Rap	Halalkalibacterium halodurans	C-125	Bacillaceae	chromosome	371	9TPRs	0	(====> =>)	-4	MKNVLLTLIAVSFAFSFVPPEELPNSYGSGGGFTASERNNTGN		c__Bacilli;o__Bacillales;f__Bacillaceae;g__Halalkalibacterium (ex Joshi et al. 2022);s__Halalkalibacterium halodurans;x__Halalkalibacterium halodurans C-125
A0A1L6ZEG5	APT44890.1	Rap	subfam_01_Rap	Bacillus safensis	U14-5	Bacillaceae	chromosome	368	9TPRs	0	(====> =>)	-4	MKHLKVMILSLTLLIGVTTAVHINSSNDFQTAENGYFG		c__Bacilli;o__Bacillales;f__Bacillaceae;g__Bacillus;s__Bacillus safensis
A0A7Z2J5L5	QGX65595.1	Rap	subfam_01_Rap	Bacillus sp. ms-22	ms-22	Bacillaceae	chromosome	368	9TPRs	0	(====> =>)	-4	MKHLKVMILSLTLLMGVTTAGD		c__Bacilli;o__Bacillales;f__Bacillaceae;g__Bacillus;x__unclassified Bacillus (in: Bacteria);s__Bacillus sp. ms-22
A0A5C0WCZ0	QEK62000.1	Rap	subfam_01_Rap	Bacillus safensis	PgKB20	Bacillaceae	chromosome	367	9TPRs	0	(=> <====)	389	MKQLKVIILSLTLLMGITTTVHINSSNDFQTAENGYFG		c__Bacilli;o__Bacillales;f__Bacillaceae;g__Bacillus;s__Bacillus safensis
A7ZAM5	ABS76051.1	Rap	subfam_01_Rap	Bacillus velezensis	FZB42	Bacillaceae	intact_prophage	371	9TPRs	0	(<= <====)	-14	MKTCKFIVLSAALASLISIGLFAQTGSTAQAEQIIKPAENGAFG		c__Bacilli;o__Bacillales;f__Bacillaceae;g__Bacillus;x__Bacillus subtilis group;x__Bacillus amyloliquefaciens group;s__Bacillus velezensis;x__Bacillus velezensis FZB42
A0A0T6BJL1	ATH93812.1	Rap	subfam_01_Rap	Bacillus glycinifermentans	KBN06P03352	Bacillaceae	chromosome	367	9TPRs	0	(====> =>)	-4	MKKLTGVTLLLGILAAGLTTHEVSDHKAVSQIPVKVTENAGFG		c__Bacilli;o__Bacillales;f__Bacillaceae;g__Bacillus;s__Bacillus glycinifermentans
A0A6G7JEB2	QII49040.1	Rap	subfam_01_Rap	Bacillus paralicheniformis	ZAP17	Bacillaceae	intact_prophage	367	9TPRs	0	(<= <====)	-1	MKKFLITLATVSLTSFMLLGAVHTPSENLVKTTTIKVAENGAFG		c__Bacilli;o__Bacillales;f__Bacillaceae;g__Bacillus;x__Bacillus subtilis group;s__Bacillus paralicheniformis
A0A6I7FCJ6	QHZ48349.1	Rap	subfam_01_Rap	Bacillus sp. NSP9.1	NSP9.1	Bacillaceae	chromosome	368	9TPRs	0	(====> =>)	-4	MKKIMFILAAVSLTSFIYLGAVHTPSEQATTFKVAENGAFG		c__Bacilli;o__Bacillales;f__Bacillaceae;g__Bacillus;x__unclassified Bacillus (in: Bacteria);s__Bacillus sp. NSP9.1
A0A6I7EWL3	QHZ45022.1	Rap	subfam_01_Rap	Bacillus sp. NSP9.1	NSP9.1	Bacillaceae	chromosome	369	9TPRs	0	(<= <====)	-4	MKKWLLGLAIAGVVITGALQFAPHGDAEFAAGEFKTTENCWFG		c__Bacilli;o__Bacillales;f__Bacillaceae;g__Bacillus;x__unclassified Bacillus (in: Bacteria);s__Bacillus sp. NSP9.1
Q65GG8	AAU24485.2	Rap	subfam_01_Rap	Bacillus licheniformis	ATCC 14580; DSM 13	Bacillaceae	intact_prophage	369	9TPRs	0	(====> =>)	-4	MKKLLLGAVITGVFLTGILNFTTQGKAEFGTGDFKVAENAFFG		c__Bacilli;o__Bacillales;f__Bacillaceae;g__Bacillus;x__Bacillus subtilis group;s__Bacillus licheniformis;x__Bacillus licheniformis DSM 13 = ATCC 14580
A0A6I7F442	QHZ47244.1	Rap	subfam_01_Rap	Bacillus sp. NSP9.1	NSP9.1	Bacillaceae	chromosome	369	9TPRs	0	(====> =>)	-4	MKKLFLGVVITGVVLTGVLSFTTQGKAEFGTGEFKVAENAFFG		c__Bacilli;o__Bacillales;f__Bacillaceae;g__Bacillus;x__unclassified Bacillus (in: Bacteria);s__Bacillus sp. NSP9.1
A0A0M5JM41	ALC82577.1	Rap	subfam_01_Rap	Bacillus gobiensis	FJAT-4402	Bacillaceae	chromosome	372	9TPRs	0	(====> =>)	-11	MRFKTKRLVLIFIIALIPFTLHIEQGSQLFERVITYSFDKN		c__Bacilli;o__Bacillales;f__Bacillaceae;g__Bacillus;s__Bacillus gobiensis
A0A0T6BSE8	ATH94459.1	Rap	subfam_01_Rap	Bacillus glycinifermentans	KBN06P03352	Bacillaceae	chromosome	369	9TPRs	0	(<= <====)	5	MKNKILLGIALFSLAALTTISIKFATPSDSYQLAGRMITSSINEFQTSGRMITSSINEFQTSGRMITSSINEFQTSGRMITSSINEFQTSEKAIT		c__Bacilli;o__Bacillales;f__Bacillaceae;g__Bacillus;s__Bacillus glycinifermentans
A0A1C3SAM2	SCA84922.1	Rap	subfam_01_Rap	Bacillus glycinifermentans		Bacillaceae	chromosome	372	9TPRs	0	(====> =>)	-11	MKAKLLSVTLSLAAVLTSAGFLGEGHSARLYADKMITNYDGPSAAPAVQKA		c__Bacilli;o__Bacillales;f__Bacillaceae;g__Bacillus;s__Bacillus glycinifermentans
A0A6G7JCZ0	QII48312.1	Rap	subfam_01_Rap	Bacillus paralicheniformis	ZAP17	Bacillaceae	chromosome	372	9TPRs	0	(====> =>)	-11	MKAKLLFVAVSLAVVLTSSGFLADAGKVPSLYADKMITTDKEARV		c__Bacilli;o__Bacillales;f__Bacillaceae;g__Bacillus;x__Bacillus subtilis group;s__Bacillus paralicheniformis
D4G6U9	BAI84455.1	Rap	subfam_01_Rap	Bacillus subtilis	BEST195	Bacillaceae	chromosome	390	9TPRs	0	(====> =>)	-44	MKLSRVILAVAVLTSVLSFSTFDVGTNNELIKIASDRVAA		c__Bacilli;o__Bacillales;f__Bacillaceae;g__Bacillus;x__Bacillus subtilis group;s__Bacillus subtilis;x__Bacillus subtilis subsp. natto;x__Bacillus subtilis subsp. natto BEST195
A0A4V7TJT2	QBG54891.1	Rap	subfam_01_Rap	Bacillus amyloliquefaciens	YP6	Bacillaceae	chromosome	391	9TPRs	0	(====> =>)	-44	MKISRTLFTVILLGSIAGVILTNDVPVIKAPFHVADDRVGA		c__Bacilli;o__Bacillales;f__Bacillaceae;g__Bacillus;x__Bacillus subtilis group;x__Bacillus amyloliquefaciens group;s__Bacillus amyloliquefaciens
A0A109WF09	AME06322.1	Rap	subfam_01_Rap	Bacillus sp. SDLI1	SDLI1	Bacillaceae	intact_prophage	391	9TPRs	0	(<= <====)	-44	MKISRTLFTVILLGSIAGVVLTNDVPVIKAPFHVADDRVGA		c__Bacilli;o__Bacillales;f__Bacillaceae;g__Bacillus;x__unclassified Bacillus (in: Bacteria);s__Bacillus sp. SDLI1
A0A410WJW3	QAV09939.1	Rap	subfam_01_Rap	Bacillus vallismortis	DSM 11031	Bacillaceae	chromosome	391	9TPRs	0	(<= <====)	-44	MKITRALLAVLVLSSVLTLNHLQTKMETNHEIKIASDRVAA		c__Bacilli;o__Bacillales;f__Bacillaceae;g__Bacillus;x__Bacillus subtilis group;s__Bacillus vallismortis
A0A6H2JMB5	QJC95059.1	Rap	subfam_01_Rap	Bacillus mojavensis	UCMB5075	Bacillaceae	chromosome	376	9TPRs	0	(====> =>)	-14	MKICRFLLVMVVFSSVFTFTHLHEEGGQMKISSDRVAA		c__Bacilli;o__Bacillales;f__Bacillaceae;g__Bacillus;x__Bacillus subtilis group;x__Bacillus mojavensis subgroup;s__Bacillus mojavensis
P96649	CAB12308.1	Rap	subfam_01_Rap	Bacillus subtilis	168	Bacillaceae	incomplete_prophage	391	9TPRs	0	(====> =>)	-44	MKISRILLAAVILSSVFSITYLQSDHNTEIKVAADRVGA		c__Bacilli;o__Bacillales;f__Bacillaceae;g__Bacillus;x__Bacillus subtilis group;s__Bacillus subtilis;x__Bacillus subtilis subsp. subtilis;x__Bacillus subtilis subsp. subtilis str. 168
A0A0H3DVB7	ADP30985.1	Rap	subfam_01_Rap	Bacillus atrophaeus	1942	Bacillaceae	chromosome	391	9TPRs	0	(====> =>)	-44	MKISRILLTVMVFSSLLTFNNFLDGDSASNGDFKTAADRVGA		c__Bacilli;o__Bacillales;f__Bacillaceae;g__Bacillus;x__Bacillus subtilis group;s__Bacillus atrophaeus;x__Bacillus atrophaeus 1942
A0A0H3DWQ7	ADP31221.1	Rap	subfam_01_Rap	Bacillus atrophaeus	1942	Bacillaceae	chromosome	386	9TPRs	0	(====> =>)	-11	MRNKIVICVALLLGFAGVAGASYAHSEQATFKVADRAAT		c__Bacilli;o__Bacillales;f__Bacillaceae;g__Bacillus;x__Bacillus subtilis group;s__Bacillus atrophaeus;x__Bacillus atrophaeus 1942
A0A6H2JLZ9	QJC94884.1	Rap	subfam_01_Rap	Bacillus mojavensis	UCMB5075	Bacillaceae	chromosome	387	9TPRs	0	(====> =>)	-14	MKKCKIAICLALLFGIVGVSGASYAFNEQSTYKVADRAAT		c__Bacilli;o__Bacillales;f__Bacillaceae;g__Bacillus;x__Bacillus subtilis group;x__Bacillus mojavensis subgroup;s__Bacillus mojavensis
G4NWJ5	AEP86150.1	Rap	subfam_01_Rap	Bacillus spizizenii	TU-B-10	Bacillaceae	intact_prophage	387	9TPRs	0	(<= <====)	-14	MKKCKIAICLALLLGIVGVSSASYALSEQSTYKVADRAAT		c__Bacilli;o__Bacillales;f__Bacillaceae;g__Bacillus;x__Bacillus subtilis group;s__Bacillus spizizenii;x__Bacillus subtilis subsp. spizizenii TU-B-10
A0A6I7F7F1	QHZ46559.1	Rap	subfam_01_Rap	Bacillus sp. NSP9.1	NSP9.1	Bacillaceae	chromosome	373	9TPRs	0	(====> =>)	-11	MKAKFLICAVLLLGTVSVVSSTYVQTDNTSFKVAERFAS		c__Bacilli;o__Bacillales;f__Bacillaceae;g__Bacillus;x__unclassified Bacillus (in: Bacteria);s__Bacillus sp. NSP9.1
A0A0J6EBB4	ATH94556.1	Rap	subfam_01_Rap	Bacillus glycinifermentans	KBN06P03352	Bacillaceae	intact_prophage	373	9TPRs	0	(====> =>)	-11	MKSKLLICAVLLLSAVGAIGSSYVQADYDSYKVAERLAS		c__Bacilli;o__Bacillales;f__Bacillaceae;g__Bacillus;s__Bacillus glycinifermentans
A0A6I7FCM0	QHZ47026.1	Rap	subfam_01_Rap	Bacillus sp. NSP9.1	NSP9.1	Bacillaceae	chromosome	376	9TPRs	0	(====> =>)	-11	MKAKLLICGILVLGLTGVASVSFLHQEHDSYNVAIRAET		c__Bacilli;o__Bacillales;f__Bacillaceae;g__Bacillus;x__unclassified Bacillus (in: Bacteria);s__Bacillus sp. NSP9.1
A0A6G7JF69	QII49092.1	Rap	subfam_01_Rap	Bacillus paralicheniformis	ZAP17	Bacillaceae	chromosome	376	9TPRs	0	(====> =>)	-11	MKSKLLICAVLLLGFTGVAASSYIHTENDSYDVAIRIET		c__Bacilli;o__Bacillales;f__Bacillaceae;g__Bacillus;x__Bacillus subtilis group;s__Bacillus paralicheniformis
A0A291KK33	ATH91563.1	Rap	subfam_01_Rap	Bacillus glycinifermentans	KBN06P03352	Bacillaceae	chromosome	384	9TPRs	0	(====> =>)	2	MKAKLVICAVLLLGVVTTVGASLVSQQNDTIKVAERAET		c__Bacilli;o__Bacillales;f__Bacillaceae;g__Bacillus;s__Bacillus glycinifermentans
I2C5I8	AFJ61912.1	Rap	subfam_01_Rap	Bacillus velezensis	YAU B9601-Y2	Bacillaceae	intact_prophage	371	9TPRs	0	(<= <====)	-4	MKTKLFICAVLLFGVAGTLGASYLQQQNDTFKVAERAET		c__Bacilli;o__Bacillales;f__Bacillaceae;g__Bacillus;x__Bacillus subtilis group;x__Bacillus amyloliquefaciens group;s__Bacillus velezensis;x__Bacillus velezensis YAU B9601-Y2
A0A809FAL7	AYK57042.1	Rap	subfam_01_Rap	Bacillus subtilis	MH-1	Bacillaceae	intact_prophage	386	9TPRs	0	(<= <====)	-4	MKTKLIICTVLLFGVAGTVGASYLQQQNDTYKVAERAET		c__Bacilli;o__Bacillales;f__Bacillaceae;g__Bacillus;x__Bacillus subtilis group;s__Bacillus subtilis;x__Bacillus subtilis subsp. subtilis
A8FIQ8	ABV64125.1	Rap	subfam_01_Rap	Bacillus pumilus	SAFR-032	Bacillaceae	incomplete_prophage	375	9TPRs	0	(<= <====)	-11	MNVKTVLTGFLGATALLGVISLSSVDFDVNSRNATSPESTDLTVNATGSSVTTEGFAVRNGTRSSENPDVRFGTRDSRLST		c__Bacilli;o__Bacillales;f__Bacillaceae;g__Bacillus;s__Bacillus pumilus;x__Bacillus pumilus SAFR-032
A0A6G7JL46	QII51390.1	Rap	subfam_01_Rap	Bacillus paralicheniformis	ZAP17	Bacillaceae	chromosome	373	9TPRs	0	(<= <====)	-11	MKFKMITMMVVAIISLGGTYLLSQTFSHEESSLSNDGHFLLAGRVQTSSISNAGL		c__Bacilli;o__Bacillales;f__Bacillaceae;g__Bacillus;x__Bacillus subtilis group;s__Bacillus paralicheniformis
A8FCC6	ABV61893.1	Rap	subfam_01_Rap	Bacillus pumilus	SAFR-032	Bacillaceae	chromosome	378	9TPRs	0	(====> =>)	-47	MLESIFREGIVYMNFKKWAVVCTSITILALWLTAANADPDNRNHTLQQPNAQHDII		c__Bacilli;o__Bacillales;f__Bacillaceae;g__Bacillus;s__Bacillus pumilus;x__Bacillus pumilus SAFR-032
A0A6H0WNI7	QIW80255.1	Rap	subfam_01_Rap	Bacillus tequilensis	EA-CB0015	Bacillaceae	chromosome	378	9TPRs	0	(====> =>)	-11	MKLKHASVFILAIVLIGFVSIYLTNTQKDVQEARRGHTASIGYTDGHSYEVAGSRGHTS		c__Bacilli;o__Bacillales;f__Bacillaceae;g__Bacillus;x__Bacillus subtilis group;s__Bacillus tequilensis
A0A7G7U8K8	QNH38200.1	Rap	subfam_01_Rap	Bacillus sp. PAMC26543	PAMC26543	Bacillaceae	incomplete_prophage	378	9TPRs	0	(====> =>)	-11	MKLKHASVFILAIVLIGFVSIYLTNTQKDVQEARRGHTASIGYFTDGHSFEVASRGHTS		c__Bacilli;o__Bacillales;f__Bacillaceae;g__Bacillus;x__unclassified Bacillus (in: Bacteria);s__Bacillus sp. PAMC26543
A8FC58	ABV61825.1	Rap	subfam_01_Rap	Bacillus pumilus	SAFR-032	Bacillaceae	chromosome	377	9TPRs	0	(====> =>)	-11	MKFKTLSVVFVMISVISVVGYFTSEVTASHDEARRGHTASIGYTA		c__Bacilli;o__Bacillales;f__Bacillaceae;g__Bacillus;s__Bacillus pumilus;x__Bacillus pumilus SAFR-032
A0A7Z2J5F3	QGX66287.1	Rap	subfam_01_Rap	Bacillus sp. ms-22	ms-22	Bacillaceae	chromosome	377	9TPRs	0	(<= <====)	-11	MKFKSLIASIIIVGTLGAIGYFALTQNHDEAIRGHTSSIGYDKFH		c__Bacilli;o__Bacillales;f__Bacillaceae;g__Bacillus;x__unclassified Bacillus (in: Bacteria);s__Bacillus sp. ms-22
A8FDL3	ABV62330.1	Rap	subfam_01_Rap	Bacillus pumilus	SAFR-032	Bacillaceae	intact_prophage	377	9TPRs	0	(====> =>)	-11	MKFKSVVATLIIIGTLSTLGYFAFTQNHEEAIRGHTSSIGYDKFH		c__Bacilli;o__Bacillales;f__Bacillaceae;g__Bacillus;s__Bacillus pumilus;x__Bacillus pumilus SAFR-032
A0A6I7F953	QHZ46355.1	Rap	subfam_01_Rap	Bacillus sp. NSP9.1	NSP9.1	Bacillaceae	intact_prophage	379	9TPRs	0	(<= <====)	-17	MKLKFKALTTSLAVTAVLLSIGFMNVVSSSYHIAERLMV		c__Bacilli;o__Bacillales;f__Bacillaceae;g__Bacillus;x__unclassified Bacillus (in: Bacteria);s__Bacillus sp. NSP9.1
A0A7U5AUI0	AIW32446.1	Rap	subfam_01_Rap	Bacillus subtilis	ATCC 13952	Bacillaceae	intact_prophage	382	9TPRs	0	(====> =>)	-17	MKLKSKWFVICLAAAAIFTAAGVSQTDQAEFHVAERGMT		c__Bacilli;o__Bacillales;f__Bacillaceae;g__Bacillus;x__Bacillus subtilis group;s__Bacillus subtilis
P94415	CAB12185.1	Rap	subfam_01_Rap	Bacillus subtilis	168	Bacillaceae	chromosome	382	9TPRs	0	(====> =>)	-17	MKLKSKLFVICLAAAAIFTAAGVSANAEALDFHVTERGMT		c__Bacilli;o__Bacillales;f__Bacillaceae;g__Bacillus;x__Bacillus subtilis group;s__Bacillus subtilis;x__Bacillus subtilis subsp. subtilis;x__Bacillus subtilis subsp. subtilis str. 168
A0A0H3E6Y0	ADP35032.1	Rap	subfam_01_Rap	Bacillus atrophaeus	1942	Bacillaceae	chromosome	382	9TPRs	0	(====> =>)	-17	MKLKSKLLIICLAAAAVFATVGVSNAEAPDYQVTERGMT		c__Bacilli;o__Bacillales;f__Bacillaceae;g__Bacillus;x__Bacillus subtilis group;s__Bacillus atrophaeus;x__Bacillus atrophaeus 1942
A0A2I5K1Q4	ATX84998.1	Rap	subfam_01_Rap	Bacillus velezensis	AGVL-005	Bacillaceae	chromosome	380	9TPRs	0	(====> =>)	-17	MKLKYKLLIVCFAVSTILVSAGIMNSLTPHYHVSERAMI		c__Bacilli;o__Bacillales;f__Bacillaceae;g__Bacillus;x__Bacillus subtilis group;x__Bacillus amyloliquefaciens group;s__Bacillus velezensis
A7Z9V6	ABS75782.1	Rap	subfam_01_Rap	Bacillus velezensis	FZB42	Bacillaceae	chromosome	381	9TPRs	0	(====> =>)	-17	MKLKYKLALTCLAISTVFVSAEIASAPKHQFEVAQRGMI		c__Bacilli;o__Bacillales;f__Bacillaceae;g__Bacillus;x__Bacillus subtilis group;x__Bacillus amyloliquefaciens group;s__Bacillus velezensis;x__Bacillus velezensis FZB42
A0A0H3E4S2	ADP34257.1	Rap	subfam_01_Rap	Bacillus atrophaeus	1942	Bacillaceae	chromosome	380	9TPRs	0	(====> =>)	-17	MKWKYKLLLACLAVSAVFVTAEVSNSSTEHFDVAQRAMI		c__Bacilli;o__Bacillales;f__Bacillaceae;g__Bacillus;x__Bacillus subtilis group;s__Bacillus atrophaeus;x__Bacillus atrophaeus 1942
A0A7G7UEF1	QNH40243.1	Rap	subfam_01_Rap	Bacillus sp. PAMC26543	PAMC26543	Bacillaceae	chromosome	381	9TPRs	0	(<= <====)	-17	MKLKSKLLLSCLALSTLFVATNIANAPTHQMEVAQRGMI		c__Bacilli;o__Bacillales;f__Bacillaceae;g__Bacillus;x__unclassified Bacillus (in: Bacteria);s__Bacillus sp. PAMC26543
P71002	CAB15773.1	Rap	subfam_01_Rap	Bacillus subtilis	168	Bacillaceae	chromosome	381	9TPRs	0	(====> =>)	-17	MKLKSKLLLSCLALSTVFVATTIANAPTHQIEVAQRGMI		c__Bacilli;o__Bacillales;f__Bacillaceae;g__Bacillus;x__Bacillus subtilis group;s__Bacillus subtilis;x__Bacillus subtilis subsp. subtilis;x__Bacillus subtilis subsp. subtilis str. 168
P45943	CAB14524.2	Rap	subfam_01_Rap	Bacillus subtilis	168	Bacillaceae	intact_prophage	375	9TPRs	0	(====> =>)	-11	MKSKLFISLSAVLIGLAFFGSMYNGEMKEASRNVTLAPTHEFLV		c__Bacilli;o__Bacillales;f__Bacillaceae;g__Bacillus;x__Bacillus subtilis group;s__Bacillus subtilis;x__Bacillus subtilis subsp. subtilis;x__Bacillus subtilis subsp. subtilis str. 168
A0A6H0WEL2	QIW78971.1	Rap	subfam_01_Rap	Bacillus tequilensis	EA-CB0015	Bacillaceae	chromosome	375	9TPRs	0	(<= <====)	-11	MKFKLTLCAVVALIGVSFISSSLGNEVNVASRNMTSKAANDSTNSLADKAIFDKEITIAENGTLG		c__Bacilli;o__Bacillales;f__Bacillaceae;g__Bacillus;x__Bacillus subtilis group;s__Bacillus tequilensis
A0A0M3RAQ7	ALC83582.1	Rap	subfam_01_Rap	Bacillus gobiensis	FJAT-4402	Bacillaceae	chromosome	376	9TPRs	0	(====> =>)	-11	MKFRIFSIVLAVVTLVGVSIVGQVSNEKEELISKRNQTTKIDKLV		c__Bacilli;o__Bacillales;f__Bacillaceae;g__Bacillus;s__Bacillus gobiensis
A0A0T6BTL7	ATH92229.1	Rap	subfam_01_Rap	Bacillus glycinifermentans	KBN06P03352	Bacillaceae	chromosome	376	9TPRs	0	(<= <====)	-11	MKSKLLLTAAASVIGLSLTSLALSAKTEDVNTAERNVTSNTSPVQIAERNVTSKPSAPIQTAERNVTSKPSAQIQTAERNVT		c__Bacilli;o__Bacillales;f__Bacillaceae;g__Bacillus;s__Bacillus glycinifermentans
Q65HV9	AAU24000.1	Rap	subfam_01_Rap	Bacillus licheniformis	ATCC 14580; DSM 13	Bacillaceae	chromosome	376	9TPRs	0	(<= <====)	-11	MKSKLLLTAAASVAGLSLASAALMTQTDGVKVAERNVTSAPMQIAERNVTSAPVQVAERNVTSAPVQIAERNVTSAPVQVAERNVTSVKTSPIHIGERNVT		c__Bacilli;o__Bacillales;f__Bacillaceae;g__Bacillus;x__Bacillus subtilis group;s__Bacillus licheniformis;x__Bacillus licheniformis DSM 13 = ATCC 14580
A7Z3N2	ABS73608.2	Rap	subfam_01_Rap	Bacillus velezensis	FZB42	Bacillaceae	intact_prophage	378	9TPRs	0	(====> =>)	-11	MKSKLLSGLLLVAVGFSFTQVIGHESHLENQADGTFHVAARNQT		c__Bacilli;o__Bacillales;f__Bacillaceae;g__Bacillus;x__Bacillus subtilis group;x__Bacillus amyloliquefaciens group;s__Bacillus velezensis;x__Bacillus velezensis FZB42
A0A0H3DXL3	ADP31725.1	Rap	subfam_01_Rap	Bacillus atrophaeus	1942	Bacillaceae	intact_prophage	376	9TPRs	0	(====> =>)	-11	MKSKLMTGLLLVAVGFSFTQVMPHTGETADKTGNTFDIAARNQT		c__Bacilli;o__Bacillales;f__Bacillaceae;g__Bacillus;x__Bacillus subtilis group;s__Bacillus atrophaeus;x__Bacillus atrophaeus 1942
Q00828	CAB13100.1	Rap	subfam_01_Rap	Bacillus subtilis	168	Bacillaceae	intact_prophage	378	9TPRs	0	(====> =>)	-11	MKSKWMSGLLLVAVGFSFTQVMVHAGETANTEGKTFHIAARNQT		c__Bacilli;o__Bacillales;f__Bacillaceae;g__Bacillus;x__Bacillus subtilis group;s__Bacillus subtilis;x__Bacillus subtilis subsp. subtilis;x__Bacillus subtilis subsp. subtilis str. 168
A0A0B4S6J1	AIZ59798.1	Rap	subfam_01_Rap	Bacillus sp. WP8	WP8	Bacillaceae	chromosome	372	9TPRs	0	(====> =>)	-11	MSVKKMIVISTIILLGAGVYEASSLIKPASNRNTTMEESNRNTTFIPQKIDRNTTSQNV		c__Bacilli;o__Bacillales;f__Bacillaceae;g__Bacillus;x__unclassified Bacillus (in: Bacteria);s__Bacillus sp. WP8
A8FC49	ABV61816.1	Rap	subfam_01_Rap	Bacillus pumilus	SAFR-032	Bacillaceae	chromosome	372	9TPRs	0	(====> =>)	-11	MIIKKLLIILSIVLLSVSTAETLKIIETKSIRNTTMEEQKSNRNTTMIDRNTTSENV		c__Bacilli;o__Bacillales;f__Bacillaceae;g__Bacillus;s__Bacillus pumilus;x__Bacillus pumilus SAFR-032
A0A5C0WEH4	QEK62177.1	Rap	subfam_01_Rap	Bacillus safensis	PgKB20	Bacillaceae	chromosome	372	9TPRs	0	(<= <====)	-11	MIIKKLLVIVSIVLLSVSTAETLKIIETKSIRNTTMEEQQKSNRNTTIIDRNTTSENV		c__Bacilli;o__Bacillales;f__Bacillaceae;g__Bacillus;s__Bacillus safensis
A0A7Z2FZP5	QGX66429.1	Rap	subfam_01_Rap	Bacillus sp. ms-22	ms-22	Bacillaceae	chromosome	372	9TPRs	0	(<= <====)	-11	MIIKRLLVIVSILLLSVSTAETLDIIETKSIRNTTMEEHQKIDRNTTMIDRNTTSQNI		c__Bacilli;o__Bacillales;f__Bacillaceae;g__Bacillus;x__unclassified Bacillus (in: Bacteria);s__Bacillus sp. ms-22
G4NT83	AEP84996.1	Rap	subfam_01_Rap	Bacillus spizizenii	TU-B-10	Bacillaceae	incomplete_prophage	377	9TPRs	0	(====> =>)	-11	MSIKKGVCVFLSAVIVTTGLFAFTAAPEQSGQHIEAHTTNTEMQMAGIRLQT		c__Bacilli;o__Bacillales;f__Bacillaceae;g__Bacillus;x__Bacillus subtilis group;s__Bacillus spizizenii;x__Bacillus subtilis subsp. spizizenii TU-B-10
I2C8V2	AFJ63076.1	Rap	subfam_01_Rap	Bacillus velezensis	YAU B9601-Y2	Bacillaceae	intact_prophage	390	9TPRs	0	(<= <====)	-11	MNIKKAICFSVSAFAITFGVIAFVGNTTHLHHNAAKTDNEVIQLAARLQT		c__Bacilli;o__Bacillales;f__Bacillaceae;g__Bacillus;x__Bacillus subtilis group;x__Bacillus amyloliquefaciens group;s__Bacillus velezensis;x__Bacillus velezensis YAU B9601-Y2
A0A0H3E241	ADP32403.1	Rap	subfam_01_Rap	Bacillus atrophaeus	1942	Bacillaceae	incomplete_prophage	377	9TPRs	0	(<= <====)	-11	MNIKKAICFSVSAFAITIGVIAFVGNTTQLHHDAAKTNNEVIQLAARLQT		c__Bacilli;o__Bacillales;f__Bacillaceae;g__Bacillus;x__Bacillus subtilis group;s__Bacillus atrophaeus;x__Bacillus atrophaeus 1942
A0A0H3DWJ6	ADP31161.1	Rap	subfam_01_Rap	Bacillus atrophaeus	1942	Bacillaceae	incomplete_prophage	376	9TPRs	0	(====> =>)	-11	MKFKKSVALVIAAVMLSVGIGFSSMNTAEQSSIHNDSDRNQT		c__Bacilli;o__Bacillales;f__Bacillaceae;g__Bacillus;x__Bacillus subtilis group;s__Bacillus atrophaeus;x__Bacillus atrophaeus 1942
A0A7U4KSU1	AIW34874.1	Rap	subfam_01_Rap	Bacillus subtilis	ATCC 13952	Bacillaceae	intact_prophage	376	9TPRs	0	(<= <====)	-11	MNFRKGVFIIVSAVVLMSGVGLTASAVSFDGSYQVSSDRNQT		c__Bacilli;o__Bacillales;f__Bacillaceae;g__Bacillus;x__Bacillus subtilis group;s__Bacillus subtilis
S6G2L3	CDG31048.1	Rap	subfam_01_Rap	Bacillus velezensis	UCMB-5033	Bacillaceae	chromosome	315	9TPRs	0	(<= <====)	120	MNFRKGVFIIVSAVVLMSGIGLATSAVSFDVSYQVSSDRNQT		c__Bacilli;o__Bacillales;f__Bacillaceae;g__Bacillus;x__Bacillus subtilis group;x__Bacillus amyloliquefaciens group;s__Bacillus velezensis;x__Bacillus velezensis UCMB5033
A0A0M4FS88	ALC82585.1	Rap	subfam_01_Rap	Bacillus gobiensis	FJAT-4402	Bacillaceae	chromosome	376	9TPRs	0	(====> =>)	-11	MITKKRIIILTLAITIIVGTIIAYSHQSELATDRNIGALEKNNSYAE		c__Bacilli;o__Bacillales;f__Bacillaceae;g__Bacillus;s__Bacillus gobiensis
A0A6H2JMZ8	QJC95224.1	Rap	subfam_01_Rap	Bacillus mojavensis	UCMB5075	Bacillaceae	chromosome	380	9TPRs	0	(====> =>)	-11	MLIKKKVMMCLAVPLICGSIAVPFLTQSGGFKESTDRNTTYIDHSPHHVMTDQDKKALS		c__Bacilli;o__Bacillales;f__Bacillaceae;g__Bacillus;x__Bacillus subtilis group;x__Bacillus mojavensis subgroup;s__Bacillus mojavensis
A0A7G7UBL7	QNH39259.1	Rap	subfam_01_Rap	Bacillus sp. PAMC26543	PAMC26543	Bacillaceae	chromosome	380	9TPRs	0	(<= <====)	-11	MLIKKKVMLCLAVPLICGSIAVPFLTQSGDFKESTDRNTTYIDHSPHHVMTDPDKKALS		c__Bacilli;o__Bacillales;f__Bacillaceae;g__Bacillus;x__unclassified Bacillus (in: Bacteria);s__Bacillus sp. PAMC26543
A0A410WJB9	QAV09756.1	Rap	subfam_01_Rap	Bacillus vallismortis	DSM 11031	Bacillaceae	chromosome	380	9TPRs	0	(<= <====)	-11	MLIKKKVMMCLAVTLICGSSSFLFLTNSGDFKESTDRNTTSIDHAPHLISDQKEKALS		c__Bacilli;o__Bacillales;f__Bacillaceae;g__Bacillus;x__Bacillus subtilis group;s__Bacillus vallismortis
A0A6H0WHW6	QIW78976.1	Rap	subfam_01_Rap	Bacillus tequilensis	EA-CB0015	Bacillaceae	chromosome	380	9TPRs	0	(====> =>)	-11	MLIKKKVMMGLAVALLFGSISFPFLTNFGGFKESTDRNTTYIDHSPHKLSDQKKALS		c__Bacilli;o__Bacillales;f__Bacillaceae;g__Bacillus;x__Bacillus subtilis group;s__Bacillus tequilensis
E0TU98	ADM36749.1	Rap	subfam_01_Rap	Bacillus spizizenii	W23	Bacillaceae	chromosome	380	9TPRs	0	(====> =>)	-11	MPIKKKMMMCLAVTLVFGSISFPFLTQSDGFKESTDRNTTYIDHSPYNLMSDQKKALS		c__Bacilli;o__Bacillales;f__Bacillaceae;g__Bacillus;x__Bacillus subtilis group;s__Bacillus spizizenii;x__Bacillus subtilis subsp. spizizenii str. W23
Q59HN8	CAB12503.2	Rap	subfam_01_Rap	Bacillus subtilis	168	Bacillaceae	questionable_prophage	376	9TPRs	0	(====> =>)	-11	MPIKKKVMMCLAVTLVFGSMSFPTLTNSGGFKESTDRNTTYIDHSPYKLSDQKKALS		c__Bacilli;o__Bacillales;f__Bacillaceae;g__Bacillus;x__Bacillus subtilis group;s__Bacillus subtilis;x__Bacillus subtilis subsp. subtilis;x__Bacillus subtilis subsp. subtilis str. 168
A0A3S6Z492	AUW93108.1		subfam_08	Sulfobacillus thermotolerans	Kr1	Clostridiales Family XVII. Incertae Sedis	chromosome	388	HTH_9TPRs	0.0001	(<==== =>)	65	MNKILRAIIVMAGLAAVVGVLPTHIGLGATSTQAAVSPLGSTGPAPIMLGTRQA		c__Clostridia;o__Eubacteriales;x__Eubacteriales incertae sedis;f__Clostridiales Family XVII. Incertae Sedis;g__Sulfobacillus;s__Sulfobacillus thermotolerans
A0A1U9K5B0	AQS55200.1	subfam17	subfam_17	Novibacillus thermophilus	SG-1	Thermoactinomycetaceae	chromosome	444	HTH_9TPRs	0	(====> =>)	4	MLKKLIVSAVVVALLTLPVTAFAAERVVGHSFAPGPTVSTE		c__Bacilli;o__Bacillales;f__Thermoactinomycetaceae;g__Novibacillus;s__Novibacillus thermophilus
A0A1U9K4D6	AQS54896.1	subfam17	subfam_17	Novibacillus thermophilus	SG-1	Thermoactinomycetaceae	chromosome	439	HTH_9TPRs	0	(<= <====)	1	MLKKTLLGFVVLALLSLPAVAFAGESYPIGSHQPTVQSDN		c__Bacilli;o__Bacillales;f__Thermoactinomycetaceae;g__Novibacillus;s__Novibacillus thermophilus
A0A7D4BXG0	QKG85413.1	subfam17	subfam_17	Kroppenstedtia pulmonis	W9323	Thermoactinomycetaceae	chromosome	441	HTH_9TPRs	0	(====> =>)	-17	MKNWIKTAVVTCCALGVLVAGSFITTKSEVSPSLAGGNAPHTGDPTLS		c__Bacilli;o__Bacillales;f__Thermoactinomycetaceae;g__Kroppenstedtia;s__Kroppenstedtia pulmonis
A0A7D4CEB2	QKG83754.1	subfam17	subfam_17	Kroppenstedtia pulmonis	W9323	Thermoactinomycetaceae	chromosome	445	HTH_9TPRs	0	(<= <====)	-14	MKFSSKVTCISLAFILSFFALTTPPSQSDVPRTGTLSGSILDEPGH		c__Bacilli;o__Bacillales;f__Thermoactinomycetaceae;g__Kroppenstedtia;s__Kroppenstedtia pulmonis
A0A7D3YA17	QKG84621.1	subfam17	subfam_17	Kroppenstedtia pulmonis	W9323	Thermoactinomycetaceae	chromosome	432	HTH_9TPRs	0	(====> =>)	21	MKKFWVQVIFVLSILTSIIPLSSHTANSALMDHTSSPAHSEPEH		c__Bacilli;o__Bacillales;f__Thermoactinomycetaceae;g__Kroppenstedtia;s__Kroppenstedtia pulmonis
A0A2I7SPI0	AUS07819.1	subfam17	subfam_17	Laceyella sacchari	FBKL4.010	Thermoactinomycetaceae	chromosome	443	HTH_9TPRs	0	(<= <====)	-17	MILKIKYLSTAMVVLGIATSTVFGLTSQVENITTASQEPGWPAPGFESQEPGWPIPPLA		c__Bacilli;o__Bacillales;f__Thermoactinomycetaceae;g__Novibacillus;s__Novibacillus thermophilus
A0A7D3XNU7	QKG83307.1	subfam17	subfam_17	Kroppenstedtia pulmonis	W9323	Thermoactinomycetaceae	chromosome	443	HTH_9TPRs	0	(<==== <=)	151	MMGFMKGILVTTAVTLLMFTAFVASDPDISNQSIEMTSRAEPSHG		c__Bacilli;o__Bacillales;f__Thermoactinomycetaceae;g__Kroppenstedtia;s__Kroppenstedtia pulmonis
A0A7D3XZ49	QKG83360.1	subfam17	subfam_17	Kroppenstedtia pulmonis	W9323	Thermoactinomycetaceae	chromosome	443	HTH_9TPRs	0	(====> =>)	-14	MKWSKGAVLAVLLTVFMIGQVHDYASEDPGMSVVSEDPGMSSEDPGMS		c__Bacilli;o__Bacillales;f__Thermoactinomycetaceae;g__Kroppenstedtia;s__Kroppenstedtia pulmonis
A0A410PQC2	QAT41114.1		subfam_03_PlcR	Clostridium sp. JN-9	JN-9	Clostridiaceae	chromosome	429	HTH_9TPRs	0	(<= ====>)	213	MKRKFIVFSIVTIAIFSLLLGSMAKNNNQIIKKYCIEDKEPIAVISGIKIYRNRF		c__Clostridia;o__Eubacteriales;f__Clostridiaceae;g__Clostridium;x__unclassified Clostridium;s__Clostridium sp. JN-9
D3T6U8	ADD03570.1		subfam_03_PlcR	Thermoanaerobacter italicus	Ab9	Thermoanaerobacteraceae	chromosome	319	HTH_9TPRs	0	(<= ====>)	311	MRKFIALLNLVVLPTGVFGYFKVNISPVHNNTSYKCFIANEKEPYGIEYSGVGLIIQDLYVNVYMFAYPDGSVYGGHETY		c__Clostridia;o__Thermoanaerobacterales;f__Thermoanaerobacteraceae;g__Thermoanaerobacter;s__Thermoanaerobacter italicus;x__Thermoanaerobacter italicus Ab9
W6RVV8	CDM68478.1	subfam09	subfam_09	Clostridium bornimense	type strain: M2/40	Clostridiaceae	chromosome	437	HTH_9TPRs	0	(<==== <=)	198	MKMRGVTTLGVGMILGAMAMATVVPNLDRKTKRRINKMGKNVACKAEDLYYSIIDNRI		c__Clostridia;o__Eubacteriales;f__Clostridiaceae;g__Clostridium;s__Clostridium bornimense
D9SSU4	ADL52606.1	subfam09	subfam_09	Clostridium cellulovorans	743B	Clostridiaceae	chromosome	434	HTH_9TPRs	0	(<==== <=)	228	MNNFLRGMIFGMLGAVVFAIISIPDMDMKTQKRVKRGCKNICNKAEDMYDTVNCWMR		c__Clostridia;o__Eubacteriales;f__Clostridiaceae;g__Clostridium;s__Clostridium cellulovorans;x__Clostridium cellulovorans 743B
Q0ST04	ABG86821.1	subfam09	subfam_09	Clostridium perfringens	SM101	Clostridiaceae	chromosome	433	HTH_9TPRs	0	(<==== <=)	295	MKSLLKEVIIMAKKLMTTLAIGAIGAAVGMMVTPNLDRKTQRALKKASRRMIDAAGESMGWME	NRPS [CP016087.1:2851716-2907471]	c__Clostridia;o__Eubacteriales;f__Clostridiaceae;g__Clostridium;s__Clostridium perfringens;x__Clostridium perfringens SM101
A0A343JE52	ASW43810.1	subfam09	subfam_09	Clostridium isatidis	DSM 15098	Clostridiaceae	chromosome	433	HTH_9TPRs	0	(<==== <=)	279	MKTMKTIVTGAVLGVAVSAMMYPQLDRKKQRSIKKMGRKAANMAEDAYDAIMEYIK		c__Clostridia;o__Eubacteriales;f__Clostridiaceae;g__Clostridium;s__Clostridium isatidis
B2TLA1	ACD24378.1	subfam09	subfam_09	Clostridium botulinum	Eklund 17B	Clostridiaceae	chromosome	414	HTH_9TPRs	0	(=> ====>)	356	MGKFTKGIVAGALISTAVGMVVMPNLDRRTQRKMKKAGMKMRDMAEDTYENMMGCCMK		c__Clostridia;o__Eubacteriales;f__Clostridiaceae;g__Clostridium;s__Clostridium botulinum;x__Clostridium botulinum B;x__Clostridium botulinum B str. Eklund 17B (NRP)
A0A1D7XHQ2	AOR22842.1	subfam09	subfam_09	Clostridium taeniosporum	1/k	Clostridiaceae	chromosome	432	HTH_9TPRs	0	(=> ====>)	267	MRNFTKGIVAGALVSTAVGIMVMPNLDRRTQRRMRRAGSRIKNMAEDTYENMMNCCNK		c__Clostridia;o__Eubacteriales;f__Clostridiaceae;g__Clostridium;s__Clostridium taeniosporum
Q97KG2	AAK78933.1	subfam09	subfam_09	Clostridium acetobutylicum	ATCC 824	Clostridiaceae	chromosome	434	HTH_9TPRs	0	(=> ====>)	200	MKSLKGVTTGAVIGAVTGMIIAPQLSKSARKKFRKSSRMIRDTAEDIIDSMKMWSK		c__Clostridia;o__Eubacteriales;f__Clostridiaceae;g__Clostridium;s__Clostridium acetobutylicum;x__Clostridium acetobutylicum ATCC 824
A0A2Z4WFR4	AWZ49855.1	subfam09	subfam_09	Clostridiaceae bacterium 14S0207	14S0207	Clostridiaceae	chromosome	434	HTH_9TPRs	0	(<==== <=)	209	MGAKFAKGITAGALIGMAAGMMMVPSMDRQTKRKIRRANRVVKSYGGDMINSMRDMMMDK		c__Clostridia;o__Eubacteriales;f__Clostridiaceae;x__unclassified Clostridiaceae;s__Clostridiaceae bacterium 14S0207
A0A3T0LSV0	AZV55622.1	subfam09	subfam_09	Clostridium sp. AWRP	AWRP	Clostridiaceae	chromosome	434	HTH_9TPRs	0	(=> ====>)	371	MRGKFVAGAVIGAAVGMMVVPELDRSKKRMIRKTSKYLKNTAGNMYGGVMNWMK		c__Clostridia;o__Eubacteriales;f__Clostridiaceae;g__Clostridium;x__unclassified Clostridium;s__Clostridium sp. AWRP
Q898C9	AAO35154.1	subfam09	subfam_09	Clostridium tetani	Massachusetts	Clostridiaceae	chromosome	436	HTH_9TPRs	0	(=> ====>)	364	MMQKRFMAGMILGAAATILMAPQMDRRTKRKMKRTARYMRSMAQDAYDGMTRYMR		c__Clostridia;o__Eubacteriales;f__Clostridiaceae;g__Clostridium;s__Clostridium tetani;x__Clostridium tetani E88
A0A3R5QS52	QAA31213.1	Qsr-QssR	subfam_11_QsrB	Clostridium manihotivorum	CT4	Clostridiaceae	intact_prophage	398	HTH_9TPRs	0	(====> =>)	41	MKRKMSLVLAAFCLVSVLSATIGANSIRPMGEPGITDPI	NRPS [CP048104.1:1883795-1945360]	c__Clostridia;o__Eubacteriales;f__Clostridiaceae;g__Clostridium;s__Clostridium manihotivorum
M1MYJ6	AGF56487.1	Qsr-QssR	subfam_22_QssR	Clostridium saccharoperbutylacetonicum	N1-4(HMT)	Clostridiaceae	intact_prophage	428	HTH_9TPRs	0	(====> =>)	68	MKKLLLTMVACVVLLSNVAFAATKTTSTTTDTKSTITSSSGEKFHLDSRDPDGW	RRE-containing [CP048104.1:852753-873101]	c__Clostridia;o__Eubacteriales;f__Clostridiaceae;g__Clostridium;s__Clostridium saccharoperbutylacetonicum;x__Clostridium saccharoperbutylacetonicum N1-4;x__Clostridium saccharoperbutylacetonicum N1-4(HMT)
M1MY12	AGF59421.1	Qsr-QssR	subfam_22_QssR	Clostridium saccharoperbutylacetonicum	N1-4(HMT)	Clostridiaceae	chromosome	426	HTH_9TPRs	0	(<= <====)	112	MKKIILAVIATSMLLTNVAFASTKTTHTNTGKNTTVSSVKQNSMYHLNTTDPY	NRPS [CP048104.1:383707-437197]	c__Clostridia;o__Eubacteriales;f__Clostridiaceae;g__Clostridium;s__Clostridium saccharoperbutylacetonicum;x__Clostridium saccharoperbutylacetonicum N1-4;x__Clostridium saccharoperbutylacetonicum N1-4(HMT)
G7M636	EHJ00607.1	Qsr-QssR	subfam_22_QssR	Clostridium sp. DL-VIII	DL-VIII	Clostridiaceae	chromosome	426	HTH_9TPRs	0	(<= <====)	109	MKKVMIAVIAATMLLSTTAFASTKPANVNSTNAKSISIVSHFTGIHILTCDPY		c__Clostridia;o__Eubacteriales;f__Clostridiaceae;g__Clostridium;x__unclassified Clostridium;s__Clostridium sp. DL-VIII
G7M9E0	EHJ02157.1	Qsr-QssR	subfam_22_QssR	Clostridium sp. DL-VIII	DL-VIII	Clostridiaceae	chromosome	445	HTH_9TPRs	0	(<= <====)	87	MKKIILAVMATSMLLTNVAFASTNANHIKNTKNNIVSSVNKNNVFHVDSVDPH		c__Clostridia;o__Eubacteriales;f__Clostridiaceae;g__Clostridium;x__unclassified Clostridium;s__Clostridium sp. DL-VIII
M1MWU1	AGF55937.1	Qsr-QssR	subfam_22_QssR	Clostridium saccharoperbutylacetonicum	N1-4(HMT)	Clostridiaceae	chromosome	443	HTH_9TPRs	0	(<= <====)	65	MKKIILAVMATSMLLTNVAFASTKTTHTKITKNSTVSSVDPNNVYHLNTLDPN		c__Clostridia;o__Eubacteriales;f__Clostridiaceae;g__Clostridium;s__Clostridium saccharoperbutylacetonicum;x__Clostridium saccharoperbutylacetonicum N1-4;x__Clostridium saccharoperbutylacetonicum N1-4(HMT)
M1MBP2	AGF53863.1	Qsr-QssR	subfam_22_QssR	Clostridium saccharoperbutylacetonicum	N1-4(HMT)	Clostridiaceae	chromosome	439	HTH_9TPRs	0	(====> =>)	67	MKKIILAVIATSMLLTNVAFASTKTTHKNTNSTKVTQNNVYSVNSIDPH	NRPS [CP021434.1:671648-770330]	c__Clostridia;o__Eubacteriales;f__Clostridiaceae;g__Clostridium;s__Clostridium saccharoperbutylacetonicum;x__Clostridium saccharoperbutylacetonicum N1-4;x__Clostridium saccharoperbutylacetonicum N1-4(HMT)
G7M783	EHJ01914.1	Qsr-QssR	subfam_22_QssR	Clostridium sp. DL-VIII	DL-VIII	Clostridiaceae	chromosome	433	HTH_9TPRs	0	(<= <====)	85	MKKIVLAVIAMSMLLTNVAFASTKTTHTKNNTVSSMTQNNMYHLDTYDAQ		c__Clostridia;o__Eubacteriales;f__Clostridiaceae;g__Clostridium;x__unclassified Clostridium;s__Clostridium sp. DL-VIII
A0A7G9W5D9	QNO13901.1	Qsr-QssR	subfam_11_QsrB	Alkalicella caledoniensis	LB2	Proteinivoraceae	chromosome	439	HTH_9TPRs	0	(====> =>)	-14	MSFLRKTLATLLVFGVVFSVIIAPLSGSPDDPEGHRPDYIVTETS		c__Clostridia;o__Eubacteriales;f__Proteinivoraceae;g__Alkalicella;s__Alkalicella caledoniensis
A0A410QF08	QAT62418.1	Qsr-QssR	subfam_11_QsrB	Acidilutibacter cellobiosedens	JN-28	Acidilutibacteraceae	chromosome	435	HTH_9TPRs	0	(====> =>)	2	MKKCRKLFAVLFLSLILSIGLNIVSPSTILPDPERINSIIIVNPLGILPDPERI		c__Tissierellia;o__Tissierellales;f__Acidilutibacteraceae;g__Acidilutibacter;s__Acidilutibacter cellobiosedens
Q97CZ5	AAK81615.1	Qsr-QssR	subfam_11_QsrB	Clostridium acetobutylicum	ATCC 824	Clostridiaceae	chromosome	273	HTH_9TPRs	0	(<= <====)	-8	MGNMNSRVKKLLFLVLCSFIIIGYLSVNHISVLASYPGWSW		c__Clostridia;o__Eubacteriales;f__Clostridiaceae;g__Clostridium;s__Clostridium acetobutylicum;x__Clostridium acetobutylicum ATCC 824
Q97TQ8	AAK76786.1	Qsr-QssR	subfam_11_QsrB	Clostridium acetobutylicum	ATCC 824	Clostridiaceae	plasmid	443	HTH_9TPRs	0	(<= <====)	-10	MLLKKHKLAFSVLALTLLFLGVNFLGNNVGLSVSPMTPW		c__Clostridia;o__Eubacteriales;f__Clostridiaceae;g__Clostridium;s__Clostridium acetobutylicum;x__Clostridium acetobutylicum ATCC 824
Q97M74	AAK78305.1	Qsr-QssR	subfam_11_QsrB	Clostridium acetobutylicum	ATCC 824	Clostridiaceae	chromosome	435	HTH_9TPRs	0	(<= <====)	19	MLPKKSNKFILVLILCAIVFVSAFALNTSGTRSLLGAEPTWGWNISKLLF		c__Clostridia;o__Eubacteriales;f__Clostridiaceae;g__Clostridium;s__Clostridium acetobutylicum;x__Clostridium acetobutylicum ATCC 824
A0A6P1YE95	QIB27242.1	Qsr-QssR	subfam_11_QsrB	Caloranaerobacter azorensis	T3-1	Thermohalobacteraceae	chromosome	434	HTH_9TPRs	0	(<= <====)	4	MVLNEKGGGILKIKKLLIVLTIIFTLTIGIGASLGYCDSPDDPEPWSTEPGTLQN		c__Tissierellia;o__Tissierellales;f__Thermohalobacteraceae;g__Caloranaerobacter;s__Caloranaerobacter azorensis
A0A410DXN0	QAA33847.1	Qsr-QssR	subfam_11_QsrB	Clostridium manihotivorum	CT4	Clostridiaceae	chromosome	427	HTH_9TPRs	0	(<= <====)	86	MKSKLPKIIFSAFLTIALSVPILGSVNFNVGSNGHGMININTEDPAEMR		c__Clostridia;o__Eubacteriales;f__Clostridiaceae;g__Clostridium;s__Clostridium manihotivorum
A0A3R5QR53	QAA30529.1	Qsr-QssR	subfam_11_QsrB	Clostridium manihotivorum	CT4	Clostridiaceae	chromosome	430	HTH_9TPRs	0	(<= <====)	85	MRKKISTLLLSVLVLGVLAIPVNSLNLPNTRSTITPMGEPVDPIRG		c__Clostridia;o__Eubacteriales;f__Clostridiaceae;g__Clostridium;s__Clostridium manihotivorum
A0A410DTG4	QAA32376.1	Qsr-QssR	subfam_11_QsrB	Clostridium manihotivorum	CT4	Clostridiaceae	chromosome	425	HTH_9TPRs	0	(====> =>)	87	MKKNFVKTIVSILFVGMFFVPVVGSSVSVHGSTVAPMGGEPGPFMD		c__Clostridia;o__Eubacteriales;f__Clostridiaceae;g__Clostridium;s__Clostridium manihotivorum
A0A3R5UAV6	QAA34011.1	Qsr-QssR	subfam_11_QsrB	Clostridium manihotivorum	CT4	Clostridiaceae	chromosome	425	HTH_9TPRs	0	(<= <====)	78	MKKSFFKAIVTIMFIGMFLVPIVGNNFSIHNGTISATGIQDPGVIE		c__Clostridia;o__Eubacteriales;f__Clostridiaceae;g__Clostridium;s__Clostridium manihotivorum
M1MZ65	AGF56687.1	Qsr-QssR	subfam_11_QsrB	Clostridium saccharoperbutylacetonicum	N1-4(HMT)	Clostridiaceae	chromosome	433	HTH_9TPRs	0	(<= <====)	105	MKKKLIKGVSLFLSCFALTLVLNATTAKTNNSNPAKVHLDESAPWG		c__Clostridia;o__Eubacteriales;f__Clostridiaceae;g__Clostridium;s__Clostridium saccharoperbutylacetonicum;x__Clostridium saccharoperbutylacetonicum N1-4;x__Clostridium saccharoperbutylacetonicum N1-4(HMT)
A0A1W7LWQ5	CUU50895.1	Qsr-QssR	subfam_11_QsrB	Clostridium beijerinckii		Clostridiaceae	chromosome	425	HTH_9TPRs	0	(====> =>)	52	MKNKFMKMLGISLSCLILGLFLSVTAQENSSKVLASGIHIDELAPWG		c__Clostridia;o__Eubacteriales;f__Clostridiaceae;g__Clostridium;s__Clostridium beijerinckii
E8UV92	ADV79035.1	Qsr-QssR	subfam_11_QsrB	Thermoanaerobacter brockii	Ako-1	Thermoanaerobacteraceae	chromosome	428	HTH_9TPRs	0	(====> =>)	99	MIKKLKALLTLVIGIILFTYMAVVIPFENPPVWVICLSCELLPLCGGGCPGLIFDRYGTLQEVDPRCCRRKNNETPNNRQKCQ		c__Clostridia;o__Thermoanaerobacterales;f__Thermoanaerobacteraceae;g__Thermoanaerobacter;s__Thermoanaerobacter brockii;x__Thermoanaerobacter brockii subsp. finnii;x__Thermoanaerobacter brockii subsp. finnii Ako-1
A0A285BFV3	SNX53871.1	Qsr-QssR	subfam_11_QsrB	Thermoanaerobacterium sp. RBIITD	RBIITD	Thermoanaerobacterales Family III. Incertae Sedis	chromosome	439	HTH_9TPRs	0	(<= <====)	103	MKKNILKAIGFVLIFISLSTLVIKIKTYEDPPSIGLNVVITKNVM	NRPS [CP021434.1:3838602-3918420]	c__Clostridia;o__Thermoanaerobacterales;f__Thermoanaerobacterales Family III. Incertae Sedis;g__Thermoanaerobacterium;x__unclassified Thermoanaerobacterium;s__Thermoanaerobacterium sp. RBIITD
D9TNF0	ADL67693.1	Qsr-QssR	subfam_11_QsrB	Thermoanaerobacterium thermosaccharolyticum	DSM 571	Thermoanaerobacterales Family III. Incertae Sedis	chromosome	439	HTH_9TPRs	0	(<= <====)	103	MKKNILKAIGFVLIFISLSTLVIKIKTYEDPPSIGLNVVITKNVM		c__Clostridia;o__Thermoanaerobacterales;f__Thermoanaerobacterales Family III. Incertae Sedis;g__Thermoanaerobacterium;s__Thermoanaerobacterium thermosaccharolyticum;x__Thermoanaerobacterium thermosaccharolyticum DSM 571
A0A1Y0ILA0	ARU61288.1	subfam26	subfam_26	Tumebacillus avium	AR23208	Alicyclobacillaceae	chromosome	391	HTH_9TPRs	0	(====> =>)	31	MKLKAILLIFLFLIGITATTGSILANNVPPIGYSQPVANNVPPIGYIDGLLLASEAPPLPLG		c__Bacilli;o__Bacillales;f__Alicyclobacillaceae;g__Tumebacillus;s__Tumebacillus avium
A0A1Y0IHI7	ARU59962.1	subfam26	subfam_26	Tumebacillus avium	AR23208	Alicyclobacillaceae	chromosome	396	HTH_9TPRs	0	(====> =>)	-1	MKKLLVVGSLFSFLVLGTISTIAVTAPESVYVAENLPINPFSIALT		c__Bacilli;o__Bacillales;f__Alicyclobacillaceae;g__Tumebacillus;s__Tumebacillus avium
A0A1Y0IM54	ARU60635.1	subfam26	subfam_26	Tumebacillus avium	AR23208	Alicyclobacillaceae	chromosome	394	HTH_9TPRs	0.0014	(====> =>)	-1	MKKIAFGAVAIALLISISFAHAETEIAEFRPPGPSIASTVE		c__Bacilli;o__Bacillales;f__Alicyclobacillaceae;g__Tumebacillus;s__Tumebacillus avium
A0A1Y0IJN9	ARU60500.1	subfam26	subfam_26	Tumebacillus avium	AR23208	Alicyclobacillaceae	chromosome	337	HTH_9TPRs	0.0006	(<= <====)	-1	MRKKVLLSLGVAIAVFGLVSVMSLNQHVETKSVAETLPIGPFVMYKG		c__Bacilli;o__Bacillales;f__Alicyclobacillaceae;g__Tumebacillus;s__Tumebacillus avium
A0A223D190	ASS75193.1	subfam26	subfam_26	Tumebacillus algifaecis	THMBR28	Alicyclobacillaceae	chromosome	395	HTH_9TPRs	0	(====> =>)	1	MKRRLAFALLIICALVSLTAKSSAITHSASWSTPEPLGIIANAK	thiopeptide [CP021434.1:3757816-3791815]	c__Bacilli;o__Bacillales;f__Alicyclobacillaceae;g__Tumebacillus;s__Tumebacillus algifaecis
A0A223D573	ASS76749.1	subfam26	subfam_26	Tumebacillus algifaecis	THMBR28	Alicyclobacillaceae	chromosome	393	HTH_9TPRs	0	(<= <====)	-1	MKRKMLLGVGLILVATFVFGSTKMNITAETKPPQPPGIVYLPVY		c__Bacilli;o__Bacillales;f__Alicyclobacillaceae;g__Tumebacillus;s__Tumebacillus algifaecis
C8WYH9	ACV60073.1		subfam_09	Alicyclobacillus acidocaldarius	DSM 446	Alicyclobacillaceae	plasmid	399	9TPRs	0	(<= <====)	6	MKKMLIWASGITASVLGSLVFLPNGAVIPPIMSVIHL		c__Bacilli;o__Bacillales;f__Alicyclobacillaceae;g__Alicyclobacillus;s__Alicyclobacillus acidocaldarius;x__Alicyclobacillus acidocaldarius subsp. acidocaldarius;x__Alicyclobacillus acidocaldarius subsp. acidocaldarius DSM 446
A0A3Q9HRX4	AZR74177.1		subfam_27	Anoxybacter fermentans	DY22613	Anoxybacter	chromosome	329	7TPRs	0	(<= <====)	3	MKRGILFVVLIVILVVYLMNYALTVPTLNTDTKLSGYVKQEIKTTTFEIYLAGFVYPDPGPDTSSLGFSTSA		c__Clostridia;o__Halanaerobiales;x__Halanaerobiales incertae sedis;g__Anoxybacter;s__Anoxybacter fermentans
A0A5B8TEE0	QEA52837.1		subfam_03_PlcR	Loigolactobacillus coryniformis	CBA3616	Lactobacillaceae	chromosome	291	HTH_5TPRs	0.121	(====> =>)	79	MLLETLLIFGGSMLLISLLGIPTQPRHTTDKKDHQQAN	NRPS [CP022657.1:2638670-2706769]	c__Bacilli;o__Lactobacillales;f__Lactobacillaceae;g__Loigolactobacillus;s__Loigolactobacillus coryniformis
A0A2R3JQ24	AVK61650.1		subfam_03_PlcR	Lactobacillus sp. CBA3605	CBA3605	Lactobacillaceae	chromosome	280	HTH_5TPRs	0.7973	(<= <====)	95	MLLAGLLAAAGLAAVAGVVAGNRVPAAQPVRIRPTNRSHQDRR		c__Bacilli;o__Lactobacillales;f__Lactobacillaceae;g__Lactobacillus;x__unclassified Lactobacillus;s__Lactobacillus sp. CBA3605
F9UT06	CCC77737.1		subfam_03_PlcR	Lactiplantibacillus plantarum	WCFS1	Lactobacillaceae	chromosome	280	HTH_5TPRs	0.9713	(<= <====)	92	MLLAGLLAAAGLAAVAGVVAGARVPAAQPVRIKHDQRTSQNRR		c__Bacilli;o__Lactobacillales;f__Lactobacillaceae;g__Lactiplantibacillus;s__Lactiplantibacillus plantarum;x__Lactiplantibacillus plantarum WCFS1
I9L4S7	EIW15241.1		subfam_03_PlcR	Lactiplantibacillus pentosus	KCA1	Lactobacillaceae	chromosome	280	HTH_5TPRs	0.8985	(<= <====)	93	MLLAGLLVAAGLAAVAGVVAGNRVPAAQPVRIKHDQRTPQNRR		c__Bacilli;o__Lactobacillales;f__Lactobacillaceae;g__Lactiplantibacillus;s__Lactiplantibacillus pentosus;x__Lactiplantibacillus pentosus KCA1
A0A1L5LJS3	APO43652.1		subfam_09	Paenibacillus xylanexedens	PAMC 22703	Paenibacillaceae	chromosome	416	HTH_9TPRs	0	(=> <====)	128	MESKGSKFVTTASELCMVTIMLLPFIAGQLHVSEAYAGSAKFSGQQGQKHAVSTETLLELNDPVPVR		c__Bacilli;o__Bacillales;f__Paenibacillaceae;g__Paenibacillus;s__Paenibacillus xylanexedens
A0A7T5ESM5	QQE78007.1		subfam_09	Alicyclobacillus sp. SO9	SO9	Alicyclobacillaceae	chromosome	380	HTH_9TPRs	0	(<= ====>)	87	MKRLTYILLLLTAVTTLNALASVSTTEIPGPGVDVVTTLSQ		c__Bacilli;o__Bacillales;f__Alicyclobacillaceae;g__Alicyclobacillus;x__unclassified Alicyclobacillus;s__Alicyclobacillus sp. SO9
C7RGK2	ACV28613.1		subfam_03_PlcR	Anaerococcus prevotii	DSM 20548	Peptoniphilaceae	chromosome	304	HTH_5TPRs	0.5118	(====> =>)	83	MKLKKAILFVFLLTLSLSSNINRGKQVAGIDLDPDDIIIDMFFVKEDVSLI		c__Tissierellia;o__Tissierellales;f__Peptoniphilaceae;g__Anaerococcus;s__Anaerococcus prevotii;x__Anaerococcus prevotii DSM 20548
A0A220MJ59	ASJ54892.1		subfam_25	Brevibacillus formosus	NF2	Paenibacillaceae	chromosome	418	HTH_9TPRs	0.0022	(<= <====)	26	MKKVLTSAFAAILIGVISSGSTALAGPPEGNGFVAPFPMKPPVIVYGPPEGNG		c__Bacilli;o__Bacillales;f__Paenibacillaceae;g__Brevibacillus;s__Brevibacillus formosus
Q7CC21	AAO83006.1	PrgX-TraA	subfam_19_TraA	Enterococcus faecalis	V583	Enterococcaceae	plasmid	319	HTH_5TPRs	1	(<==== =>)	182	MSKRAMKKIIPLITLFVVTLVG		c__Bacilli;o__Lactobacillales;f__Enterococcaceae;g__Enterococcus;s__Enterococcus faecalis;x__Enterococcus faecalis V583
A0A2Z6BN59	BBD29380.1	PrgX-TraA	subfam_16_PrgX	Enterococcus faecalis	KUB3007	Enterococcaceae	plasmid	281	HTH_5TPRs	1	(<==== =>)	287	MKNKKILSILSIISVLTVTLIS		c__Bacilli;o__Lactobacillales;f__Enterococcaceae;g__Enterococcus;s__Enterococcus faecalis
A0A4U9XQ67	VTS15142.1	ComR	subfam_13_ComR	Streptococcus porcinus	NCTC10710	Streptococcaceae	chromosome	301	HTH_5TPRs	1	(====> =>)	72	MFKKYKYTLLLVGLFLASAALTMTDKDWWHIG	lanthipeptide-class-ii [CP053956.1:10677-34163]	c__Bacilli;o__Lactobacillales;f__Streptococcaceae;g__Streptococcus;s__Streptococcus porcinus
A0A448DD76	VEF04756.1	ComR	subfam_13_ComR	Streptococcus dysgalactiae	NCTC6181	Streptococcaceae	chromosome	303	HTH_5TPRs	0.9998	(<= <====)	86	MFKKIKPYLLLAAVVAFKVARAMNEFDWWNLG		c__Bacilli;o__Lactobacillales;f__Streptococcaceae;g__Streptococcus;x__Streptococcus dysgalactiae group;s__Streptococcus dysgalactiae;x__Streptococcus dysgalactiae subsp. equisimilis
A0A4P8SHT2	QCR33424.1	subfam10	subfam_02_Rgg	Lysinibacillus sp. SGAir0095	SGAir0095	Bacillaceae	chromosome	296	HTH_5TPRs	1	(<==== =>)	111	MKKTFNIIKLTVIATAILISTTPVIKPMAWLIGYE		c__Bacilli;o__Bacillales;f__Bacillaceae;g__Lysinibacillus;x__unclassified Lysinibacillus;s__Lysinibacillus sp. SGAir0095
A0A6G7Y1A2	QIK70620.1	subfam10	subfam_10	Erysipelothrix sp. HDW6C	HDW6C	Erysipelotrichaceae	chromosome	314	HTH_5TPRs	0.9425	(====> =>)	57	MKKSMTYAVSGLVFIVLMFLATLQETRSINSDITHRGSQNISQQAPLRLHEEKAAYYAIRKDDFTFKIVLSAVASLQVFIVLNKFLPIQNEKAHD		c__Erysipelotrichia;o__Erysipelotrichales;f__Erysipelotrichaceae;g__Erysipelothrix;x__unclassified Erysipelothrix;s__Erysipelothrix sp. HDW6C
F4BN04	AEB29309.1	subfam10	subfam_10	Carnobacterium sp. 17-4	2023-04-17	Carnobacteriaceae	chromosome	302	HTH_5TPRs	1	(<==== =>)	100	MKKMFKKLLALLPVIWFMGGGG	LAP [CP002508.1:369357-391830]	c__Bacilli;o__Lactobacillales;f__Carnobacteriaceae;g__Carnobacterium;x__unclassified Carnobacterium;s__Carnobacterium sp. 17-4
U5S7M3	AGY81200.1	subfam10	subfam_10	Carnobacterium inhibens	WN1359	Carnobacteriaceae	chromosome	297	HTH_5TPRs	0.9999	(<==== =>)	99	MKKILKKLIAFLPVIWFMGGGG		c__Bacilli;o__Lactobacillales;f__Carnobacteriaceae;g__Carnobacterium;s__Carnobacterium inhibens;x__Carnobacterium inhibens subsp. gilichinskyi
A0A6G7WHI8	QIK51691.1	subfam10	subfam_10	Jeotgalibaca porci	CCUG 69148	Carnobacteriaceae	chromosome	293	HTH_5TPRs	0.9998	(<==== =>)	114	MKKLAKKGKRLVVFLAVFTLFTSPLLIGKSPVSTTQSLGDVWLIGGE		c__Bacilli;o__Lactobacillales;f__Carnobacteriaceae;g__Jeotgalibaca;s__Jeotgalibaca porci
A0A3Q9BK89	AZP04209.1	subfam10	subfam_10	Jeotgalibaca ciconiae	H21T32	Carnobacteriaceae	chromosome	295	HTH_5TPRs	0.9992	(<= ====>)	118	MKKLVKKGKRFIALASALALVASPILINVASTTAMGGGDIWLIGGW		c__Bacilli;o__Lactobacillales;f__Carnobacteriaceae;g__Jeotgalibaca;s__Jeotgalibaca ciconiae
A0A6G7K9G3	QII81903.1	subfam10	subfam_10	Jeotgalibaca arthritidis	CECT 9157	Carnobacteriaceae	chromosome	296	HTH_5TPRs	0.9992	(<= ====>)	119	MKKFVNKGKRFIMLASALALVASPFLINVASTLGDAWLIGGV		c__Bacilli;o__Lactobacillales;f__Carnobacteriaceae;g__Jeotgalibaca;s__Jeotgalibaca arthritidis
A0A133MT81	QAA20936.1	subfam10	subfam_10	Enterococcus faecium	CBA7134	Enterococcaceae	chromosome	276	HTH_5TPRs	0.9996	(<= ====>)	149	MIRKMLIIFVTTIVVSSLVLTSTAIVSLASELDTTTIKADVYKNDSYIDTNGNRGTGRITLTEARWSSTYDFRW		c__Bacilli;o__Lactobacillales;f__Enterococcaceae;g__Enterococcus;s__Enterococcus faecium
G7SEP2	AER20269.1	subfam10	subfam_10	Streptococcus suis	D12	Streptococcaceae	chromosome	288	HTH_5TPRs	0.909	(<==== =>)	339	MKKFAKLGFALGIACSLMVSTVAFADFVDGGEWHYGVGWTGTYGYSNYHHPTRSHTATVRNGQHENRQRQGAGIWAKASITKIPPTGMEYFYGF		c__Bacilli;o__Lactobacillales;f__Streptococcaceae;g__Streptococcus;s__Streptococcus suis;x__Streptococcus suis D12
A0A2I5KI81	ATZ04524.1	subfam10	subfam_10	Streptococcus suis	CZ130302	Streptococcaceae	chromosome	288	HTH_5TPRs	0.9717	(<==== =>)	334	MKKFAKLVFAVGIACSLMASTVAFADFVEGGEWHYGVGWTGTYGYSNYHHPTRSHTATVRNGQHENRQRQGAGIWAKASITKIPPTGMEYFYGF		c__Bacilli;o__Lactobacillales;f__Streptococcaceae;g__Streptococcus;s__Streptococcus suis
A0A2S2F733	AWL26730.1	subfam10	subfam_10	Streptococcus suis	HN105	Streptococcaceae	chromosome	286	HTH_5TPRs	0.9992	(<= ====>)	195	MKKKVTYMTIAILVLLISVIRIFGEPDEDIYETQPATHLVG		c__Bacilli;o__Lactobacillales;f__Streptococcaceae;g__Streptococcus;s__Streptococcus suis
A0A2I5KHZ4	ATZ04425.1	subfam10	subfam_10	Streptococcus suis	CZ130302	Streptococcaceae	chromosome	296	HTH_5TPRs	0.9987	(<= ====>)	196	MKKKVAYMTIAILILLISVIRILGLPEENPLETQPATHLVG		c__Bacilli;o__Lactobacillales;f__Streptococcaceae;g__Streptococcus;s__Streptococcus suis
A0A2I5KRB1	AUA19886.1	subfam10	subfam_10	Streptococcus suis	AH681	Streptococcaceae	chromosome	286	HTH_5TPRs	0.9982	(<= ====>)	195	MKKKAAYMTIIILVLLISIIRTFGLPEEDIYETQPATHLVG		c__Bacilli;o__Lactobacillales;f__Streptococcaceae;g__Streptococcus;s__Streptococcus suis
A0A3R8S8M5	QPO26313.1	subfam10	subfam_10	Streptococcus suis	YZDH1	Streptococcaceae	chromosome	286	HTH_5TPRs	0.9978	(<= ====>)	196	MKKKVACLTIVILVLLSSVIRTFGLPEEDIYETQPTTHLVGEVIYKIVRTVLIWKKI		c__Bacilli;o__Lactobacillales;f__Streptococcaceae;g__Streptococcus;s__Streptococcus suis
F8DHW7	AEH56895.1	subfam10	subfam_10	Streptococcus parasanguinis	ATCC 15912	Streptococcaceae	chromosome	282	HTH_5TPRs	0.9997	(<= ====>)	364	MKFYKIFLTSLTIVISCCLICPVFADWVSGGVWSYGANHDPNNWGAFSNYYHDYQYHWSSVTRARDSKSKYGTAPAHQTSKAFINTNLGEVAYFNYGF		c__Bacilli;o__Lactobacillales;f__Streptococcaceae;g__Streptococcus;s__Streptococcus parasanguinis;x__Streptococcus parasanguinis ATCC 15912
A0A7H8V470	QLB51334.1	subfam10	subfam_10	Streptococcus sanguinis	CGMH010	Streptococcaceae	chromosome	269	HTH_5TPRs	1	(<==== =>)	389	MKIRIKNKTLALLATVSLGFGH		c__Bacilli;o__Lactobacillales;f__Streptococcaceae;g__Streptococcus;s__Streptococcus sanguinis
A0A448D4L8	VEE84334.1	subfam10	subfam_10	Streptococcus milleri	NCTC10708	Streptococcaceae	chromosome	300	HTH_5TPRs	0.9976	(<= ====>)	93	MKKKLFLNLIFIAIVAVSLIPWVPIGLGQY		c__Bacilli;o__Lactobacillales;f__Streptococcaceae;g__Streptococcus;s__Streptococcus milleri
A0A7G9AYC3	QNL42304.1	subfam10	subfam_10	Streptococcus sp. NSJ-72	NSJ-72	Streptococcaceae	chromosome	299	HTH_5TPRs	0.9999	(<= ====>)	93	MKKKLFLNLIFIAIVAVSLIPWVPIGLGQY		c__Bacilli;o__Lactobacillales;f__Streptococcaceae;g__Streptococcus;x__unclassified Streptococcus;s__Streptococcus sp. NSJ-72
A0A3S4NUA8	VEE84188.1	subfam10	subfam_10	Streptococcus milleri	NCTC10708	Streptococcaceae	chromosome	284	HTH_5TPRs	0.9986	(<= ====>)	117	MRTACLQLMILLLLYPSIWPF		c__Bacilli;o__Lactobacillales;f__Streptococcaceae;g__Streptococcus;s__Streptococcus milleri
F2QFT3	CBZ01502.1	subfam10	subfam_10	Streptococcus oralis	Uo5	Streptococcaceae	chromosome	288	HTH_5TPRs	1	(<= ====>)	378	MKKLVKIGVATVMACGLLATTNVLAVWVGGGQWNYGVGWTGTFGYSDYLHSTRSHTATVRHGGRISRDRETPGVWAQASLTKIPPTGLEYFYGF		c__Bacilli;o__Lactobacillales;f__Streptococcaceae;g__Streptococcus;s__Streptococcus oralis;x__Streptococcus oralis Uo5
A0A387B4I6	AYF96658.1	subfam10	subfam_10	Streptococcus gwangjuense	ChDC B345	Streptococcaceae	chromosome	287	HTH_5TPRs	1	(<==== =>)	381	MRKLVKIGIASLMVCGILATTNALAVWVDGGQWNYGVGWTGTFGYSDYLHSTRSHTATVKHGGRISKDREDPEVWAKASLNKIPPTGLEYFYGF		c__Bacilli;o__Lactobacillales;f__Streptococcaceae;g__Streptococcus;s__Streptococcus gwangjuense
A0A7G1IQM5	BCJ09749.1	subfam10	subfam_10	Streptococcus mitis	Nm-65	Streptococcaceae	chromosome	296	HTH_5TPRs	1	(<==== =>)	382	MRKLVKIGVASLMVCGILATTNALAVWVDGGQWNYGVGWTGTFGYSDYLHSTRYHTATVKDGNKFSKDYAKPEAWARASLTKIPPTGMEYFYGFE		c__Bacilli;o__Lactobacillales;f__Streptococcaceae;g__Streptococcus;s__Streptococcus mitis
D5H0M3	CBL49558.1	subfam14	subfam_14	Lactobacillus crispatus	ST1	Lactobacillaceae	chromosome	274	HTH_5TPRs	1	(====> =>)	196	MLAATLLATTVTNPLAEVVAADAVQQPNQKGISSEKNNDIKLLQEQIDQFDKFVVVKDNSYVLDSKVNQNFSTNEVLVVKEMLILK		c__Bacilli;o__Lactobacillales;f__Lactobacillaceae;g__Lactobacillus;s__Lactobacillus crispatus;x__Lactobacillus crispatus ST1
A0A226V1P2	QGY95608.1	subfam14	subfam_14	Lactobacillus crispatus	DC21.1	Lactobacillaceae	chromosome	273	HTH_5TPRs	1	(<= <====)	136	MKSISRKLVSLSLVGLVGTTLLTFSSKVDAMNLLNTTPSKVYYNDGAYSGYLYRNSTWMDHNFKTNRNRWVSMYSGNVRLISRGLVPNN		c__Bacilli;o__Lactobacillales;f__Lactobacillaceae;g__Lactobacillus;s__Lactobacillus crispatus
Q5FMT7	AAV41987.1	subfam14	subfam_14	Lactobacillus acidophilus	NCFM	Lactobacillaceae	chromosome	271	HTH_5TPRs	1	(====> =>)	181	MKKFLLFSAAVLTLGISVAGTTSVASAATNSDSKETVSFNVQNVTNNEQLANSIFSMKNALPHTAAPGGVPGGWSRVPGHSDTGWKVWHRW		c__Bacilli;o__Lactobacillales;f__Lactobacillaceae;g__Lactobacillus;s__Lactobacillus acidophilus;x__Lactobacillus acidophilus NCFM
F0NX47	ADX71043.1	subfam14	subfam_14	Lactobacillus helveticus	H10	Lactobacillaceae	chromosome	290	HTH_5TPRs	1	(====> =>)	177	MKKLSKLTAQAAGAVSRCTYC		c__Bacilli;o__Lactobacillales;f__Lactobacillaceae;g__Lactobacillus;s__Lactobacillus helveticus;x__Lactobacillus helveticus H10
K8E6J0	CCO12437.2	subfam14	subfam_02_Rgg	Carnobacterium maltaromaticum	LMA28	Carnobacteriaceae	chromosome	306	HTH_5TPRs	1	(====> <=)	112	MKLKFTIFFNIFLFGIFMMESIPAKTEDVQLNVNNSLSEVDSKKRVKEKEYKNNLVPKTGGEWLLLIVFIMWFVSFLLLYLFNMISHVLK		c__Bacilli;o__Lactobacillales;f__Carnobacteriaceae;g__Carnobacterium;s__Carnobacterium maltaromaticum;x__Carnobacterium maltaromaticum LMA28
A0A5P2TVV6	QEU48466.1	Rgg	subfam_02_Rgg	Schleiferilactobacillus harbinensis	NSMJ42	Lactobacillaceae	chromosome	293	HTH_5TPRs	1	(<==== =>)	31	MDKLIRSLVLIILLGGVLFPLPIDPQPGSGRNHVPPVQVVVNAEEK		c__Bacilli;o__Lactobacillales;f__Lactobacillaceae;g__Schleiferilactobacillus;s__Schleiferilactobacillus harbinensis
Q9CDL4	AAK06303.1	Rgg	subfam_12	Lactococcus lactis	IL1403	Streptococcaceae	incomplete_prophage	294	HTH_5TPRs	1	(<= <====)	219	MKMNLKKQIFVLSTLLVTTGAIGVTSVSAT		c__Bacilli;o__Lactobacillales;f__Streptococcaceae;g__Lactococcus;s__Lactococcus lactis;x__Lactococcus lactis subsp. lactis;x__Lactococcus lactis subsp. lactis Il1403
G9WIW9	EHN58418.1	Rgg	subfam_02_Rgg	Oenococcus kitaharae	DSM 17330	Lactobacillaceae	chromosome	290	HTH_5TPRs	1	(<==== =>)	29	MLDYKNKKLNPARRGRIKMKKASSLILLIFGVIIVIGGSLQAEHKSKPIVSAQQYLQK		c__Bacilli;o__Lactobacillales;f__Lactobacillaceae;g__Oenococcus;s__Oenococcus kitaharae;x__Oenococcus kitaharae DSM 17330
G9WIX1	EHN58420.1	Rgg	subfam_02_Rgg	Oenococcus kitaharae	DSM 17330	Lactobacillaceae	chromosome	290	HTH_5TPRs	1	(=> <====)	66	MKKASSLILLIFGVIIVIGGSLQAEHKSKPIVSAQQYLQK		c__Bacilli;o__Lactobacillales;f__Lactobacillaceae;g__Oenococcus;s__Oenococcus kitaharae;x__Oenococcus kitaharae DSM 17330
A0A7M1KSS6	QOQ79303.1	Rgg	subfam_02_Rgg	Aerococcus urinaeequi	T43	Aerococcaceae	chromosome	302	HTH_5TPRs	0.9936	(<= ====>)	84	MKQKILSLLTTIAIFGIIGVL		c__Bacilli;o__Lactobacillales;f__Aerococcaceae;g__Aerococcus;s__Aerococcus urinaeequi
A0A0X8GYF8	AMC92519.1	Rgg	subfam_02_Rgg	Erysipelothrix larvae	LV19	Erysipelotrichaceae	chromosome	287	HTH_5TPRs	1	(=> <====)	96	MRKVVLLCAAGMSTSMLVKNISVAAKEEDYEIEVTAHTISDAKSVVPGSDIVLLGPQVRFNLNGVKDKFPDIPVKVMDMEAYGKMDGKKIVALIRKTLND		c__Erysipelotrichia;o__Erysipelotrichales;f__Erysipelotrichaceae;g__Erysipelothrix;s__Erysipelothrix larvae
A0A387BG42	AYG01244.1	Rgg	subfam_02_Rgg	Lactococcus allomyrinae	1JSPR-7	Streptococcaceae	chromosome	287	HTH_5TPRs	0.9996	(<= <====)	86	MNYSQISGAKAPKYALIAVVALAAGLFSTTAELKASADTVTTPVAIAPLTQVMDDGGGTYAYVGNGLYYNTVSGGYYKLVNGQFKFYTDYLA		c__Bacilli;o__Lactobacillales;f__Streptococcaceae;g__Lactococcus;s__Lactococcus allomyrinae
A0A0B8R220	ARE20925.1	Rgg	subfam_02_Rgg	Lactococcus lactis	UC06	Streptococcaceae	chromosome	298	HTH_5TPRs	1	(<= ====>)	277	MKKYKFIYFLTVITVAILSYPIIIW		c__Bacilli;o__Lactobacillales;f__Streptococcaceae;g__Lactococcus;s__Lactococcus lactis;x__Lactococcus lactis subsp. lactis
A0A387B9W1	AYG00625.1	Rgg	subfam_02_Rgg	Lactococcus allomyrinae	1JSPR-7	Streptococcaceae	chromosome	295	HTH_5TPRs	0.9996	(<==== =>)	124	MKKLKFTLLLVALVSLVVGFVEVLPWG		c__Bacilli;o__Lactobacillales;f__Streptococcaceae;g__Lactococcus;s__Lactococcus allomyrinae
G7SDC7	AER18617.1	Rgg	subfam_02_Rgg	Streptococcus suis	D12	Streptococcaceae	chromosome	286	HTH_5TPRs	1	(====> =>)	262	MMKKSLVLGALAMLGFVTVGLLTTNSSSASAETEGKVVLFGKVDFSDDEEQDTDEESEEIATESDDASWLENFITTHKTPFSKTVKK		c__Bacilli;o__Lactobacillales;f__Streptococcaceae;g__Streptococcus;s__Streptococcus suis;x__Streptococcus suis D12
A0A239T000	SNU90448.1	Rgg	subfam_02_Rgg	Streptococcus merionis	NCTC13788	Streptococcaceae	chromosome	286	HTH_5TPRs	1	(<= <====)	270	MKKATVILLVVGISILTLFEFVKPSIEKSSNNKFITFGKVDFSDDDDYEYDESEDYEYESDETNWFEDFIKNHKTPFSKTIQK		c__Bacilli;o__Lactobacillales;f__Streptococcaceae;g__Streptococcus;s__Streptococcus merionis
A0A239XEA8	SNV45037.1	Rgg	subfam_02_Rgg	Streptococcus acidominimus	NCTC11291	Streptococcaceae	chromosome	289	HTH_5TPRs	1	(<= <====)	271	MKKTLKLGTIALLGVLGFTLFTITKNEPQIAAAKNKWVIFGPVDFSDDEDDLEVDYDDAEGEDDKGNWLENFIKNHKTPFSKTIEK		c__Bacilli;o__Lactobacillales;f__Streptococcaceae;g__Streptococcus;s__Streptococcus acidominimus
A0A5C4NZD7	QGU81105.1	Rgg	subfam_02_Rgg	Streptococcus salivarius	ICDC2	Streptococcaceae	chromosome	285	HTH_5TPRs	1	(<= <====)	78	MKKLLIAGGLVALGIAAFLFNSGTTTNNSASASTEDKVVLFGKVDFSDDDDKDTDVSSSKKDDDHEESWLEHFIKTHKNHFSKTIRK		c__Bacilli;o__Lactobacillales;f__Streptococcaceae;g__Streptococcus;s__Streptococcus salivarius
A0A2I5KLF7	AUA18186.1	Rgg	subfam_02_Rgg	Streptococcus suis	AH681	Streptococcaceae	chromosome	288	HTH_5TPRs	1	(====> <=)	-4	MKKNISIIVLALLLSIPIVIDPLSNPVPILLTSYF		c__Bacilli;o__Lactobacillales;f__Streptococcaceae;g__Streptococcus;s__Streptococcus suis
A0A2X3SEZ5	QGM19015.1	Rgg	subfam_02_Rgg	Streptococcus equi	TN-714097	Streptococcaceae	chromosome	287	HTH_5TPRs	1	(====> =>)	336	MATLERHHKMLLLSMALGAASWLALGLISLPNLAGALGISTANANTTVNLLSAYSTVSSVVAIVGAVTGVGSIGAGIAATVLYLIKQKGKAAAALW		c__Bacilli;o__Lactobacillales;f__Streptococcaceae;g__Streptococcus;x__Streptococcus dysgalactiae group;s__Streptococcus equi;x__Streptococcus equi subsp. zooepidemicus
F5WXP8	BAK29055.1	Rgg	subfam_02_Rgg	Streptococcus gallolyticus	ATCC 43143	Streptococcaceae	chromosome	288	HTH_5TPRs	1	(=> <====)	96	MLKRLINLLPILIFLLLPLI		c__Bacilli;o__Lactobacillales;f__Streptococcaceae;g__Streptococcus;s__Streptococcus gallolyticus;x__Streptococcus gallolyticus subsp. gallolyticus;x__Streptococcus gallolyticus subsp. gallolyticus ATCC 43143
A0A859ENS0	QKQ44339.1	Rgg	subfam_02_Rgg	Streptococcus sanguinis	FDAARGOS_770	Streptococcaceae	chromosome	289	HTH_5TPRs	0.9996	(<= ====>)	237	MKMASIFWIMTCLIPLP		c__Bacilli;o__Lactobacillales;f__Streptococcaceae;g__Streptococcus;s__Streptococcus sanguinis
A0A2X3VKT6	SQF34127.1	Rgg	subfam_02_Rgg	Streptococcus sanguinis	NCTC11085	Streptococcaceae	chromosome	289	HTH_5TPRs	0.9993	(<==== =>)	238	MKTAFIFWIMTCLIPLP		c__Bacilli;o__Lactobacillales;f__Streptococcaceae;g__Streptococcus;s__Streptococcus sanguinis
Q5M4L6	AAV60583.1	Rgg	subfam_02_Rgg	Streptococcus thermophilus	LMG 18311	Streptococcaceae	chromosome	288	HTH_5TPRs	1	(<= ====>)	77	MNKESFLAILLLIFESIIVIAVG	RRE-containing [CP049742.1:3030869-3052006]	c__Bacilli;o__Lactobacillales;f__Streptococcaceae;g__Streptococcus;s__Streptococcus thermophilus;x__Streptococcus thermophilus LMG 18311
A0A6I6I7J9	QGX44245.1	Rgg	subfam_02_Rgg	Streptococcus equinus	CNU 77-23	Streptococcaceae	chromosome	287	HTH_5TPRs	1	(<==== =>)	80	MKTNKLLITFLSLLSTIIVIGVG		c__Bacilli;o__Lactobacillales;f__Streptococcaceae;g__Streptococcus;s__Streptococcus equinus
A0A0Z8EDW7	AWL26606.1	Rgg	subfam_02_Rgg	Streptococcus suis	HN105	Streptococcaceae	chromosome	287	HTH_5TPRs	1	(<==== =>)	91	MKKYHLLTLLFVILEGIIVIGVG		c__Bacilli;o__Lactobacillales;f__Streptococcaceae;g__Streptococcus;s__Streptococcus suis
B4U262	ACG62079.1	Rgg	subfam_02_Rgg	Streptococcus equi	MGCS10565; ATCC BAA1716	Streptococcaceae	chromosome	268	HTH_5TPRs	1	(<= ====>)	144	MNKRHFLMLLLMVLEEIIVIVVGYL		c__Bacilli;o__Lactobacillales;f__Streptococcaceae;g__Streptococcus;x__Streptococcus dysgalactiae group;s__Streptococcus equi;x__Streptococcus equi subsp. zooepidemicus;x__Streptococcus equi subsp. zooepidemicus MGCS10565
A0A7H8V064	QLB49873.1	Rgg	subfam_02_Rgg	Streptococcus sanguinis	CGMH058	Streptococcaceae	chromosome	287	HTH_5TPRs	1	(<= ====>)	90	MNKQKLIPLLFLLFEGIIVIVVG		c__Bacilli;o__Lactobacillales;f__Streptococcaceae;g__Streptococcus;s__Streptococcus sanguinis
F8LYE6	CCC20283.1	Rgg	subfam_02_Rgg	Streptococcus thermophilus	JIM 8232	Streptococcaceae	chromosome	286	HTH_5TPRs	1	(<==== =>)	90	MKKQILLTLLLVVFEGIIVIVVG		c__Bacilli;o__Lactobacillales;f__Streptococcaceae;g__Streptococcus;s__Streptococcus thermophilus;x__Streptococcus thermophilus JIM 8232
C0MFK1	CAX00635.1	Rgg	subfam_02_Rgg	Streptococcus equi	H70	Streptococcaceae	chromosome	287	HTH_5TPRs	1	(<==== =>)	90	MKKQKLLPILFLLFEGIIIIVVG		c__Bacilli;o__Lactobacillales;f__Streptococcaceae;g__Streptococcus;x__Streptococcus dysgalactiae group;s__Streptococcus equi;x__Streptococcus equi subsp. zooepidemicus
A0A3P5Y8E1	QJD13311.1	Rgg	subfam_02_Rgg	Streptococcus canis	HL_100	Streptococcaceae	chromosome	286	HTH_5TPRs	1	(<= ====>)	90	MKNQKLLPLLFLLFEGIIIIVVG		c__Bacilli;o__Lactobacillales;f__Streptococcaceae;g__Streptococcus;s__Streptococcus canis
G3FEJ7	SQF24121.1	Rgg	subfam_02_Rgg	Streptococcus thermophilus	NCTC12958	Streptococcaceae	chromosome	287	HTH_5TPRs	1	(====> =>)	94	MKNFQALLKVTKSSGVKSDAFYARSIKCP		c__Bacilli;o__Lactobacillales;f__Streptococcaceae;g__Streptococcus;s__Streptococcus thermophilus
A0A345VKN9	AXJ13291.1	Rgg	subfam_02_Rgg	Streptococcus pluranimalium	14A0014	Streptococcaceae	chromosome	280	HTH_5TPRs	1	(<= ====>)	81	MRRCFKLISIFALLMDIIIIVGG		c__Bacilli;o__Lactobacillales;f__Streptococcaceae;g__Streptococcus;s__Streptococcus pluranimalium
Q8DYJ0	AAN00357.1	Rgg	subfam_02_Rgg	Streptococcus agalactiae	2603V/R	Streptococcaceae	intact_prophage	282	HTH_5TPRs	0.9886	(<==== =>)	87	MKKINKALLFTLIMDILIIVGG		c__Bacilli;o__Lactobacillales;f__Streptococcaceae;g__Streptococcus;s__Streptococcus agalactiae;x__Streptococcus agalactiae serogroup V;x__Streptococcus agalactiae 2603V/R
C5WF66	BAH81031.1	Rgg	subfam_02_Rgg	Streptococcus dysgalactiae	GGS_124	Streptococcaceae	questionable_prophage	284	HTH_5TPRs	1	(<= ====>)	89	MKKINKALLLTLIMDILIIVGG	T3PKS [CP018622.1:3645404-3685241]	c__Bacilli;o__Lactobacillales;f__Streptococcaceae;g__Streptococcus;x__Streptococcus dysgalactiae group;s__Streptococcus dysgalactiae;x__Streptococcus dysgalactiae subsp. equisimilis;x__Streptococcus dysgalactiae subsp. equisimilis GGS_124
Q9A132	AAK33497.1	Rgg	subfam_02_Rgg	Streptococcus pyogenes	SF370	Streptococcaceae	chromosome	288	HTH_5TPRs	1	(<= ====>)	88	MKKVNKALLFTLIMDILIIVGG		c__Bacilli;o__Lactobacillales;f__Streptococcaceae;g__Streptococcus;s__Streptococcus pyogenes;x__Streptococcus pyogenes serotype M1;x__Streptococcus pyogenes M1 GAS
A0A1E1GA66	BAV79647.1	Rgg	subfam_02_Rgg	Streptococcus sp. NPS 308	NPS 308	Streptococcaceae	chromosome	280	HTH_5TPRs	1	(<==== =>)	78	MLKISKFTKYLLISLLFLDIIIIVGG		c__Bacilli;o__Lactobacillales;f__Streptococcaceae;g__Streptococcus;x__unclassified Streptococcus;s__Streptococcus sp. NPS 308
A0A380KXM9	QGS42056.1	Rgg	subfam_02_Rgg	Streptococcus mitis	FDAARGOS_684	Streptococcaceae	chromosome	282	HTH_5TPRs	1	(<==== =>)	80	MKKILKNSLILLLVMDIIIVGG		c__Bacilli;o__Lactobacillales;f__Streptococcaceae;g__Streptococcus;s__Streptococcus mitis
A0A4U9YQS3	VTS29403.1	Rgg	subfam_02_Rgg	Streptococcus porcinus	NCTC10710	Streptococcaceae	chromosome	284	HTH_5TPRs	0.9999	(<= ====>)	90	MKKVLKSTPILLVIVDIIIIAGG		c__Bacilli;o__Lactobacillales;f__Streptococcaceae;g__Streptococcus;s__Streptococcus porcinus
A0A3S4SG61	VEE80791.1	Rgg	subfam_02_Rgg	Streptococcus milleri	NCTC10708	Streptococcaceae	chromosome	283	HTH_5TPRs	1	(<==== =>)	78	MKKISKLLPILILAMDIIIIVGR		c__Bacilli;o__Lactobacillales;f__Streptococcaceae;g__Streptococcus;s__Streptococcus milleri
Q9A103	AAK33528.1	Rgg	subfam_02_Rgg	Streptococcus pyogenes	SF370	Streptococcaceae	chromosome	283	HTH_5TPRs	1	(<==== =>)	79	MKKISKFLPILILAMDIIIIVGG		c__Bacilli;o__Lactobacillales;f__Streptococcaceae;g__Streptococcus;s__Streptococcus pyogenes;x__Streptococcus pyogenes serotype M1;x__Streptococcus pyogenes M1 GAS
C1CE45	ACO18666.1	Rgg	subfam_02_Rgg	Streptococcus pneumoniae	JJA	Streptococcaceae	chromosome	284	HTH_5TPRs	1	(<==== =>)	79	MKKISKFLPILVLVMDIIII		c__Bacilli;o__Lactobacillales;f__Streptococcaceae;g__Streptococcus;s__Streptococcus pneumoniae;x__Streptococcus pneumoniae JJA
A0A7Z9D2C2	VEF05452.1	Rgg	subfam_02_Rgg	Streptococcus equi	NCTC6180	Streptococcaceae	chromosome	283	HTH_5TPRs	1	(<==== =>)	81	MKKISKFLSILMLVMDIIIIVGG		c__Bacilli;o__Lactobacillales;f__Streptococcaceae;g__Streptococcus;x__Streptococcus dysgalactiae group;s__Streptococcus equi;x__Streptococcus equi subsp. zooepidemicus
A0A6P1X321	QHW38036.1	Rgg	subfam_02_Rgg	Staphylococcus sp. MI 10-1553	MI 10-1553	Staphylococcaceae	chromosome	284	HTH_5TPRs	1	(<= ====>)	80	MKKISKIFPVFFLVMDIIIIVGGVTMKEPVIEIRNSYKMLTFSIKHFSQIFLKLREN		c__Bacilli;o__Bacillales;f__Staphylococcaceae;g__Staphylococcus;x__unclassified Staphylococcus;s__Staphylococcus sp. MI 10-1553
Q5M4D0	AAV60696.1	Rgg	subfam_02_Rgg	Streptococcus thermophilus	LMG 18311	Streptococcaceae	chromosome	284	HTH_5TPRs	1	(<= ====>)	81	MEKVSKILPILILVMDIIIIVGG		c__Bacilli;o__Lactobacillales;f__Streptococcaceae;g__Streptococcus;s__Streptococcus thermophilus;x__Streptococcus thermophilus LMG 18311
A9KPE5	ABX43219.1	subfam28	subfam_28	Lachnoclostridium phytofermentans	ISDg	Lachnospiraceae	chromosome	316	HTH_5TPRs	0.0003	(<= ====>)	197	MGKKLLVILSVVVLASNLLCFASVSNETKSTNQIQLCDQAGLIVNLPVKL		c__Clostridia;o__Eubacteriales;f__Lachnospiraceae;g__Lachnoclostridium;s__Lachnoclostridium phytofermentans;x__Lachnoclostridium phytofermentans ISDg
A0A6S6QSW8	BCJ92736.1	subfam28	subfam_28	Anaerocolumna cellulosilytica	SN021	Lachnospiraceae	chromosome	314	HTH_5TPRs	0.5477	(<==== =>)	99	MKKFIVKFRYYLALLFIITTISSVSPLFSLNTTSDGIFTTANDGGKWMFEYR		c__Clostridia;o__Eubacteriales;f__Lachnospiraceae;g__Anaerocolumna;s__Anaerocolumna cellulosilytica
A0A6P1TLL5	QHQ60545.1	subfam28	subfam_28	Anaerocolumna sedimenticola	CBA3638	Lachnospiraceae	chromosome	316	HTH_5TPRs	0.0007	(<==== =>)	99	MRKLISKLRYFLALAIIALTISNVTLLSNQFKPSEGITASSNSGNWYFESR		c__Clostridia;o__Eubacteriales;f__Lachnospiraceae;g__Anaerocolumna;s__Anaerocolumna sedimenticola
A0A7G9W468	QNO13480.1	PlcR-TprA_outgroup	subfam_03_PlcR	Alkalicella caledoniensis	LB2	Proteinivoraceae	chromosome	303	HTH_5TPRs	0.3665	(====> <=)	-6	MKKNLVALILLVVLVITGIVSVGGTKSMLFSGEDDSIEWNALKNGHDL		c__Clostridia;o__Eubacteriales;f__Proteinivoraceae;g__Alkalicella;s__Alkalicella caledoniensis
Q8R6S1	AAM25833.1	PlcR-TprA_outgroup	subfam_03_PlcR	Caldanaerobacter subterraneus	MB4	Thermoanaerobacteraceae	chromosome	258	HTH_5TPRs	0.8869	(<= ====>)	330	MKKLTPVVFLLLFLFTTISYASYKHPFDASAQGGSIVPNYYIDCYCKEILIPDIDGVVTMHCECCDKYDPYGNYITTECSTCSWGSCSY		c__Clostridia;o__Thermoanaerobacterales;f__Thermoanaerobacteraceae;g__Caldanaerobacter;s__Caldanaerobacter subterraneus;x__Caldanaerobacter subterraneus subsp. tengcongensis;x__Caldanaerobacter subterraneus subsp. tengcongensis MB4
D7ASA6	ADH61671.1	PlcR-TprA_outgroup	subfam_03_PlcR	Thermoanaerobacter mathranii	A3	Thermoanaerobacteraceae	chromosome	310	HTH_5TPRs	0.7594	(<= ====>)	100	MRRKLLVIFFIVTLLLHSWCFSVIGNVESIGPMGEKDIIDWHSLVADK		c__Clostridia;o__Thermoanaerobacterales;f__Thermoanaerobacteraceae;g__Thermoanaerobacter;s__Thermoanaerobacter mathranii;x__Thermoanaerobacter mathranii subsp. mathranii;x__Thermoanaerobacter mathranii subsp. mathranii str. A3
A0A7I8DRW5	BCK00045.1	PlcR-TprA_outgroup	subfam_03_PlcR	Anaerocolumna chitinilytica	CTTW	Lachnospiraceae	chromosome	313	HTH_5TPRs	0.0496	(=> <====)	9	MSPIKNALTIILIIVTLNLVIFNAPLNPAATTDNGFHILNDMPEKD		c__Clostridia;o__Eubacteriales;f__Lachnospiraceae;g__Anaerocolumna;s__Anaerocolumna chitinilytica
D4K1I0	CBL00129.1	PlcR-TprA_outgroup	subfam_03_PlcR	Faecalibacterium prausnitzii	L2/6	Oscillospiraceae	chromosome	305	HTH_5TPRs	0.1273	(====> <=)	-4	MMKRIFTLITSIVLATSLLAVPCFAAEPEDLPTPQPGVTETEQPDGSDQPENPDRPSIQPCDAMPGVGDMG		c__Clostridia;o__Eubacteriales;f__Oscillospiraceae;g__Faecalibacterium;s__Faecalibacterium prausnitzii;x__Faecalibacterium prausnitzii L2-6
G2T485	AEN97530.1	PlcR-TprA_outgroup	subfam_03_PlcR	Roseburia hominis	A2-183	Lachnospiraceae	chromosome	303	HTH_5TPRs	0.0069	(=> <====)	-4	MKKAFIITTLALILSAAAVPGIVNSFGVSSGVTSCFIFEDMAEGY		c__Clostridia;o__Eubacteriales;f__Lachnospiraceae;g__Roseburia;s__Roseburia hominis;x__Roseburia hominis A2-183
A0A7R7EHC0	BCN28841.1	PlcR-TprA_outgroup	subfam_03_PlcR	Lachnospiraceae bacterium TB5	TB5	Lachnospiraceae	chromosome	304	HTH_5TPRs	0.0001	(====> <=)	0	MKKQVKKVILSALTLGLLAIPTLTLSNTASIAPNSTTHPIELHYPLPDIEITN		c__Clostridia;o__Eubacteriales;f__Lachnospiraceae;x__unclassified Lachnospiraceae;s__Lachnospiraceae bacterium TB5
A0A0F7HM59	AKG74556.1	PlcR-TprA_outgroup	subfam_03_PlcR	Salinicoccus halodurans	H3B36	Staphylococcaceae	chromosome	295	HTH_5TPRs	0.0013	(<= ====>)	103	MKKLIGVFILGLMLIASVSFSNPETVEASIVQPDSAEFGVAGGAYMSDGRPRPIDVY		c__Bacilli;o__Bacillales;f__Staphylococcaceae;g__Salinicoccus;s__Salinicoccus halodurans
D6XZW8	ADI00470.1	PlcR-TprA_outgroup	subfam_03_PlcR	Salisediminibacterium selenitireducens	MLS10	Bacillaceae	intact_prophage	289	HTH_5TPRs	0.0001	(<= ====>)	190	MKKLKRMMNIALVVTLLLLTPLFSDALNGERFQASDDHLPVEDDVGKWI		c__Bacilli;o__Bacillales;f__Bacillaceae;g__Salisediminibacterium;s__Salisediminibacterium selenitireducens;x__[Bacillus] selenitireducens MLS10
A0A1W6N9K3	ARN90200.1	PlcR-TprA_outgroup	subfam_03_PlcR	Levilactobacillus brevis	TMW 1.2112	Lactobacillaceae	chromosome	274	HTH_5TPRs	0.0337	(<= ====>)	378	MLPSMGGAIATYFRSCGNCFF		c__Bacilli;o__Lactobacillales;f__Lactobacillaceae;g__Levilactobacillus;s__Levilactobacillus brevis
Q5WC17	BAD66093.1	PlcR-TprA_outgroup	subfam_03_PlcR	Alkalihalobacillus clausii	KSM-K16	Bacillaceae	chromosome	303	HTH_5TPRs	0.9783	(<= ====>)	347	MEKAFDLDLEVVHTKAKDVQPDFTSVSFCTPGCGETGSFNSFCC		c__Bacilli;o__Bacillales;f__Bacillaceae;g__Alkalihalobacillus;s__Alkalihalobacillus clausii;x__Alkalihalobacillus clausii KSM-K16
A0A516GK55	QDO91894.1	PlcR-TprA_outgroup	subfam_03_PlcR	Dolosigranulum pigrum	83VPs-KB5	Carnobacteriaceae	chromosome	288	HTH_5TPRs	0.0001	(====> =>)	-29	MQKKIKKWTKWIKWSLVLSFFVVSSLFRFETKSSMSTQILNADAPPKVTHSTRHAI		c__Bacilli;o__Lactobacillales;f__Carnobacteriaceae;g__Dolosigranulum;s__Dolosigranulum pigrum
B4U0L0	ACG63219.1	TprA	subfam_03_PlcR	Streptococcus equi	MGCS10565; ATCC BAA1716	Streptococcaceae	chromosome	285	HTH_5TPRs	0.0019	(<= <====)	4	MKLLHLLKIAAVVFLLIPPIIF		c__Bacilli;o__Lactobacillales;f__Streptococcaceae;g__Streptococcus;x__Streptococcus dysgalactiae group;s__Streptococcus equi;x__Streptococcus equi subsp. zooepidemicus;x__Streptococcus equi subsp. zooepidemicus MGCS10565
A0A6I6W9I7	QHF55609.1	TprA	subfam_03_PlcR	Streptococcus sp. DAT741	DAT741	Streptococcaceae	chromosome	283	HTH_5TPRs	0	(<= <====)	-4	MKRLRYWFIAGLLCTSSLLFAVLSIPPVVGK		c__Bacilli;o__Lactobacillales;f__Streptococcaceae;g__Streptococcus;x__unclassified Streptococcus;s__Streptococcus sp. DAT741
A0A2I5KE12	ATZ03060.1	TprA	subfam_03_PlcR	Streptococcus suis	CZ130302	Streptococcaceae	chromosome	290	HTH_5TPRs	0.9651	(====> =>)	33	MKRIIKFVCLFLAIAIVIIPLKRTVTRTSDGFDPGGINIMKK		c__Bacilli;o__Lactobacillales;f__Streptococcaceae;g__Streptococcus;s__Streptococcus suis
G7SF00	AER18561.1	TprA	subfam_03_PlcR	Streptococcus suis	D12	Streptococcaceae	chromosome	287	HTH_5TPRs	0.9684	(====> =>)	346	MFKTSRKLAFLLVLLTMSFAVPVLAISVEGGEWNYGGHHDPSNWGAYSSYYHARERHYARVSSTQRPGKSSKVYAGPGGVAYAFINTDIGEHVDFGYGF		c__Bacilli;o__Lactobacillales;f__Streptococcaceae;g__Streptococcus;s__Streptococcus suis;x__Streptococcus suis D12
A0A0X8UWJ2	AMH89480.1	TprA	subfam_03_PlcR	Streptococcus mitis	SVGS_061	Streptococcaceae	chromosome	285	HTH_5TPRs	0.9999	(<= <====)	275	MGKLKFEYLKALSLLLIVLILLSNSRSFISTTLITQGIDTGAYYSPS		c__Bacilli;o__Lactobacillales;f__Streptococcaceae;g__Streptococcus;s__Streptococcus mitis
A0A1E1G9T9	BAV79661.1	TprA	subfam_03_PlcR	Streptococcus sp. NPS 308	NPS 308	Streptococcaceae	chromosome	288	HTH_5TPRs	0.994	(====> =>)	150	MKNLFRKAVTSLVLGLTLVGIGVTLNSQLVVQNQYVASEDIDPGAANLF		c__Bacilli;o__Lactobacillales;f__Streptococcaceae;g__Streptococcus;x__unclassified Streptococcus;s__Streptococcus sp. NPS 308
A0A0H2UN31	AAK74345.1	TprA	subfam_03_PlcR	Streptococcus pneumoniae	TIGR4; ATCC BAA-334	Streptococcaceae	chromosome	288	HTH_5TPRs	0.9971	(====> =>)	152	MRSLFKKIVAVLVIGLILLGIARTPQVHKMARGIDPGPANFI		c__Bacilli;o__Lactobacillales;f__Streptococcaceae;g__Streptococcus;s__Streptococcus pneumoniae;x__Streptococcus pneumoniae TIGR4
A0A0H2UPU6	AAK75171.1	TprA	subfam_03_PlcR	Streptococcus pneumoniae	TIGR4; ATCC BAA-334	Streptococcaceae	chromosome	288	HTH_5TPRs	0.9943	(====> =>)	152	MRSLFRKIVALLVIGLILLGTAGGTQVHKMARGIDPGPANGIYR		c__Bacilli;o__Lactobacillales;f__Streptococcaceae;g__Streptococcus;s__Streptococcus pneumoniae;x__Streptococcus pneumoniae TIGR4
A0A2Z5U3H1	BBA92588.1	TprA	subfam_03_PlcR	Streptococcus ruminantium	GUT187T	Streptococcaceae	chromosome	287	HTH_5TPRs	0.997	(<==== =>)	195	MKKNHGINKLMALMLLGLLMVLAEMARKLNKKIDLFELAKYFIEVNEYDDCLEIDLSVCHGAAGIVQSLLFVYATLTDRRF		c__Bacilli;o__Lactobacillales;f__Streptococcaceae;g__Streptococcus;s__Streptococcus ruminantium
G0I7K9	AEL11414.1	TprA	subfam_03_PlcR	Streptococcus pseudopneumoniae	IS7493	Streptococcaceae	chromosome	305	HTH_5TPRs	0.7782	(<==== =>)	190	MRKKRGIKKLVTFALLGVFMFSNTIPYQQFIQKNRQLEIRVQSQKKYNGLDVRKAD		c__Bacilli;o__Lactobacillales;f__Streptococcaceae;g__Streptococcus;s__Streptococcus pseudopneumoniae;x__Streptococcus pseudopneumoniae IS7493
A0A0H2URV9	AAK76014.1	TprA	subfam_03_PlcR	Streptococcus pneumoniae	TIGR4; ATCC BAA-334	Streptococcaceae	chromosome	287	HTH_5TPRs	0.1979	(<==== =>)	191	MRKKRGIKKLVTFALLGVFMFSNTIPYQQFIQKNKQLEIRVQSQKKSNGLDVGKAD		c__Bacilli;o__Lactobacillales;f__Streptococcaceae;g__Streptococcus;s__Streptococcus pneumoniae;x__Streptococcus pneumoniae TIGR4
C1C9L4	ACO17090.1	TprA	subfam_03_PlcR	Streptococcus pneumoniae	70585	Streptococcaceae	chromosome	287	HTH_5TPRs	0.1979	(<==== =>)	188	MKKNRGIQKLAILVLLGVFMFSNTIPYQQFIQKNRQLEIRVQSQKKSNGLDVGKAD		c__Bacilli;o__Lactobacillales;f__Streptococcaceae;g__Streptococcus;s__Streptococcus pneumoniae;x__Streptococcus pneumoniae 70585
A0A514LKS8	QDI92403.1	PlcR	subfam_03_PlcR	Salicibibacter halophilus	NKC3-5	Bacillaceae	chromosome	323	HTH_5TPRs	0.0146	(<= ====>)	98	MKKLSVVSLLLAIVFSLTWTENVTEQASEGLHRTLIFPHEN		c__Bacilli;o__Bacillales;f__Bacillaceae;g__Salicibibacter;s__Salicibibacter halophilus
A0A5P9HTJ6	QFT90787.1	PlcR	subfam_03_PlcR	Bacillus sp. THAF10	THAF10	Bacillaceae	chromosome	298	HTH_5TPRs	0.0055	(<= ====>)	173	MRKFLYICSAITVICLSLGFSSTSFTSTEMLNFQETATPHYDLPNDPDDPTLPSED		c__Bacilli;o__Bacillales;f__Bacillaceae;g__Bacillus;x__unclassified Bacillus (in: Bacteria);s__Bacillus sp. THAF10
A0A5P9HJ48	QFT87936.1	PlcR	subfam_03_PlcR	Bacillus sp. THAF10	THAF10	Bacillaceae	chromosome	300	HTH_5TPRs	0.0004	(<==== =>)	154	MVKLYRVIVLVIVLGILLVPNEKVIAETSVNDNGTELEDDGPILPPEYR		c__Bacilli;o__Bacillales;f__Bacillaceae;g__Bacillus;x__unclassified Bacillus (in: Bacteria);s__Bacillus sp. THAF10
A0A0X9W936	AMA62328.1	PlcR	subfam_03_PlcR	Kurthia sp. 11kri321	11kri321	Planococcaceae	chromosome	292	HTH_5TPRs	0.4718	(=> <====)	94	MKNVKRTIVSVLFLAAVFTLTADFSVMPLDLPYDF		c__Bacilli;o__Bacillales;f__Planococcaceae;g__Kurthia;x__unclassified Kurthia;s__Kurthia sp. 11kri321
A0A143HEG3	AMX00149.1	PlcR	subfam_03_PlcR	Rummeliibacillus stabekisii	PP9	Planococcaceae	chromosome	294	HTH_5TPRs	0.0147	(=> <====)	76	MKKWISIIFMVASLSVFLTIQPFGSDLPYEYHYTK		c__Bacilli;o__Bacillales;f__Planococcaceae;g__Rummeliibacillus;s__Rummeliibacillus stabekisii
D3G1X9	ADC52355.1	PlcR	subfam_03_PlcR	Alkalihalophilus pseudofirmus	OF4	Bacillaceae	plasmid	319	HTH_5TPRs	0.8427	(<==== =>)	165	MKRILPTLTLLGTLIVISAVAATNENTYIYAGKGEFAPIAIVKTFDLPFEH		c__Bacilli;o__Bacillales;f__Bacillaceae;g__Alkalihalophilus;s__Alkalihalophilus pseudofirmus;x__Alkalihalophilus pseudofirmus OF4
A0A0B4RF84	AIY06651.1	PlcR	subfam_03_PlcR	Planococcus sp. PAMC 21323	PAMC 21323	Planococcaceae	chromosome	295	HTH_5TPRs	0.4678	(====> <=)	-4	MLKSKSFILGTIIAIFSITLIFTNGLQIDSAFSNGGDIAGDLFPNTELPFEN		c__Bacilli;o__Bacillales;f__Planococcaceae;g__Planococcus;x__unclassified Planococcus (in: Bacteria);s__Planococcus sp. PAMC 21323
C3BSZ0	EEM14369.1	PlcR	subfam_03_PlcR	Bacillus pseudomycoides	DSM 12442	Bacillaceae	chromosome	296	HTH_5TPRs	0.6643	(<= <====)	263	MMKKILACGLMAMAMLAGIAFGVSQDHALTNQQEQVQLASDIPFEH		c__Bacilli;o__Bacillales;f__Bacillaceae;g__Bacillus;x__Bacillus cereus group;s__Bacillus pseudomycoides;x__Bacillus pseudomycoides DSM 12442
A0A2C5MKZ3	EEM03054.1	PlcR	subfam_03_PlcR	Bacillus pseudomycoides	Rock1-4	Bacillaceae	chromosome	296	HTH_5TPRs	0.1991	(====> =>)	108	MMKKFLACGLMVMAMLAGITFGVSQDHALTNQQEQVQLASDLPFEH		c__Bacilli;o__Bacillales;f__Bacillaceae;g__Bacillus;x__Bacillus cereus group;s__Bacillus pseudomycoides
A9VSE8	ABY46294.1	PlcR	subfam_03_PlcR	Bacillus mycoides	KBAB4	Bacillaceae	chromosome	287	HTH_5TPRs	0.1355	(<= <====)	147	MKKLLIGSLLTLAMAWGISLTDTALEKSQVISHNDQEVQLASDLPFEH		c__Bacilli;o__Bacillales;f__Bacillaceae;g__Bacillus;x__Bacillus cereus group;s__Bacillus mycoides;x__Bacillus mycoides KBAB4
A7GV98	ABS24056.1	PlcR	subfam_03_PlcR	Bacillus cytotoxicus	NVH 391-98	Bacillaceae	chromosome	288	HTH_5TPRs	0.0628	(<= <====)	85	MKKFLACSLVAVAMLAGVAFGVGQDQALTNQQEEVQLASDLPFEH		c__Bacilli;o__Bacillales;f__Bacillaceae;g__Bacillus;x__Bacillus cereus group;s__Bacillus cytotoxicus;x__Bacillus cytotoxicus NVH 391-98
A0A068NGC1	AIE81800.1	PlcR	subfam_03_PlcR	Bacillus cereus	FT9	Bacillaceae	chromosome	285	HTH_5TPRs	0.0993	(<= <====)	90	MKKLLIGSLLTLAMAWGISLGDTALEKNQVISHNDQEVQLASDVPFEY		c__Bacilli;o__Bacillales;f__Bacillaceae;g__Bacillus;x__Bacillus cereus group;s__Bacillus cereus
A0A0B5S0K7	EEK70540.1	PlcR	subfam_03_PlcR	Bacillus mycoides	AH621	Bacillaceae	chromosome	285	HTH_5TPRs	0.1674	(<= <====)	89	MKKLLIGSLLTLAMAWGISLGDTALEKSQVISYNDQEIQLASDVPFEY		c__Bacilli;o__Bacillales;f__Bacillaceae;g__Bacillus;x__Bacillus cereus group;s__Bacillus mycoides
Q72X97	AAS44381.1	PlcR	subfam_03_PlcR	Bacillus cereus	ATCC 10987	Bacillaceae	chromosome	285	HTH_5TPRs	0.1171	(<= <====)	90	MKKLLIGSLLTLAMAWGISLGDTALEKNQVISHNDQEVQLASDVPFEY		c__Bacilli;o__Bacillales;f__Bacillaceae;g__Bacillus;x__Bacillus cereus group;s__Bacillus cereus;x__Bacillus cereus ATCC 10987
C2P6P7	EEK59291.1	PlcR	subfam_03_PlcR	Bacillus cereus	172560W	Bacillaceae	chromosome	285	HTH_5TPRs	0.8024	(<= <====)	89	MKKLLIGSLLTLAMAWGISLGDTALEKNQIISHNNQEIQLANEVPFEF		c__Bacilli;o__Bacillales;f__Bacillaceae;g__Bacillus;x__Bacillus cereus group;s__Bacillus cereus;x__Bacillus cereus 172560W
A0A158RI13	ACO26670.1	PlcR	subfam_03_PlcR	Bacillus cereus	03BB102	Bacillaceae	chromosome	285	HTH_5TPRs	0.0946	(<= <====)	89	MKKLLIGSILTLAMAWGISLGDTALEKSQIISHSDQEVQLAGEIPYEY		c__Bacilli;o__Bacillales;f__Bacillaceae;g__Bacillus;x__Bacillus cereus group;s__Bacillus cereus;x__Bacillus cereus 03BB102
C2V3H4	EEL31769.1	PlcR	subfam_03_PlcR	Bacillus cereus	Rock3-28	Bacillaceae	chromosome	289	HTH_5TPRs	0.0373	(<= <====)	78	MKKLLIGSLLTLAMAWGISLGDIALEKSQIISHNDQEVQLAQEVPYEY		c__Bacilli;o__Bacillales;f__Bacillaceae;g__Bacillus;x__Bacillus cereus group;s__Bacillus cereus;x__Bacillus cereus Rock3-28
A0A0D6T5D1	ARJ24916.1	PlcR	subfam_03_PlcR	Bacillus mycoides	Gnyt1	Bacillaceae	chromosome	285	HTH_5TPRs	0.6828	(<= <====)	88	MKKLLIGSLLTLAMAWGISLADTALEKSQVISHNDQEVQLASDMPFEY		c__Bacilli;o__Bacillales;f__Bacillaceae;g__Bacillus;x__Bacillus cereus group;s__Bacillus mycoides
B7HFP8	ACK61836.1	PlcR	subfam_03_PlcR	Bacillus cereus	B4264	Bacillaceae	chromosome	285	HTH_5TPRs	0.5907	(<= <====)	88	MKKLLIGSLLTLAMAWGISLADTALEKSQVISHDDQEVQLASDMPFEF		c__Bacilli;o__Bacillales;f__Bacillaceae;g__Bacillus;x__Bacillus cereus group;s__Bacillus cereus;x__Bacillus cereus B4264
B7IR03	ACK97731.1	PlcR	subfam_03_PlcR	Bacillus cereus	G9842	Bacillaceae	chromosome	285	HTH_5TPRs	0.3284	(<= <====)	88	MKKLLIGSLLTLAMAWGISLGDTTLEKSQIISHNDQEVQVAADLPFEF		c__Bacilli;o__Bacillales;f__Bacillaceae;g__Bacillus;x__Bacillus cereus group;s__Bacillus cereus;x__Bacillus cereus G9842
B9IRY3	ACM15591.1	PlcR	subfam_03_PlcR	Bacillus cereus	Q1	Bacillaceae	chromosome	285	HTH_5TPRs	0.069	(<= <====)	88	MKKLLIGSLLTLAMAWGISLTDTALEKSQVISHNDQEVQLASDLPFEY		c__Bacilli;o__Bacillales;f__Bacillaceae;g__Bacillus;x__Bacillus cereus group;s__Bacillus cereus;x__Bacillus cereus Q1
A0A2B5PUZ1	EEK64785.1	PlcR	subfam_03_PlcR	Bacillus wiedmannii	MM3	Bacillaceae	chromosome	285	HTH_5TPRs	0.2716	(====> =>)	87	MKKLLIGSLLTLAMAWGISLGDTALEKSQVISHNDQEVQLAGDLPFEY		c__Bacilli;o__Bacillales;f__Bacillaceae;g__Bacillus;x__Bacillus cereus group;s__Bacillus wiedmannii
Q814S2	AAP12212.1	PlcR	subfam_03_PlcR	Bacillus cereus	ATCC 14579	Bacillaceae	plasmid	285	HTH_5TPRs	0.8558	(<= <====)	87	MKKLLIGSLLTLAMAWGISLGDTALEKSHIISHNDQEVQLAKDLPFEY		c__Bacilli;o__Bacillales;f__Bacillaceae;g__Bacillus;x__Bacillus cereus group;s__Bacillus cereus;x__Bacillus cereus ATCC 14579
A0A060LXZ7	AIC94645.1	PlcR	subfam_03_PlcR	Alkalihalobacillus lehensis	G1	Bacillaceae	chromosome	279	HTH_5TPRs	0.0072	(<= <====)	61	MLSRSERKDEHERGSINCNFRNRFNGCRTCGSYGYSVT		c__Bacilli;o__Bacillales;f__Bacillaceae;g__Alkalihalobacillus;s__Alkalihalobacillus lehensis;x__Alkalihalobacillus lehensis G1
A0A6I6Q166	QHA38708.1	PlcR	subfam_03_PlcR	Rossellomorea marisflavi	151-25	Bacillaceae	plasmid	295	HTH_5TPRs	0.0001	(<= ====>)	114	MKKKLIAIVLGLSIAFGSYTSIDSGALYKESGKVTLSKIDRPDGVH		c__Bacilli;o__Bacillales;f__Bacillaceae;g__Rossellomorea;s__Rossellomorea marisflavi
A0A6I6UPZ1	QHE60366.1	PlcR	subfam_03_PlcR	Rossellomorea vietnamensis	151-6	Bacillaceae	chromosome	295	HTH_5TPRs	0	(<==== =>)	169	MKKALLCLMVILTTVSGYELKNLNQHAEVASEDDPGAMHSIELKS		c__Bacilli;o__Bacillales;f__Bacillaceae;g__Rossellomorea;s__Rossellomorea vietnamensis
A0A6B9YH72	QHS24062.1	PlcR	subfam_03_PlcR	Virgibacillus sp. MSP4-1		Bacillaceae	chromosome	303	HTH_5TPRs	0.0008	(<= ====>)	198	MKKVLVSLVLAFTIVVSFASVDVTPDNESAAKVVTFDKKDPGPMF		c__Bacilli;o__Bacillales;f__Bacillaceae;g__Virgibacillus;x__unclassified Virgibacillus;s__Virgibacillus sp. MSP4-1
A0A1C9BP84	AOM09601.1	PlcR	subfam_03_PlcR	Bacillus thuringiensis	Bt18247	Bacillaceae	chromosome	296	HTH_5TPRs	0.0046	(<==== =>)	366	MFKKLVVGAVATGIALTGGIGAASADTQKTVSSPKQATCSIPYEYSNGKFKRTLYYSNGVYANSFNENVCGGTITWYLKHVQNGVAFYEGNLK		c__Bacilli;o__Bacillales;f__Bacillaceae;g__Bacillus;x__Bacillus cereus group;s__Bacillus thuringiensis;x__Bacillus thuringiensis Bt18247
K0G150	AFU17966.1	PlcR	subfam_03_PlcR	Bacillus thuringiensis	MC28	Bacillaceae	plasmid	297	HTH_5TPRs	0.0116	(====> <=)	181	MFKKLVVGTLATGIMLSGAGGAMAATPNTDSAKTDKVTMAADKKNIKLTGYLSRNSIPSTTVLYGITWYLKDAWQERDGTWTGYFEGWY		c__Bacilli;o__Bacillales;f__Bacillaceae;g__Bacillus;x__Bacillus cereus group;s__Bacillus thuringiensis;x__Bacillus thuringiensis MC28
J3WZS8	AFQ16442.1	PlcR	subfam_03_PlcR	Bacillus thuringiensis	HD-771	Bacillaceae	intact_prophage	258	HTH_5TPRs	0.0041	(<==== <=)	252	MRSCSFYVHVFLLYLFVRWGNSVYSVDMKFLKRNDTKMKTSLMRGGSRLGRKSSS		c__Bacilli;o__Bacillales;f__Bacillaceae;g__Bacillus;x__Bacillus cereus group;s__Bacillus thuringiensis;x__Bacillus thuringiensis HD-771
Q4V144	AAY60563.1	PlcR	subfam_03_PlcR	Bacillus cereus	E33L	Bacillaceae	plasmid	297	HTH_5TPRs	0.0247	(====> <=)	192	MKKIRNLVLAGLLGVVGVVGVYSFDSKAETQQAICVGEYSDGHTGDMMPCK		c__Bacilli;o__Bacillales;f__Bacillaceae;g__Bacillus;x__Bacillus cereus group;s__Bacillus cereus;x__Bacillus cereus E33L
M1Q4T6	AGF99641.1	PlcR	subfam_03_PlcR	Bacillus thuringiensis	IS5056	Bacillaceae	chromosome	297	HTH_5TPRs	0.0042	(<==== =>)	366	MFRKLVVGAVATGIALTGGIGAASADTQKAVSSPKQATCSIPYEYSNGKFKRTLYYSNGVYANSFNENVCGGTITWYLKHVQNGVAFYEGNLK		c__Bacilli;o__Bacillales;f__Bacillaceae;g__Bacillus;x__Bacillus cereus group;s__Bacillus thuringiensis;x__Bacillus thuringiensis serovar thuringiensis;x__Bacillus thuringiensis serovar thuringiensis str. IS5056
Q81H37	AAP07975.1	PlcR	subfam_03_PlcR	Bacillus cereus	ATCC 14579	Bacillaceae	chromosome	297	HTH_5TPRs	0.0005	(<==== =>)	368	MFKKLVVGALATGIALTGGMGAASADTQKAVSSPKQAACSIPYEYSNGKFKRTLYYSNGVYANSFNENVCGGTITWYLKHVQHGVAFYEGNLK		c__Bacilli;o__Bacillales;f__Bacillaceae;g__Bacillus;x__Bacillus cereus group;s__Bacillus cereus;x__Bacillus cereus ATCC 14579
A0A2S1H643	AWE09143.1	PlcR	subfam_03_PlcR	Lysinibacillus sp. 2017	2017	Bacillaceae	chromosome	294	HTH_5TPRs	0.0001	(====> =>)	-4	MKQTVKVFLLSISFICSIIVTGNTLISANEDQFTAGYIVPLGDDDIKDIHNY		c__Bacilli;o__Bacillales;f__Bacillaceae;g__Lysinibacillus;x__unclassified Lysinibacillus;s__Lysinibacillus sp. 2017
A0A7T2CVM3	QPQ37140.1	PlcR	subfam_03_PlcR	Lysinibacillus sp. JNUCC-52	JNUCC-52	Bacillaceae	chromosome	291	HTH_5TPRs	0	(<= <====)	122	MKKIIAQFLVVSTLFVTFISGPTTTPTAMVDSPKNIEVVNIIEVLDIPDLPSQH		c__Bacilli;o__Bacillales;f__Bacillaceae;g__Lysinibacillus;x__unclassified Lysinibacillus;s__Lysinibacillus sp. JNUCC-52
Q9KBW0	BAB05533.1	PlcR	subfam_03_PlcR	Halalkalibacterium halodurans	C-125	Bacillaceae	chromosome	297	HTH_5TPRs	0	(<= ====>)	177	MKMVKGLFVATLVLGVFTIGSFDAVSQDVITSLGNNLPYMH		c__Bacilli;o__Bacillales;f__Bacillaceae;g__Halalkalibacterium (ex Joshi et al. 2022);s__Halalkalibacterium halodurans;x__Halalkalibacterium halodurans C-125
D3FRW2	ADC49872.1	PlcR	subfam_03_PlcR	Alkalihalophilus pseudofirmus	OF4	Bacillaceae	chromosome	290	HTH_5TPRs	0	(=> <====)	37	MSLKRFVCALLVGAFILGAGALSASANEAAFDLPHAGDLPHAGDLPHAGDLPHAGDLPHAG		c__Bacilli;o__Bacillales;f__Bacillaceae;g__Alkalihalophilus;s__Alkalihalophilus pseudofirmus;x__Alkalihalophilus pseudofirmus OF4
A0A7T6Z226	QQK75526.1	PlcR	subfam_03_PlcR	Salicibibacter cibarius	NKC5-3	Bacillaceae	chromosome	288	HTH_5TPRs	0.0009	(====> <=)	44	MKKTIFASALIGMVVIGSLSLGASLTGIESYSLPFAHSISTLALPFAH		c__Bacilli;o__Bacillales;f__Bacillaceae;g__Salicibibacter;s__Salicibibacter cibarius
A0A223CWR7	ASS73789.1	PlcR	subfam_03_PlcR	Tumebacillus algifaecis	THMBR28	Alicyclobacillaceae	chromosome	309	HTH_5TPRs	0	(<= ====>)	153	MKKITCVLALLLLIAFSTEPSLPPQHFAIGVEMNELTLPPQH		c__Bacilli;o__Bacillales;f__Alicyclobacillaceae;g__Tumebacillus;s__Tumebacillus algifaecis
A0A1L3MMI7	APH03531.1	PlcR	subfam_03_PlcR	Bacillus weihaiensis	Alg07	Bacillaceae	chromosome	301	HTH_5TPRs	0.0024	(====> =>)	237	MKKTILNGILAIALILSTVSFLQAAPVEVAAPLFGDLPDQH		c__Bacilli;o__Bacillales;f__Bacillaceae;g__Bacillus;s__Bacillus weihaiensis
D5DDU4	ADF38773.1	PlcR	subfam_03_PlcR	Priestia megaterium	DSM 319	Bacillaceae	chromosome	291	HTH_5TPRs	0	(====> =>)	150	MKKVLVGMALAFTLVAGVASVGTSVATGDFSTLGLPSQH		c__Bacilli;o__Bacillales;f__Bacillaceae;g__Priestia;s__Priestia megaterium;x__Priestia megaterium DSM 319
U5LGD2	AGX06530.1	PlcR	subfam_03_PlcR	Bacillus infantis	NRRL B-14911	Bacillaceae	chromosome	292	HTH_5TPRs	0	(<= <====)	62	MKKFIAGLTLASALVTGVFGLGLVDTSVTPGGGVTTTGLPPQH		c__Bacilli;o__Bacillales;f__Bacillaceae;g__Bacillus;s__Bacillus infantis;x__Bacillus infantis NRRL B-14911
A0A5B8ZBN8	QED49683.1	PlcR	subfam_03_PlcR	Bacillus dafuensis	FJAT-25496	Bacillaceae	chromosome	294	HTH_5TPRs	0	(====> =>)	48	MKKLLAGTALALTILGMSAFSSNSTDLAGYPTQHGVELQGYPTQHGVELQGYPTQHGVELQGYPTQHGVELLGYPTQH		c__Bacilli;o__Bacillales;f__Bacillaceae;g__Bacillus;s__Bacillus dafuensis
A0A248TIQ0	ASV68084.1	PlcR	subfam_03_PlcR	Cytobacillus kochii	BDGP4	Bacillaceae	intact_prophage	295	HTH_5TPRs	0.003	(<= <====)	44	MKKFVSASVVALSMVAFGGFVGAEPLPTQHGAEPLPTQHGAEPLPTQHGSSPLPTQHGAEPLPTQHGAPLPTQH		c__Bacilli;o__Bacillales;f__Bacillaceae;g__Cytobacillus;s__Cytobacillus kochii
A0A7Z2K673	QHA91895.1	PlcR	subfam_03_PlcR	Bacillus sp. N1-1	N1-1	Bacillaceae	chromosome	304	HTH_5TPRs	0.0001	(=> <====)	190	MMKKWAALLLVSLVFMSGYAITPHNSTEMIQASAYVVQDEDLPYCH		c__Bacilli;o__Bacillales;f__Bacillaceae;g__Bacillus;x__unclassified Bacillus (in: Bacteria);s__Bacillus sp. N1-1
D3G1N8	ADC52264.1	PlcR	subfam_03_PlcR	Alkalihalophilus pseudofirmus	OF4	Bacillaceae	plasmid	292	HTH_5TPRs	0.0289	(<==== =>)	236	MKNLLIMGIFFSLCLGSMEMIHTASILTPLDLPYIHT		c__Bacilli;o__Bacillales;f__Bacillaceae;g__Alkalihalophilus;s__Alkalihalophilus pseudofirmus;x__Alkalihalophilus pseudofirmus OF4
A0A3G6UTQ4	AZB44638.1	PlcR	subfam_03_PlcR	Bacillus sp. FJAT-42376	FJAT-42376	Bacillaceae	chromosome	294	HTH_5TPRs	0.0006	(=> ====>)	375	MKRRMHNGLVFCISLGASYL		c__Bacilli;o__Bacillales;f__Bacillaceae;g__Bacillus;x__unclassified Bacillus (in: Bacteria);s__Bacillus sp. FJAT-42376
A0A5P9HT58	QFT89945.1	PlcR	subfam_03_PlcR	Bacillus sp. THAF10	THAF10	Bacillaceae	chromosome	295	HTH_5TPRs	0	(<= ====>)	200	MKKFVLTFLVVSLTLFGASAVTSHAAPSDDYKKNELPPLY		c__Bacilli;o__Bacillales;f__Bacillaceae;g__Bacillus;x__unclassified Bacillus (in: Bacteria);s__Bacillus sp. THAF10
A0A223KT34	AST92662.1	PlcR	subfam_03_PlcR	Sutcliffiella cohnii	DSM 6307	Bacillaceae	chromosome	294	HTH_5TPRs	0	(<= ====>)	202	MKKFLITLLVVSCALFGASAVSASPLEITPNELPHRH		c__Bacilli;o__Bacillales;f__Bacillaceae;g__Sutcliffiella;s__Sutcliffiella cohnii
A0A223EHS4	ASS94809.1	PlcR	subfam_03_PlcR	Peribacillus simplex	DSM 1321	Bacillaceae	chromosome	297	HTH_5TPRs	0	(<==== =>)	197	MKKSTKALVVSFLIIAAFVIVPSELPGLYAELPGLYK		c__Bacilli;o__Bacillales;f__Bacillaceae;g__Peribacillus;s__Peribacillus simplex;x__Peribacillus simplex NBRC 15720 = DSM 1321
A0A1B3XVB9	AOH57149.1	PlcR	subfam_03_PlcR	Peribacillus muralis	G25-68	Bacillaceae	chromosome	297	HTH_5TPRs	0.0001	(<= ====>)	197	MKKNFKGIAVSFLLVTAIVLVGGVTPHELPSVFELPSVFTKA		c__Bacilli;o__Bacillales;f__Bacillaceae;g__Peribacillus;s__Peribacillus muralis
A0A6F8TZ02	BCB05880.1	PlcR	subfam_03_PlcR	Bacillus sp. KH172YL63	KH172YL63	Bacillaceae	chromosome	293	HTH_5TPRs	0.0096	(<==== =>)	198	MKRRFLAIVTASILILGFAGTTSAASVSSNSTVTTPQNDLPGWAY		c__Bacilli;o__Bacillales;f__Bacillaceae;g__Bacillus;x__unclassified Bacillus (in: Bacteria);s__Bacillus sp. KH172YL63
A0A6I6UUP9	QHE63381.1	PlcR	subfam_03_PlcR	Rossellomorea vietnamensis	151-6	Bacillaceae	chromosome	293	HTH_5TPRs	0.0322	(<==== =>)	198	MKRRFLTILTVSFLVLGFAGTSSAAAKTEVINLQSELPGTAY		c__Bacilli;o__Bacillales;f__Bacillaceae;g__Rossellomorea;s__Rossellomorea vietnamensis
A0A291BKT9	ATF13609.1	AloR	subfam_07_AloR	Brevibacillus brevis	X23	Paenibacillaceae	incomplete_prophage	448	HTH_9TPRs	0.257	(<= <====)	6	MKAAKAKLLMALAYIVPVALVILQQDPGGGW		c__Bacilli;o__Bacillales;f__Paenibacillaceae;g__Brevibacillus;s__Brevibacillus brevis;x__Brevibacillus brevis X23
A0A220MGU1	ASJ54237.1	AloR	subfam_07_AloR	Brevibacillus formosus	NF2	Paenibacillaceae	chromosome	408	HTH_9TPRs	0.0008	(=> <====)	81	MKRTFLTLAMILSILSVATGASADNGGGWSAKENYGTKKSNLKPQSPIMYTLDNGGGW		c__Bacilli;o__Bacillales;f__Paenibacillaceae;g__Brevibacillus;s__Brevibacillus formosus
A0A291BEY5	ATF11579.1	AloR	subfam_07_AloR	Brevibacillus brevis	X23	Paenibacillaceae	chromosome	431	HTH_9TPRs	0.0008	(====> <=)	-32	MKRSLLTLALAALMTLTLAIGASADSGGGWSPSRYDKVIVVKQKDSGGGW		c__Bacilli;o__Bacillales;f__Paenibacillaceae;g__Brevibacillus;s__Brevibacillus brevis;x__Brevibacillus brevis X23
A0A7H0Y2E7	QNR65255.1	AloR	subfam_07_AloR	Paenibacillus peoriae	ZF390	Paenibacillaceae	chromosome	293	HTH_9TPRs	0.7714	(====> =>)	297	MKKTPIILTSALALMAVAPIAASAQQTNIEPTTEQTTSNTQSTEINSPQDYIAWLKSQDGAAGQLDDWVFN		c__Bacilli;o__Bacillales;f__Paenibacillaceae;g__Paenibacillus;s__Paenibacillus peoriae
A0A2Z2KX58	ASA24788.1	AloR	subfam_07_AloR	Paenibacillus donghaensis	KCTC 13049	Paenibacillaceae	chromosome	291	HTH_9TPRs	0.6759	(<= <====)	12	MKKTFALIVVVITLLGLNVAAVSADGAITGTATVSGGGVFVPLGHGVDH		c__Bacilli;o__Bacillales;f__Paenibacillaceae;g__Paenibacillus;s__Paenibacillus donghaensis
A0A3S8RZW0	AZK48455.1	AloR	subfam_07_AloR	Paenibacillus lentus	DSM 25539	Paenibacillaceae	chromosome	289	HTH_9TPRs	0.7106	(====> =>)	-47	MKKMIISVAMALTFLSIIVPVETTSITPHHHGVNG		c__Bacilli;o__Bacillales;f__Paenibacillaceae;g__Paenibacillus;s__Paenibacillus lentus
G7VZS9	AET57940.1	AloR	subfam_07_AloR	Paenibacillus terrae	HPL-003	Paenibacillaceae	chromosome	291	HTH_9TPRs	0.8722	(<= <====)	-47	MKKALISVTMVLVFLSIVIPAGTILGELDPVNPANHGVFSVTV		c__Bacilli;o__Bacillales;f__Paenibacillaceae;g__Paenibacillus;s__Paenibacillus terrae;x__Paenibacillus terrae HPL-003
E0RKZ4	ADM72431.1	AloR	subfam_07_AloR	Paenibacillus polymyxa	E681	Paenibacillaceae	chromosome	291	HTH_9TPRs	0.7985	(<= <====)	-47	MKKALISVTMVLAFLSIALPVGNIFGGLDPAFPSNHGIFSYTA		c__Bacilli;o__Bacillales;f__Paenibacillaceae;g__Paenibacillus;s__Paenibacillus polymyxa;x__Paenibacillus polymyxa E681
A0A0F7FGL9	AKG37813.1	AloR	subfam_07_AloR	Paenibacillus durus	ATCC 35681	Paenibacillaceae	incomplete_prophage	452	HTH_9TPRs	0.735	(<= <====)	23	MKKFAVSLVVVFLLASGTTVLASAAGYHGGSTVQPLDHGYGG		c__Bacilli;o__Bacillales;f__Paenibacillaceae;g__Paenibacillus;s__Paenibacillus durus;x__Paenibacillus durus ATCC 35681
G7VZH1	AET60265.1	AloR	subfam_07_AloR	Paenibacillus terrae	HPL-003	Paenibacillaceae	chromosome	465	HTH_9TPRs	0.3073	(====> =>)	-44	MRGLISAILVISFFSFTFWSGPISTTFPDAIIKPMDHGVGS		c__Bacilli;o__Bacillales;f__Paenibacillaceae;g__Paenibacillus;s__Paenibacillus terrae;x__Paenibacillus terrae HPL-003
A0A172ZAX4	ANF94643.1	AloR	subfam_07_AloR	Paenibacillus bovis	BD3526	Paenibacillaceae	chromosome	470	HTH_9TPRs	0.0297	(====> =>)	-47	MKRLTISFILFLGLISILPVSPLTNMNSEINTKDHGMGF		c__Bacilli;o__Bacillales;f__Paenibacillaceae;g__Paenibacillus;s__Paenibacillus bovis
A0A4Y6UY33	QDH20935.1	AloR	subfam_07_AloR	Saccharibacillus brassicae	ATSA2	Paenibacillaceae	chromosome	460	HTH_9TPRs	0.0003	(====> =>)	-8	MRKSAKGLILVMTASFLLVSSPVYSTVDFAFKLLVNGVGT		c__Bacilli;o__Bacillales;f__Paenibacillaceae;g__Saccharibacillus;s__Saccharibacillus brassicae
E0RHI2	ADM72113.2	AloR	subfam_07_AloR	Paenibacillus polymyxa	E681	Paenibacillaceae	chromosome	476	HTH_9TPRs	0.3704	(<= <====)	-47	MRKKIPLLILLMSLVSIWNIGHLENVYKDITSISIFNHGAGG		c__Bacilli;o__Bacillales;f__Paenibacillaceae;g__Paenibacillus;s__Paenibacillus polymyxa;x__Paenibacillus polymyxa E681
A0A1D7MQG5	AOK92967.1	AloR	subfam_07_AloR	Paenibacillus polymyxa	J	Paenibacillaceae	chromosome	469	HTH_9TPRs	0.0066	(<= <====)	-47	MQVKNLKYMLIIGLFSFLELTHTITVFGHGTGA		c__Bacilli;o__Bacillales;f__Paenibacillaceae;g__Paenibacillus;s__Paenibacillus polymyxa
A0A806PIQ5	AIY11628.1	AloR	subfam_07_AloR	Paenibacillus polymyxa	CF05	Paenibacillaceae	chromosome	457	HTH_9TPRs	0.016	(<= <====)	-11	MQFKNLKYMLIIGLFGFLELSHTITVFGHGTGA		c__Bacilli;o__Bacillales;f__Paenibacillaceae;g__Paenibacillus;s__Paenibacillus polymyxa
A0A1U9YLU3	AQZ46411.1	AloR	subfam_07_AloR	Paenibacillus larvae	CCM 38	Paenibacillaceae	chromosome	351	HTH_9TPRs	0.0545	(<= <====)	-11	MKIKNWILCITVAITLIGGSSAFSTTTQATASNATIALSDHGVGGDYAS		c__Bacilli;o__Bacillales;f__Paenibacillaceae;g__Paenibacillus;s__Paenibacillus larvae;x__Paenibacillus larvae subsp. pulvifaciens
A0A1U9YPK5	AQZ47371.1	AloR	subfam_07_AloR	Paenibacillus larvae	CCM 38	Paenibacillaceae	chromosome	354	HTH_9TPRs	0.0271	(====> =>)	15	MKIKNWILCITVAITLIGGSSAFSTTTQATASNATIALSDHGVGGDYAS		c__Bacilli;o__Bacillales;f__Paenibacillaceae;g__Paenibacillus;s__Paenibacillus larvae;x__Paenibacillus larvae subsp. pulvifaciens
A0A2L1U980	AVF24714.1	AloR	subfam_07_AloR	Paenibacillus larvae	Eric_III	Paenibacillaceae	chromosome	454	HTH_9TPRs	0.1417	(====> =>)	-14	MKKFKKLLLSVVLAAAILGGGIALNLPQTSEDSAVAALHGTGQAPANMSVAALHGTGQ		c__Bacilli;o__Bacillales;f__Paenibacillaceae;g__Paenibacillus;s__Paenibacillus larvae;x__Paenibacillus larvae subsp. larvae
A0A1U9YPT3	AQZ47446.1	AloR	subfam_07_AloR	Paenibacillus larvae	CCM 38	Paenibacillaceae	chromosome	344	HTH_9TPRs	0.0068	(====> =>)	377	MVGKKVKICLATLALLIGLSAITPAAFATEKGSPRLEEQNMYTPTKWELKQLGLSDIEIKQLFEMKSTGITLYYGEAYNSMVT		c__Bacilli;o__Bacillales;f__Paenibacillaceae;g__Paenibacillus;s__Paenibacillus larvae;x__Paenibacillus larvae subsp. pulvifaciens
A0A517IBE2	QDS36202.1	AloR	subfam_07_AloR	Brevibacillus brevis	HK544	Paenibacillaceae	chromosome	455	HTH_9TPRs	0.0017	(<= <====)	-1	MRNMLLLLTVLFGLSHGMVIPDHQEVRNGHHVIIKYTHGAGG		c__Bacilli;o__Bacillales;f__Paenibacillaceae;g__Brevibacillus;s__Brevibacillus brevis
C0Z4L6	BAH41743.1	AloR	subfam_07_AloR	Brevibacillus brevis	NBRC 100599 (= 47)	Paenibacillaceae	chromosome	463	HTH_9TPRs	0.0004	(====> =>)	-1	MRSMILLLTVLFGLSHGIVVPEHQEVLRSHHIVTTYTHGAGG		c__Bacilli;o__Bacillales;f__Paenibacillaceae;g__Brevibacillus;s__Brevibacillus brevis;x__Brevibacillus brevis NBRC 100599
A0A385T692	AYB36915.1	AloR	subfam_07_AloR	Brevibacillus laterosporus	E7593-50	Paenibacillaceae	chromosome	470	HTH_9TPRs	0.3745	(====> =>)	-50	MMKVFLLSLVMIFGLCSQVADVAVAKANDRVIQYDHGIGG		c__Bacilli;o__Bacillales;f__Paenibacillaceae;g__Brevibacillus;s__Brevibacillus laterosporus
A0A518VED6	QDX95348.1	AloR	subfam_07_AloR	Brevibacillus laterosporus	1821L	Paenibacillaceae	chromosome	470	HTH_9TPRs	0.0102	(<= <====)	-50	MMKVFFLSLVMAFGVFSQAADVEVAKVEDRVIQYEHGVGG		c__Bacilli;o__Bacillales;f__Paenibacillaceae;g__Brevibacillus;s__Brevibacillus laterosporus
A0A385T3E4	AYB36927.1	AloR	subfam_07_AloR	Brevibacillus laterosporus	E7593-50	Paenibacillaceae	chromosome	470	HTH_9TPRs	0.7318	(=> ====>)	250	MKKAIGMLLMSVTMLVTVTLTDSVAQTQSGTSHQVHPYDYDPGY		c__Bacilli;o__Bacillales;f__Paenibacillaceae;g__Brevibacillus;s__Brevibacillus laterosporus
A0A075RII6	AIG28940.1	AloR	subfam_07_AloR	Brevibacillus laterosporus	LMG 15441	Paenibacillaceae	plasmid	470	HTH_9TPRs	0.0162	(=> ====>)	250	MRGFLLSLVMAFGMFSQVADVEIAKAEHSVVPYEHGVGG		c__Bacilli;o__Bacillales;f__Paenibacillaceae;g__Brevibacillus;s__Brevibacillus laterosporus;x__Brevibacillus laterosporus LMG 15441
A0A291BK34	ATF13402.1	AloR	subfam_07_AloR	Brevibacillus brevis	X23	Paenibacillaceae	chromosome	462	HTH_9TPRs	0.1473	(====> =>)	59	MKYVFLAVLLTFGLSSGIVYEPQKSGTPHVINYQHGADF		c__Bacilli;o__Bacillales;f__Paenibacillaceae;g__Brevibacillus;s__Brevibacillus brevis;x__Brevibacillus brevis X23
C0ZDG0	BAH43819.1	AloR	subfam_07_AloR	Brevibacillus brevis	NBRC 100599 (= 47)	Paenibacillaceae	chromosome	466	HTH_9TPRs	0.199	(====> =>)	53	MKHVFLALLLTFGFSSGIVYEPQKSDTAHVINYQHGADF		c__Bacilli;o__Bacillales;f__Paenibacillaceae;g__Brevibacillus;s__Brevibacillus brevis;x__Brevibacillus brevis NBRC 100599
A0A220MFE2	ASJ53744.1	AloR	subfam_07_AloR	Brevibacillus formosus	NF2	Paenibacillaceae	chromosome	463	HTH_9TPRs	0.0029	(====> =>)	15	MKYVFLAFLLTFGFSSGIVYEPQKSDKPHVINYQHGADF		c__Bacilli;o__Bacillales;f__Paenibacillaceae;g__Brevibacillus;s__Brevibacillus formosus
A0A220MMU8	ASJ56293.1	AloR	subfam_07_AloR	Brevibacillus formosus	NF2	Paenibacillaceae	chromosome	461	HTH_9TPRs	0.624	(<= <====)	198	MKVFILAFFITFGLFGGILNAPDQYDKITTKAYQHGTQG		c__Bacilli;o__Bacillales;f__Paenibacillaceae;g__Brevibacillus;s__Brevibacillus formosus
A0A291BT04	ATF16154.1	AloR	subfam_07_AloR	Brevibacillus brevis	X23	Paenibacillaceae	chromosome	461	HTH_9TPRs	0.0914	(<= <====)	75	MKRIILSVVMVFAIFTGSPSIEKPNNISIIMYEHGTDS		c__Bacilli;o__Bacillales;f__Paenibacillaceae;g__Brevibacillus;s__Brevibacillus brevis;x__Brevibacillus brevis X23
A0A517IE81	QDS37192.1	AloR	subfam_07_AloR	Brevibacillus brevis	HK544	Paenibacillaceae	chromosome	457	HTH_9TPRs	0.5291	(====> =>)	151	MKGLILAFFITFGLLAGIPIDFDTSHSNMYTAKANQHGTDA		c__Bacilli;o__Bacillales;f__Paenibacillaceae;g__Brevibacillus;s__Brevibacillus brevis
A0A385TFQ4	AYB41422.1	subfam08	subfam_08	Brevibacillus laterosporus	E7593-50	Paenibacillaceae	incomplete_prophage	431	HTH_9TPRs	0.2887	(====> =>)	3	MKKLLLSSLLILSLMLTTSVVGAEAPTKLSGINNKIVFITDPEW		c__Bacilli;o__Bacillales;f__Paenibacillaceae;g__Brevibacillus;s__Brevibacillus laterosporus
A0A518V219	QDX91037.1	subfam08	subfam_08	Brevibacillus laterosporus	1821L	Paenibacillaceae	plasmid	489	HTH_9TPRs	0.8596	(<= <====)	1	MKKLFASSLVLFALLLMSSMASAEESAQFSAKKATTYFTQYSTAPDW		c__Bacilli;o__Bacillales;f__Paenibacillaceae;g__Brevibacillus;s__Brevibacillus laterosporus
A0A075R862	AIG27473.1	subfam08	subfam_08	Brevibacillus laterosporus	LMG 15441	Paenibacillaceae	incomplete_prophage	436	HTH_9TPRs	0.9929	(<= <====)	1	MKKLFASSLVLFAFLLMSSSMVSTEESVQVTAEKATAHFIQYSTAPDW		c__Bacilli;o__Bacillales;f__Paenibacillaceae;g__Brevibacillus;s__Brevibacillus laterosporus;x__Brevibacillus laterosporus LMG 15441
A0A385TII1	AYB41015.1	subfam08	subfam_08	Brevibacillus laterosporus	E7593-50	Paenibacillaceae	chromosome	466	HTH_9TPRs	0.9789	(====> =>)	1	MKKLFASSLVLFAFLLMSSMANAEGSAQLTAKKATAYSIQYSTAPDW		c__Bacilli;o__Bacillales;f__Paenibacillaceae;g__Brevibacillus;s__Brevibacillus laterosporus
A0A383R821	SYX82499.1	subfam08	subfam_08	Paenibacillus alvei		Paenibacillaceae	chromosome	426	HTH_9TPRs	0.7949	(<= <====)	-4	MKNKFSKLVFNTLLVAIFISEAVTQFTGGSGSVHPW		c__Bacilli;o__Bacillales;f__Paenibacillaceae;g__Paenibacillus;s__Paenibacillus alvei
C0ZJQ0	BAH45625.1	subfam08	subfam_08	Brevibacillus brevis	NBRC 100599 (= 47)	Paenibacillaceae	chromosome	427	HTH_9TPRs	0.0019	(<= <====)	3	MKKWILSLCMLTAFITMPVLVEQPAKQSNLIIQYGWPEPW		c__Bacilli;o__Bacillales;f__Paenibacillaceae;g__Brevibacillus;s__Brevibacillus brevis;x__Brevibacillus brevis NBRC 100599
A0A2Z4MR52	AWX59016.1	subfam08	subfam_08	Brevibacillus brevis	DZQ7	Paenibacillaceae	chromosome	420	HTH_9TPRs	0	(====> =>)	16	MKKKASFLLVALSMVLGSFLAIDVPYKNSNNDSLLAVDVPYGISKEKSNSPQRVPDPGY		c__Bacilli;o__Bacillales;f__Paenibacillaceae;g__Brevibacillus;s__Brevibacillus brevis
A0A7T5EIJ5	QQE73267.1	subfam08	subfam_08	Brevibacillus composti	FJAT-54423	Paenibacillaceae	chromosome	425	HTH_9TPRs	0.0007	(<= <====)	-4	MKKILTGILVLLMTITMVTPVLGATKDAGATASRPSAPITTFDIDPGY		c__Bacilli;o__Bacillales;f__Paenibacillaceae;g__Brevibacillus;s__Brevibacillus composti
A0A7T5EL03	QQE74487.1	subfam08	subfam_08	Brevibacillus composti	FJAT-54423	Paenibacillaceae	chromosome	416	HTH_9TPRs	0.0001	(====> =>)	24	MRKLLMVLAFTLLFAPSVLDAQTTTNGNGNFTTTAEPDW		c__Bacilli;o__Bacillales;f__Paenibacillaceae;g__Brevibacillus;s__Brevibacillus composti
A0A291BU46	ATF16582.1	subfam08	subfam_08	Brevibacillus brevis	X23	Paenibacillaceae	chromosome	413	HTH_9TPRs	0.0018	(<= <====)	24	MKKFLSLLAFALFITGTVTPTLPFNKDNNVTTNVDTEW		c__Bacilli;o__Bacillales;f__Paenibacillaceae;g__Brevibacillus;s__Brevibacillus brevis;x__Brevibacillus brevis X23
A0A220MQY1	ASJ57195.1	subfam08	subfam_08	Brevibacillus formosus	NF2	Paenibacillaceae	chromosome	425	HTH_9TPRs	0.1378	(====> =>)	16	MNKLLLRILMTVFLVAMPQTIQATEVQAIPNHSMIVSYGTDPGW		c__Bacilli;o__Bacillales;f__Paenibacillaceae;g__Brevibacillus;s__Brevibacillus formosus
A0A383R4W7	SYX82145.1	subfam08	subfam_08	Paenibacillus alvei		Paenibacillaceae	chromosome	421	HTH_9TPRs	0.0004	(====> =>)	13	MKQKLIKLFVPFVVASLLLMPTLTNGYQAKNDVRKNVQSYSNEAVYQSDQFYMFSGGKDAEIAW		c__Bacilli;o__Bacillales;f__Paenibacillaceae;g__Paenibacillus;s__Paenibacillus alvei
A0A075QYE8	AIG24639.1	subfam08	subfam_08	Brevibacillus laterosporus	LMG 15441	Paenibacillaceae	chromosome	432	HTH_9TPRs	0.0003	(====> =>)	-1	MKKIVVATSIILASLSLTFLFSIERQTENQIVSGHIKVYTGDPGH		c__Bacilli;o__Bacillales;f__Paenibacillaceae;g__Brevibacillus;s__Brevibacillus laterosporus;x__Brevibacillus laterosporus LMG 15441
A0A075R6G0	AIG25195.1	subfam08	subfam_08	Brevibacillus laterosporus	LMG 15441	Paenibacillaceae	chromosome	430	HTH_9TPRs	0.006	(====> =>)	-1	MMKKIVISTIIFSTFLSLTFIVYDKFMGVYSEKYSASKVYNEDPGH		c__Bacilli;o__Bacillales;f__Paenibacillaceae;g__Brevibacillus;s__Brevibacillus laterosporus;x__Brevibacillus laterosporus LMG 15441
A0A075R207	AIG25889.1	subfam08	subfam_08	Brevibacillus laterosporus	LMG 15441	Paenibacillaceae	chromosome	433	HTH_9TPRs	0.0016	(====> =>)	-4	MKKLVIVSVVFSSILSSFVFIDMDNCSEKEYASYQSIQVFFEDPGH		c__Bacilli;o__Bacillales;f__Paenibacillaceae;g__Brevibacillus;s__Brevibacillus laterosporus;x__Brevibacillus laterosporus LMG 15441
A0A7T5JNR9	QQE74401.1	subfam08	subfam_08	Brevibacillus composti	FJAT-54423	Paenibacillaceae	chromosome	431	HTH_9TPRs	0.0102	(====> =>)	6	MKKKLALLTTVSLSLVCSLLVAPQVGTHDHTSSSKPTIIKPYTDDPRG		c__Bacilli;o__Bacillales;f__Paenibacillaceae;g__Brevibacillus;s__Brevibacillus composti
A0A385T6Z3	AYB38157.1	subfam08	subfam_08	Brevibacillus laterosporus	E7593-50	Paenibacillaceae	chromosome	431	HTH_9TPRs	0.016	(====> =>)	-4	MKKYLAIFVTVSFVICSLVPMTNLFDFKSEQEYAAIKPTRDDPQG		c__Bacilli;o__Bacillales;f__Paenibacillaceae;g__Brevibacillus;s__Brevibacillus laterosporus
A0A518V1Q8	QDX90930.1	subfam08	subfam_08	Brevibacillus laterosporus	1821L	Paenibacillaceae	plasmid	429	HTH_9TPRs	0.0053	(<= <====)	3	MKKYLTIITTVSLVLFTLLAVTNYNNLGNNVVHKAIKQYHDDPGY		c__Bacilli;o__Bacillales;f__Paenibacillaceae;g__Brevibacillus;s__Brevibacillus laterosporus
A0A385T3M4	AYB38356.1	subfam08	subfam_08	Brevibacillus laterosporus	E7593-50	Paenibacillaceae	chromosome	428	HTH_9TPRs	0.007	(<= <====)	3	MKKYFTIIATVSLVLLSFFTVIHYSNSGNYVMFKAAKQNHDDPGH		c__Bacilli;o__Bacillales;f__Paenibacillaceae;g__Brevibacillus;s__Brevibacillus laterosporus
A0A075R5M8	AIG24915.1	subfam08	subfam_08	Brevibacillus laterosporus	LMG 15441	Paenibacillaceae	chromosome	430	HTH_9TPRs	0.0004	(<= <====)	-1	MKKYLALITTVSLVLLSSLFTMEITGKFEVNNVASSMKPYTDDPQG		c__Bacilli;o__Bacillales;f__Paenibacillaceae;g__Brevibacillus;s__Brevibacillus laterosporus;x__Brevibacillus laterosporus LMG 15441
A0A518V4D5	QDX91844.1	subfam08	subfam_08	Brevibacillus laterosporus	1821L	Paenibacillaceae	chromosome	429	HTH_9TPRs	0.0014	(<= <====)	3	MKKYLTIITTGSLVLFTLFTVANYNNSENHVVYSSVKAYVDNPQG		c__Bacilli;o__Bacillales;f__Paenibacillaceae;g__Brevibacillus;s__Brevibacillus laterosporus
A0A075R1W4	AIG25411.1	subfam08	subfam_08	Brevibacillus laterosporus	LMG 15441	Paenibacillaceae	chromosome	446	HTH_9TPRs	0.0002	(<==== =>)	336	MRLRLAGLIILCSVKSSTVEIVKPTR		c__Bacilli;o__Bacillales;f__Paenibacillaceae;g__Brevibacillus;s__Brevibacillus laterosporus;x__Brevibacillus laterosporus LMG 15441
A0A075RAN3	AIG28456.1	subfam08	subfam_08	Brevibacillus laterosporus	LMG 15441	Paenibacillaceae	chromosome	251	HTH_9TPRs	0.0009	(<= <====)	0	MRKAYGMLMLSLALVMTLGITANIETASAKEFISPQKAQSYFVDPGH		c__Bacilli;o__Bacillales;f__Paenibacillaceae;g__Brevibacillus;s__Brevibacillus laterosporus;x__Brevibacillus laterosporus LMG 15441
A0A075RCM7	AIG28938.1	subfam08	subfam_08	Brevibacillus laterosporus	LMG 15441	Paenibacillaceae	plasmid	432	HTH_9TPRs	0.0013	(====> =>)	3	MKKVIGMLLMSVTMLVTVTLTDSVVPTPSGTSLQVQPSDYDPGY		c__Bacilli;o__Bacillales;f__Paenibacillaceae;g__Brevibacillus;s__Brevibacillus laterosporus;x__Brevibacillus laterosporus LMG 15441
A0A7T5JMW1	QQE73502.1	subfam08	subfam_08	Brevibacillus composti	FJAT-54423	Paenibacillaceae	chromosome	451	HTH_9TPRs	0.0356	(<= <====)	22	MKKVMASLVLSLSLIGSLHSMSVVNADLSKQLNPPIVTPLDADPGH		c__Bacilli;o__Bacillales;f__Paenibacillaceae;g__Brevibacillus;s__Brevibacillus composti
A0A075R6V5	AIG25315.1	subfam08	subfam_08	Brevibacillus laterosporus	LMG 15441	Paenibacillaceae	chromosome	426	HTH_9TPRs	0.1785	(====> =>)	18	MKKTVVATVLSLTLLVAMNVVPLYKTTDSNITAFKVIPTVVDPGH		c__Bacilli;o__Bacillales;f__Paenibacillaceae;g__Brevibacillus;s__Brevibacillus laterosporus;x__Brevibacillus laterosporus LMG 15441
A0A385T016	AYB37680.1	subfam08	subfam_08	Brevibacillus laterosporus	E7593-50	Paenibacillaceae	chromosome	415	HTH_9TPRs	0.0034	(====> =>)	14	MKKMLTVTVLFLSLIVVADSLPLNKTEDTLNVIALKSTPYVVDPGY		c__Bacilli;o__Bacillales;f__Paenibacillaceae;g__Brevibacillus;s__Brevibacillus laterosporus
A0A518V353	QDX91409.1	subfam08	subfam_08	Brevibacillus laterosporus	1821L	Paenibacillaceae	incomplete_prophage	424	HTH_9TPRs	0.0003	(====> =>)	24	MKKILVILSVVSLSMIINFSNSPINKPDAFSKTTSIEYSAKQNDYDPGH		c__Bacilli;o__Bacillales;f__Paenibacillaceae;g__Brevibacillus;s__Brevibacillus laterosporus
A0A518V1S1	QDX90946.1	subfam08	subfam_08	Brevibacillus laterosporus	1821L	Paenibacillaceae	incomplete_prophage	430	HTH_9TPRs	0.0018	(====> =>)	-4	MKKVISVLTLAFAVIIFPSVDYAASKGDTPSKKIGLYSIQQNHYDPGH		c__Bacilli;o__Bacillales;f__Paenibacillaceae;g__Brevibacillus;s__Brevibacillus laterosporus
A0A075R5V6	AIG27199.1	subfam08	subfam_08	Brevibacillus laterosporus	LMG 15441	Paenibacillaceae	chromosome	424	HTH_9TPRs	0.0001	(<= <====)	15	MKKLISILTLALAIICFISTESPTSDSNATTKKIGLYTIQQNHYDPGY		c__Bacilli;o__Bacillales;f__Paenibacillaceae;g__Brevibacillus;s__Brevibacillus laterosporus;x__Brevibacillus laterosporus LMG 15441
A0A075R948	AIG26090.1	subfam08	subfam_08	Brevibacillus laterosporus	LMG 15441	Paenibacillaceae	chromosome	427	HTH_9TPRs	0.0005	(====> =>)	13	MRKKIVLMLLTLGLITNMGFALVKTDEANNLNTFSMRANNADPGY		c__Bacilli;o__Bacillales;f__Paenibacillaceae;g__Brevibacillus;s__Brevibacillus laterosporus;x__Brevibacillus laterosporus LMG 15441
A0A518V314	QDX91369.1	subfam08	subfam_08	Brevibacillus laterosporus	1821L	Paenibacillaceae	chromosome	428	HTH_9TPRs	0.0082	(<= <====)	16	MKKAILTIFMTLAMVISIGSIDSFSHVAEAKIIQYVYDPGY		c__Bacilli;o__Bacillales;f__Paenibacillaceae;g__Brevibacillus;s__Brevibacillus laterosporus
A0A385T342	AYB37899.1	subfam08	subfam_08	Brevibacillus laterosporus	E7593-50	Paenibacillaceae	chromosome	428	HTH_9TPRs	0.0061	(====> =>)	16	MKKAIITIFMTLAMVISIGSIDSFSHVAEAKIIQYAYDPGY		c__Bacilli;o__Bacillales;f__Paenibacillaceae;g__Brevibacillus;s__Brevibacillus laterosporus
A0A518V4B4	QDX91830.1	subfam08	subfam_08	Brevibacillus laterosporus	1821L	Paenibacillaceae	chromosome	430	HTH_9TPRs	0.0029	(<= <====)	20	MKKAIIMIFMTLAMVISVGSIDSFSHVAEASKPNVIQYVYDPGF		c__Bacilli;o__Bacillales;f__Paenibacillaceae;g__Brevibacillus;s__Brevibacillus laterosporus
A0A075RBX2	AIG28871.1	subfam08	subfam_08	Brevibacillus laterosporus	LMG 15441	Paenibacillaceae	chromosome	429	HTH_9TPRs	0.0085	(<= <====)	20	MKKAIITIFMTLALVTSIGSIDSFSHVAEASKPHAIQYVYDPGF		c__Bacilli;o__Bacillales;f__Paenibacillaceae;g__Brevibacillus;s__Brevibacillus laterosporus;x__Brevibacillus laterosporus LMG 15441
A0A385T7V4	AYB40570.1	subfam08	subfam_08	Brevibacillus laterosporus	E7593-50	Paenibacillaceae	chromosome	431	HTH_9TPRs	0.0015	(====> =>)	16	MKKAIITIFMTLAMVISIGSIDSFSHVAEASKPHVIQYVYDPGF		c__Bacilli;o__Bacillales;f__Paenibacillaceae;g__Brevibacillus;s__Brevibacillus laterosporus
A0A060M073	AIC95420.1	subfam21	subfam_21	Alkalihalobacillus lehensis	G1	Bacillaceae	chromosome	372	HTH_9TPRs	1	(<= <====)	-14	MKKFKALATCSIFALGVILMSSGVTTDEAGPTNPIGTDKQSQQLQSPKGPTKPIGTD		c__Bacilli;o__Bacillales;f__Bacillaceae;g__Alkalihalobacillus;s__Alkalihalobacillus lehensis;x__Alkalihalobacillus lehensis G1
Q5WD65	BAD65695.1	subfam21	subfam_21	Alkalihalobacillus clausii	KSM-K16	Bacillaceae	chromosome	371	HTH_9TPRs	0.9995	(====> =>)	14	MIRKLSVALLVAFVLSSSPLYPTIMDSHQPLGGVGGADSF		c__Bacilli;o__Bacillales;f__Bacillaceae;g__Alkalihalobacillus;s__Alkalihalobacillus clausii;x__Alkalihalobacillus clausii KSM-K16
Q5WJ47	BAD63608.1	subfam21	subfam_21	Alkalihalobacillus clausii	KSM-K16	Bacillaceae	chromosome	338	HTH_9TPRs	0.9177	(====> =>)	82	MVRKVLLVAFVLTSLFFVSPPYDGTIQPLGGGNAYTGS		c__Bacilli;o__Bacillales;f__Bacillaceae;g__Alkalihalobacillus;s__Alkalihalobacillus clausii;x__Alkalihalobacillus clausii KSM-K16
Q5WJB6	BAD63539.1	subfam21	subfam_21	Alkalihalobacillus clausii	KSM-K16	Bacillaceae	chromosome	348	HTH_9TPRs	1	(<= <====)	16	MKKWFVVSSTLVVLFSFSLGSFPTEQSSEITTQAKPGQLL		c__Bacilli;o__Bacillales;f__Bacillaceae;g__Alkalihalobacillus;s__Alkalihalobacillus clausii;x__Alkalihalobacillus clausii KSM-K16
A0A1B1L9H6	ANS49314.1	AimR	subfam_23_AimR_cereus_2	Bacillus thuringiensis	MYBT18246	Bacillaceae	questionable_prophage	399	HTH_9TPRs	1	(<= <====)	-47	MKKIILAAFTMLILSNGILVFDNYNEVKLSAQQKKMEQETRPGG		c__Bacilli;o__Bacillales;f__Bacillaceae;g__Bacillus;x__Bacillus cereus group;s__Bacillus thuringiensis
A0A6F8TS12	BCB03503.1	AimR	subfam_06_AimR_subtilis	Bacillus sp. KH172YL63	KH172YL63	Bacillaceae	chromosome	380	HTH_9TPRs	0.6466	(====> =>)	55	MFKKVLAALFLSVLLTTVSASAEQTQLVDDKVIQYAPKEPPIGG		c__Bacilli;o__Bacillales;f__Bacillaceae;g__Bacillus;x__unclassified Bacillus (in: Bacteria);s__Bacillus sp. KH172YL63
A8FAH6	ABV61243.1	AimR	subfam_06_AimR_subtilis	Bacillus pumilus	SAFR-032	Bacillaceae	chromosome	372	HTH_9TPRs	1	(====> =>)	-4	MKLKITLFLSAVVLLATLNHTLQLNNTNQAADPAIGMSIKNPKYY		c__Bacilli;o__Bacillales;f__Bacillaceae;g__Bacillus;s__Bacillus pumilus;x__Bacillus pumilus SAFR-032
A0A1L6ZHD0	APT45904.1	AimR	subfam_06_AimR_subtilis	Bacillus safensis	U14-5	Bacillaceae	questionable_prophage	365	HTH_9TPRs	1	(====> =>)	19	MKLFTSLFLVLIVVLAVGVKEADINSANDMIYQTKEVRVGM		c__Bacilli;o__Bacillales;f__Bacillaceae;g__Bacillus;s__Bacillus safensis
A0A5K1KSV2	ALM44355.1	AimR	subfam_06_AimR_subtilis	Bacillus altitudinis	NJ-V2	Bacillaceae	intact_prophage	362	HTH_9TPRs	1	(====> =>)	15	MKKFSISILVFSIALLVFLSNPFTSSVITKGDVQTAEIKVGA		c__Bacilli;o__Bacillales;f__Bacillaceae;g__Bacillus;x__Bacillus altitudinis complex;s__Bacillus altitudinis
A0A807MCP9	AQP98092.1	AimR	subfam_06_AimR_subtilis	Bacillus sp. 275	275	Bacillaceae	intact_prophage	366	HTH_9TPRs	1	(====> =>)	18	MRKMSLTLVLAFGILTTAFVGVSLNHSEAGGSFQTTEIRVGM		c__Bacilli;o__Bacillales;f__Bacillaceae;g__Bacillus;x__unclassified Bacillus (in: Bacteria);s__Bacillus sp. 275
D4G1I3	BAI86964.2	AimR	subfam_06_AimR_subtilis	Bacillus subtilis	BEST195	Bacillaceae	questionable_prophage	369	HTH_9TPRs	1	(<= <====)	9	MLKMKKMMVVLILAFGILSLGVTNGALNHSNAEGEFQTAEIIVGA		c__Bacilli;o__Bacillales;f__Bacillaceae;g__Bacillus;x__Bacillus subtilis group;s__Bacillus subtilis;x__Bacillus subtilis subsp. natto;x__Bacillus subtilis subsp. natto BEST195
A0A7W4QCL5	QOY28762.1	AimR	subfam_06_AimR_subtilis	Bacillus velezensis	NST6	Bacillaceae	questionable_prophage	366	HTH_9TPRs	1	(====> =>)	18	MKKMSIVLILAFGILTAEAINGSFDHSNAEGEFQTAEIIVGA		c__Bacilli;o__Bacillales;f__Bacillaceae;g__Bacillus;x__Bacillus subtilis group;x__Bacillus amyloliquefaciens group;s__Bacillus velezensis
E0TY01	ADM38001.1	AimR	subfam_06_AimR_subtilis	Bacillus spizizenii	W23	Bacillaceae	questionable_prophage	351	HTH_9TPRs	1	(<= <====)	18	MKKMSIVLILAFGILTLAGANAALDHSNAEGEFQTAEIIVGA		c__Bacilli;o__Bacillales;f__Bacillaceae;g__Bacillus;x__Bacillus subtilis group;s__Bacillus spizizenii;x__Bacillus subtilis subsp. spizizenii str. W23
A0A1X9MGV7	ARK30741.1	AimR	subfam_06_AimR_subtilis	Alkalihalobacillus krulwichiae	AM31D	Bacillaceae	incomplete_prophage	331	HTH_9TPRs	1	(<= <====)	5	MKKAMLGIVAIALIVLAVPQTSDLAIPNGSDRVKTVDQAF		c__Bacilli;o__Bacillales;f__Bacillaceae;g__Alkalihalobacillus;s__Alkalihalobacillus krulwichiae
E6TQP5	ADU30556.1	AimR	subfam_06_AimR_subtilis	Evansella cellulosilytica	DSM 2522	Bacillaceae	chromosome	346	HTH_9TPRs	0.9977	(====> =>)	30	MKKFIKGLIIAVTLVAASTSIPTSSVAYDVDFRVRSIEVVDVQPLYDVDFRVRSVEQFDVQPLYDVDFRVR		c__Bacilli;o__Bacillales;f__Bacillaceae;g__Evansella;s__Evansella cellulosilytica;x__Evansella cellulosilytica DSM 2522
A0A857HJ64	QHF58264.1	AimR	subfam_06_AimR_subtilis	Bacillus subtilis	7PJ-16	Bacillaceae	chromosome	401	HTH_9TPRs	0.9998	(<= <====)	46	MKKVIIGLAIVAALAIGFVGGQHSVNTASGDVQVASIGHGA		c__Bacilli;o__Bacillales;f__Bacillaceae;g__Bacillus;x__Bacillus subtilis group;s__Bacillus subtilis
I2C4P6	AFJ61620.1	AimR	subfam_06_AimR_subtilis	Bacillus velezensis	YAU B9601-Y2	Bacillaceae	incomplete_prophage	320	HTH_9TPRs	0.9995	(====> =>)	43	MKKVLIGLAIVAALAVGFVGGQHFKTASGDIQMANPGRGA		c__Bacilli;o__Bacillales;f__Bacillaceae;g__Bacillus;x__Bacillus subtilis group;x__Bacillus amyloliquefaciens group;s__Bacillus velezensis;x__Bacillus velezensis YAU B9601-Y2
I2C3P4	AFJ61268.1	AimR	subfam_06_AimR_subtilis	Bacillus velezensis	YAU B9601-Y2	Bacillaceae	intact_prophage	320	HTH_9TPRs	0.7806	(====> =>)	44	MKKVFICLTIVASLAVGFIAGQQTTIHSASGEETFHVAGFGRGA		c__Bacilli;o__Bacillales;f__Bacillaceae;g__Bacillus;x__Bacillus subtilis group;x__Bacillus amyloliquefaciens group;s__Bacillus velezensis;x__Bacillus velezensis YAU B9601-Y2
A0A1C3SD88	SCA85821.1	AimR	subfam_06_AimR_subtilis	Bacillus glycinifermentans		Bacillaceae	questionable_prophage	389	HTH_9TPRs	0.9979	(====> =>)	28	MKKLLIGIFVSATLLAVGYVASQVNNSGYSIAGFTVGA		c__Bacilli;o__Bacillales;f__Bacillaceae;g__Bacillus;s__Bacillus glycinifermentans
A0A291KLC3	ATH91646.1	AimR	subfam_06_AimR_subtilis	Bacillus glycinifermentans	KBN06P03352	Bacillaceae	incomplete_prophage	388	HTH_9TPRs	0.9841	(====> =>)	28	MKKLLIGIFVSATLLAVGYVASQVNNSGYSIAGFTVGA		c__Bacilli;o__Bacillales;f__Bacillaceae;g__Bacillus;s__Bacillus glycinifermentans
A0A0H3E2G4	ADP32483.1	AimR	subfam_06_AimR_subtilis	Bacillus atrophaeus	1942	Bacillaceae	incomplete_prophage	297	HTH_9TPRs	0.9965	(<= <====)	297	MKKIFMGITIAAVLMFSYASVKLASNEQTLGDYEVAGVVRGA		c__Bacilli;o__Bacillales;f__Bacillaceae;g__Bacillus;x__Bacillus subtilis group;s__Bacillus atrophaeus;x__Bacillus atrophaeus 1942
A0A7U4KS82	AIW34087.1	AimR	subfam_06_AimR_subtilis	Bacillus subtilis	ATCC 13952	Bacillaceae	incomplete_prophage	386	HTH_9TPRs	0.9957	(<= <====)	26	MKKLFMGITIAAVLMFSYASVKLVSNEQASGDYEVAGVVRGA		c__Bacilli;o__Bacillales;f__Bacillaceae;g__Bacillus;x__Bacillus subtilis group;s__Bacillus subtilis
A0A0X8KJX9	AME08480.1	AimR	subfam_06_AimR_subtilis	Bacillus sp. SDLI1	SDLI1	Bacillaceae	intact_prophage	379	HTH_9TPRs	0.9992	(====> =>)	29	MKKIIFGTAILAALAISFIAGQHSVNTASASDEISVASAIRGA		c__Bacilli;o__Bacillales;f__Bacillaceae;g__Bacillus;x__unclassified Bacillus (in: Bacteria);s__Bacillus sp. SDLI1
I2C5N7	AFJ61961.1	AimR	subfam_06_AimR_subtilis	Bacillus velezensis	YAU B9601-Y2	Bacillaceae	intact_prophage	384	HTH_9TPRs	0.997	(====> =>)	28	MKKFNCAIVILLALTVGFVSGQQSVQTANGDITVASASRGA		c__Bacilli;o__Bacillales;f__Bacillaceae;g__Bacillus;x__Bacillus subtilis group;x__Bacillus amyloliquefaciens group;s__Bacillus velezensis;x__Bacillus velezensis YAU B9601-Y2
S6FLN1	CDG30054.1	AimR	subfam_06_AimR_subtilis	Bacillus velezensis	UCMB-5033	Bacillaceae	questionable_prophage	382	HTH_9TPRs	1	(<= <====)	21	MKNIILGIVILLAMAVGFVAGQQSIETASVDHVDQPVKVASPSRGA		c__Bacilli;o__Bacillales;f__Bacillaceae;g__Bacillus;x__Bacillus subtilis group;x__Bacillus amyloliquefaciens group;s__Bacillus velezensis;x__Bacillus velezensis UCMB5033
A0A7Z2STY0	QHT45351.1	AimR	subfam_04_AimR_cereus	Bacillus sp. SB49	SB49	Bacillaceae	chromosome	340	HTH_9TPRs	1	(====> =>)	17	MRKMLTLLFLFVLLSAAGASFSDGHTYAKDPGDPGMGSVHPDKDPGDPGMG		c__Bacilli;o__Bacillales;f__Bacillaceae;g__Bacillus;x__unclassified Bacillus (in: Bacteria);s__Bacillus sp. SB49
A0A1W5ZSE3	ARI76218.1	AimR	subfam_04_AimR_cereus	Halobacillus mangrovi	KTB 131	Bacillaceae	chromosome	338	HTH_9TPRs	1	(====> =>)	24	MRKFFTRLVLAGILFIGVQSLTPLAGEEQHNSSVTNPSSVELSIGGLNLAKDPGDGGIG		c__Bacilli;o__Bacillales;f__Bacillaceae;g__Halobacillus;s__Halobacillus mangrovi
A0A6P1HFR4	QHE51056.1	AimR	subfam_04_AimR_cereus	Pontibacillus sp. HMF3514	HMF3514	Bacillaceae	chromosome	361	HTH_9TPRs	1	(====> =>)	-11	MLISAVLLTITISFTSDLTENIAEVTAKSSDDSIQMMYDPTVGGVG		c__Bacilli;o__Bacillales;f__Bacillaceae;g__Pontibacillus;x__unclassified Pontibacillus;s__Pontibacillus sp. HMF3514
A0A6P1HNY8	QHE53778.1	AimR	subfam_04_AimR_cereus	Pontibacillus sp. HMF3514	HMF3514	Bacillaceae	chromosome	341	HTH_9TPRs	0.9988	(<= <====)	-4	MKRLMLMGMTLLMALGLFVGGFNVISVQAAEGPQFHDPAEPPLPAVSNADPGKPQLPKVSNSDPVEPPLPLYYDPVEPPLP		c__Bacilli;o__Bacillales;f__Bacillaceae;g__Pontibacillus;x__unclassified Pontibacillus;s__Pontibacillus sp. HMF3514
K0J028	BAM48175.1	AimR	subfam_04_AimR_cereus	Amphibacillus xylanus	NBRC 15112	Bacillaceae	chromosome	332	HTH_9TPRs	0.9997	(<= <====)	40	MLRKIAKVIVTLMFVRMLSVMQLELTPSVEAASVKASDPEHGEIFSDPEHGEIFSDPEHGEIFSDPEHGEIF		c__Bacilli;o__Bacillales;f__Bacillaceae;g__Amphibacillus;s__Amphibacillus xylanus;x__Amphibacillus xylanus NBRC 15112
A0A516KJT0	QDP41629.1	AimR	subfam_04_AimR_cereus	Radiobacillus deserti	TKL69	Bacillaceae	chromosome	335	HTH_9TPRs	1	(<= <====)	80	MKKLLSILAIVILLHLSQPSFQVADAAEATDSGTSTTDVTSSDTSNDDPQKADPGYGDIG		c__Bacilli;o__Bacillales;f__Bacillaceae;g__Radiobacillus;s__Radiobacillus deserti
A0A075JST0	AIF44645.1	AimR	subfam_04_AimR_cereus	Virgibacillus sp. SK37	SK37	Bacillaceae	chromosome	342	HTH_9TPRs	1	(<= <====)	93	MKKLKFFLLIILISFSFTITTDPGTAAGDTIKSDPDFGDVD		c__Bacilli;o__Bacillales;f__Bacillaceae;g__Virgibacillus;x__unclassified Virgibacillus;s__Virgibacillus sp. SK37
A0A220U740	ASK63782.1	AimR	subfam_04_AimR_cereus	Virgibacillus phasianinus	LM2416	Bacillaceae	chromosome	345	HTH_9TPRs	1	(====> =>)	33	MKKIGMLFSVIALTIFFVSAPVSASTGPSFYIDPGYGDVD		c__Bacilli;o__Bacillales;f__Bacillaceae;g__Virgibacillus;s__Virgibacillus phasianinus
A0A221MEF8	ASN06053.1	AimR	subfam_04_AimR_cereus	Virgibacillus necropolis	LMG 19488	Bacillaceae	chromosome	342	HTH_9TPRs	1	(====> =>)	48	MKKIGMFFSIIALTVLFVSAPVHASSGPQLFSDPGYGDID		c__Bacilli;o__Bacillales;f__Bacillaceae;g__Virgibacillus;s__Virgibacillus necropolis
A0A193D294	ANN35768.1	AimR	subfam_04_AimR_cereus	Bacillus thuringiensis	ST7	Bacillaceae	plasmid	387	HTH_9TPRs	1	(<= <====)	3	MKKILGAYKYIIVFLLFLQFFCVSEPTSTTQIAEGTKHITNPMMRSDPGGSG		c__Bacilli;o__Bacillales;f__Bacillaceae;g__Bacillus;x__Bacillus cereus group;s__Bacillus thuringiensis;x__Bacillus thuringiensis serovar coreanensis
C3EEB6	EEM44102.1	AimR	subfam_04_AimR_cereus	Bacillus thuringiensis	T13001	Bacillaceae	chromosome	387	HTH_9TPRs	1	(====> =>)	3	MKKILGTYKYFIVFLLLLQFIFVSESTSTTQIAEGTKHKTNFMMISDPGGSG		c__Bacilli;o__Bacillales;f__Bacillaceae;g__Bacillus;x__Bacillus cereus group;s__Bacillus thuringiensis;x__Bacillus thuringiensis serovar pakistani;x__Bacillus thuringiensis serovar pakistani str. T13001
A0A7D3Y9S7	QKG99153.1	AimR	subfam_04_AimR_cereus	Bacillus cereus	FDAARGOS_802	Bacillaceae	plasmid	392	HTH_9TPRs	1	(====> =>)	-4	MKKKILIISTLAGFLFLNYFSQSIENKQLAKPKDDQVIMYMEVPGGGGH		c__Bacilli;o__Bacillales;f__Bacillaceae;g__Bacillus;x__Bacillus cereus group;s__Bacillus cereus
A0A1B1LI23	ANS52144.1	AimR	subfam_04_AimR_cereus	Bacillus thuringiensis	MYBT18246	Bacillaceae	incomplete_prophage	393	HTH_9TPRs	1	(<= <====)	2	MKKAIFMFVMSFLVINSSVNLESTNDHNKISHTHFEAKDLQKSNNLIMRMSDPGGGM		c__Bacilli;o__Bacillales;f__Bacillaceae;g__Bacillus;x__Bacillus cereus group;s__Bacillus thuringiensis
C2X5G2	EEL58392.1	AimR	subfam_04_AimR_cereus	Bacillus cereus	Rock4-18	Bacillaceae	chromosome	384	HTH_9TPRs	1	(====> =>)	24	MKKLFKLIIITLFLITLVNALLGKMLSYQHYSKYKNIDNQSVSYMKVDPGGGSPGLFESYVFNLEPKVTVENPIMYRMVDPGGGG		c__Bacilli;o__Bacillales;f__Bacillaceae;g__Bacillus;x__Bacillus cereus group;s__Bacillus cereus;x__Bacillus cereus Rock4-18
K0G6P9	AFU17480.1	AimR	subfam_04_AimR_cereus	Bacillus thuringiensis	MC28	Bacillaceae	plasmid	383	HTH_9TPRs	1	(<= <====)	0	MSRDGEKMVKKLYVLIVAAILLLTIVNSSLGKMETQQYSQKAKSSGNQYMVYRMMVDPGGGG		c__Bacilli;o__Bacillales;f__Bacillaceae;g__Bacillus;x__Bacillus cereus group;s__Bacillus thuringiensis;x__Bacillus thuringiensis MC28
A0A1C9C3A8	AOM14515.1	AimR	subfam_04_AimR_cereus	Bacillus thuringiensis	Bt18247	Bacillaceae	plasmid	383	HTH_9TPRs	1	(<= <====)	24	MKKLYVLIVAAILLLTLVNSSLGKMETQQYSQQAENSGNQYTLYRMMVDPGGGG		c__Bacilli;o__Bacillales;f__Bacillaceae;g__Bacillus;x__Bacillus cereus group;s__Bacillus thuringiensis;x__Bacillus thuringiensis Bt18247
C2PY33	EEK72572.1	AimR	subfam_04_AimR_cereus	Bacillus mycoides	AH621	Bacillaceae	chromosome	384	HTH_9TPRs	0.9999	(====> =>)	5	MGGEDQVKKLYVLMVVTLLLLPILNSSPSKVDAQQYYAKVENTENQKLFYRMMVDPGGGG		c__Bacilli;o__Bacillales;f__Bacillaceae;g__Bacillus;x__Bacillus cereus group;s__Bacillus mycoides
V5MKJ5	AHA75615.1	AimR	subfam_04_AimR_cereus	Bacillus thuringiensis	YBT-1518	Bacillaceae	plasmid	380	HTH_9TPRs	1	(====> =>)	35	MKKLYALMVVTLLLLPIASSSPSKVDAKQYYAKVENLENQKQFYRMMVDPGGGG		c__Bacilli;o__Bacillales;f__Bacillaceae;g__Bacillus;x__Bacillus cereus group;s__Bacillus thuringiensis;x__Bacillus thuringiensis YBT-1518
C2SD77	EEK97273.1	AimR	subfam_04_AimR_cereus	Bacillus cereus	BDRD-ST26	Bacillaceae	plasmid	384	HTH_9TPRs	1	(====> =>)	44	MVVTLLLLPIANSSPSKVDAKQYYAKVENLENQKQFYRMMVDPGGGG		c__Bacilli;o__Bacillales;f__Bacillaceae;g__Bacillus;x__Bacillus cereus group;s__Bacillus cereus;x__Bacillus cereus BDRD-ST26
A0A1B1KZE3	ANS45814.1	AimR	subfam_04_AimR_cereus	Bacillus thuringiensis	MYBT18246	Bacillaceae	intact_prophage	376	HTH_9TPRs	1	(====> =>)	2	MKIVAILTVFGVIGLWGGNISSFEDEAIQQKQTEIKYMFNDPGTS		c__Bacilli;o__Bacillales;f__Bacillaceae;g__Bacillus;x__Bacillus cereus group;s__Bacillus thuringiensis
C3DP37	EEM40236.1	AimR	subfam_04_AimR_cereus	Bacillus thuringiensis	T04001	Bacillaceae	intact_prophage	365	HTH_9TPRs	1	(<= <====)	1	MKKVILTMICVLGLLGAVEQNKDTSQAHSSKVETTYLMVDPGTH		c__Bacilli;o__Bacillales;f__Bacillaceae;g__Bacillus;x__Bacillus cereus group;s__Bacillus thuringiensis;x__Bacillus thuringiensis serovar sotto;x__Bacillus thuringiensis serovar sotto str. T04001
C3DQ44	EEM39900.1	AimR	subfam_04_AimR_cereus	Bacillus thuringiensis	T04001	Bacillaceae	intact_prophage	379	HTH_9TPRs	0.9828	(====> =>)	0	MKKIIATVICTFALCTLVYKTDAKVSANSNVTPTIQYMMTDPGGL		c__Bacilli;o__Bacillales;f__Bacillaceae;g__Bacillus;x__Bacillus cereus group;s__Bacillus thuringiensis;x__Bacillus thuringiensis serovar sotto;x__Bacillus thuringiensis serovar sotto str. T04001
C3DY65	EEM49777.1	AimR	subfam_04_AimR_cereus	Bacillus thuringiensis	T13001	Bacillaceae	incomplete_prophage	409	HTH_9TPRs	0.9995	(====> =>)	-4	MKLIIMFMQIAFLAMVSYSDVDNVKNVNHEKKVQVVAQYEFNKNQEKMTRMLTDPGSM		c__Bacilli;o__Bacillales;f__Bacillaceae;g__Bacillus;x__Bacillus cereus group;s__Bacillus thuringiensis;x__Bacillus thuringiensis serovar pakistani;x__Bacillus thuringiensis serovar pakistani str. T13001
A0A1B1LIV8	ANS52579.1	AimR	subfam_04_AimR_cereus	Bacillus thuringiensis	MYBT18246	Bacillaceae	plasmid	385	HTH_9TPRs	1	(<= <====)	-8	MNKFIVSVVLSMGMMLSLITHDLTENSGYVNALGKNSKLELSTKELKTYKAVDPRRTLTQKQYN		c__Bacilli;o__Bacillales;f__Bacillaceae;g__Bacillus;x__Bacillus cereus group;s__Bacillus thuringiensis
A0A387A675	AYF85208.1	AimR	subfam_04_AimR_cereus	Bacillus thuringiensis	QZL38	Bacillaceae	plasmid	372	HTH_9TPRs	1	(====> =>)	1	MKSLLLSLILSLGLGTGAASAQVDTQAPVDQAPVMYMQVDPGGH		c__Bacilli;o__Bacillales;f__Bacillaceae;g__Bacillus;x__Bacillus cereus group;s__Bacillus thuringiensis
A0A2B4JJM4	AZR79054.1	AimR	subfam_04_AimR_cereus	Bacillus thuringiensis	C15	Bacillaceae	incomplete_prophage	378	HTH_9TPRs	1	(<= <====)	1	MKSLLVGLVLSLGLGIGVGVGNVQEGVQTAQASVDQPAVQYMMTDPGGH		c__Bacilli;o__Bacillales;f__Bacillaceae;g__Bacillus;x__Bacillus cereus group;s__Bacillus thuringiensis
A0A3G5UB86	AYY27401.1	AimR	subfam_04_AimR_cereus	Bacillus sp. FDAARGOS_527	FDAARGOS_527	Bacillaceae	intact_prophage	385	HTH_9TPRs	1	(<= <====)	1	MKKFLITTLCAMALSIGVIGVGTDQTKDLGKEKINVHTEKVQLMKVDPGGM		c__Bacilli;o__Bacillales;f__Bacillaceae;g__Bacillus;x__unclassified Bacillus (in: Bacteria);s__Bacillus sp. FDAARGOS_527
C2ZG98	EEL84995.1	AimR	subfam_04_AimR_cereus	Bacillus cereus	AH1272	Bacillaceae	intact_prophage	381	HTH_9TPRs	1	(<= <====)	1	MKKILVTTLCALALSIGVIGAGADQTKDLGKEKATVHTKEVQLMMVDPGGM		c__Bacilli;o__Bacillales;f__Bacillaceae;g__Bacillus;x__Bacillus cereus group;s__Bacillus cereus;x__Bacillus cereus AH1272
A0A2B0KN76	QHV47656.1	AimR	subfam_04_AimR_cereus	Bacillus cereus	SGAir0260	Bacillaceae	plasmid	388	HTH_9TPRs	0.9999	(====> =>)	-8	MTKYLMCMLLILGISVTSLHNEPVQKFAKVQDNPSLTTSYMMVDPGTG		c__Bacilli;o__Bacillales;f__Bacillaceae;g__Bacillus;x__Bacillus cereus group;s__Bacillus cereus
A0A5B8PSY4	QDZ76646.1	AimR	subfam_04_AimR_cereus	Bacillus cereus	Co1-1	Bacillaceae	intact_prophage	379	HTH_9TPRs	1	(====> =>)	-4	MKKIVFVTMMVIGLLNISSLQHPNQAIDKNESIAYIQRVATDPGSG		c__Bacilli;o__Bacillales;f__Bacillaceae;g__Bacillus;x__Bacillus cereus group;s__Bacillus cereus
A0A193CMZ1	ANN30739.1	AimR	subfam_04_AimR_cereus	Bacillus thuringiensis	ST7	Bacillaceae	questionable_prophage	414	HTH_9TPRs	1	(====> =>)	-8	MNKFIMSIMLSIGVIIPLSLHSQTKLSQEVYKSDKTSQVALSAKELKTYRAVDPRRGLIV		c__Bacilli;o__Bacillales;f__Bacillaceae;g__Bacillus;x__Bacillus cereus group;s__Bacillus thuringiensis;x__Bacillus thuringiensis serovar coreanensis
A0A679GZ89	BCA36991.1	AimR	subfam_04_AimR_cereus	Bacillus wiedmannii	PL1	Bacillaceae	plasmid	380	HTH_9TPRs	1	(<= <====)	-8	MNKFLAVTLYTVILLTSFFQLETADSQHAKVQDTNKYVMQRMVDPGGG		c__Bacilli;o__Bacillales;f__Bacillaceae;g__Bacillus;x__Bacillus cereus group;s__Bacillus wiedmannii
C3DEC5	EEM43760.1	AimR	subfam_04_AimR_cereus	Bacillus thuringiensis	T04001	Bacillaceae	intact_prophage	379	HTH_9TPRs	1	(====> =>)	2	MKKISVAVLCIMSAFTLSLNVGAATKDSKEQPVKQQVQYMMSEPGGL		c__Bacilli;o__Bacillales;f__Bacillaceae;g__Bacillus;x__Bacillus cereus group;s__Bacillus thuringiensis;x__Bacillus thuringiensis serovar sotto;x__Bacillus thuringiensis serovar sotto str. T04001
C2RY88	EEL02550.1	AimR	subfam_04_AimR_cereus	Bacillus cereus	BDRD-ST26	Bacillaceae	chromosome	382	HTH_9TPRs	1	(====> =>)	-4	MIMKKISMAILCIMSAFTLTINAGEITKDSKEQPVKNQVQYMMSEPGGL		c__Bacilli;o__Bacillales;f__Bacillaceae;g__Bacillus;x__Bacillus cereus group;s__Bacillus cereus;x__Bacillus cereus BDRD-ST26
A0A1W6AHL6	ARJ25191.1	AimR	subfam_04_AimR_cereus	Bacillus mycoides	Gnyt1	Bacillaceae	incomplete_prophage	379	HTH_9TPRs	1	(<= <====)	-4	MRKIGILLLGVIGAFALVLNTGSSEKEQAVSKQTNNEYVQYMSSEPGGY		c__Bacilli;o__Bacillales;f__Bacillaceae;g__Bacillus;x__Bacillus cereus group;s__Bacillus mycoides
C3ECN1	EEM44698.1	AimR	subfam_04_AimR_cereus	Bacillus thuringiensis	T13001	Bacillaceae	chromosome	406	HTH_9TPRs	1	(<= <====)	-1	MRKFSIIVLSVASTFIIMLNTGTTEKENAASKTKDIEYIQYMNREPGGH		c__Bacilli;o__Bacillales;f__Bacillaceae;g__Bacillus;x__Bacillus cereus group;s__Bacillus thuringiensis;x__Bacillus thuringiensis serovar pakistani;x__Bacillus thuringiensis serovar pakistani str. T13001
A0A1B1LIA5	ANS52498.1	AimR	subfam_04_AimR_cereus	Bacillus thuringiensis	MYBT18246	Bacillaceae	plasmid	406	HTH_9TPRs	1	(<= <====)	-1	MRKFSIIVLSVASMFTIMLNTGTTEKKMLLAKQKILNMYSI		c__Bacilli;o__Bacillales;f__Bacillaceae;g__Bacillus;x__Bacillus cereus group;s__Bacillus thuringiensis
A0A193CZM6	ANN34910.1	AimR	subfam_04_AimR_cereus	Bacillus thuringiensis	ST7	Bacillaceae	intact_prophage	401	HTH_9TPRs	1	(<= <====)	17	MKKFSVFLLSVVGALALTLNTVPKDKQHAASKQQNNEYIQYMSSEPGGS		c__Bacilli;o__Bacillales;f__Bacillaceae;g__Bacillus;x__Bacillus cereus group;s__Bacillus thuringiensis;x__Bacillus thuringiensis serovar coreanensis
V5MM16	AHA75298.1	AimR	subfam_04_AimR_cereus	Bacillus thuringiensis	YBT-1518	Bacillaceae	plasmid	407	HTH_9TPRs	1	(====> =>)	-1	MRKFSIIILSVASAFTILLNIGVPEKENVASKTKDIEYVQYMSREPGGL		c__Bacilli;o__Bacillales;f__Bacillaceae;g__Bacillus;x__Bacillus cereus group;s__Bacillus thuringiensis;x__Bacillus thuringiensis YBT-1518
A0A806HXU6	AFQ28163.1	AimR	subfam_04_AimR_cereus	Bacillus thuringiensis	HD-789	Bacillaceae	questionable_prophage	417	HTH_9TPRs	1	(<= <====)	-4	MRKIGILLLGVVGALALALNTGVAEKEHVASKQLNNEYVQYMNSEPGGL		c__Bacilli;o__Bacillales;f__Bacillaceae;g__Bacillus;x__Bacillus cereus group;s__Bacillus thuringiensis;x__Bacillus thuringiensis HD-789
A7GRV1	ABS22859.1	AimR	subfam_04_AimR_cereus	Bacillus cytotoxicus	NVH 391-98	Bacillaceae	intact_prophage	365	HTH_9TPRs	1	(<= <====)	13	MKKIIAGLAIVCALTLSVSSISNEVGKEKVKEPVKMMLDPGTIG		c__Bacilli;o__Bacillales;f__Bacillaceae;g__Bacillus;x__Bacillus cereus group;s__Bacillus cytotoxicus;x__Bacillus cytotoxicus NVH 391-98
C2SZM6	EEL11951.1	AimR	subfam_04_AimR_cereus	Bacillus cereus	BDRD-Cer4	Bacillaceae	intact_prophage	314	HTH_9TPRs	1	(<= <====)	13	MKKFLAGLVIVCALALTLSPVSSELSKAKVKEPVQMRMDPGTIG		c__Bacilli;o__Bacillales;f__Bacillaceae;g__Bacillus;x__Bacillus cereus group;s__Bacillus cereus;x__Bacillus cereus BDRD-Cer4
A0A7D4F9I6	QKH57546.1	AimR	subfam_04_AimR_cereus	Bacillus tropicus	FDAARGOS_782	Bacillaceae	intact_prophage	365	HTH_9TPRs	0.9999	(<= <====)	12	MKKIVASLVITCTLTLSLLSVGLVSTKDNKATEKVKEVQIMKMDPGTLG		c__Bacilli;o__Bacillales;f__Bacillaceae;g__Bacillus;x__Bacillus cereus group;s__Bacillus tropicus
C2XM02	EEL61472.1	AimR	subfam_04_AimR_cereus	Bacillus cereus	F65185	Bacillaceae	incomplete_prophage	374	HTH_9TPRs	0.9999	(====> =>)	12	MKKIVASLVIACTLALSVLSVSSVPTKDNKAVDKVKEVQLMKMDPGTLG		c__Bacilli;o__Bacillales;f__Bacillaceae;g__Bacillus;x__Bacillus cereus group;s__Bacillus cereus;x__Bacillus cereus F65185
B7HM99	ACJ78714.1	AimR	subfam_04_AimR_cereus	Bacillus cereus	AH187	Bacillaceae	intact_prophage	365	HTH_9TPRs	0.9999	(<= <====)	12	MKKIIASVVIACTLALSVISIGSVPTKDDQAAGNVKETQLMKMDPGTLG		c__Bacilli;o__Bacillales;f__Bacillaceae;g__Bacillus;x__Bacillus cereus group;s__Bacillus cereus;x__Bacillus cereus AH187
V5ME49	AHA73476.1	AimR	subfam_04_AimR_cereus	Bacillus thuringiensis	YBT-1518	Bacillaceae	chromosome	365	HTH_9TPRs	0.9997	(<= <====)	12	MKKIIASVVIACTLTLSVLSISSVSTKDNQATGKVKEVQLMKMDPGTLG		c__Bacilli;o__Bacillales;f__Bacillaceae;g__Bacillus;x__Bacillus cereus group;s__Bacillus thuringiensis;x__Bacillus thuringiensis YBT-1518
A0A6H3AJL9	AAP27854.1	AimR	subfam_04_AimR_cereus	Bacillus anthracis	Ames	Bacillaceae	intact_prophage	365	HTH_9TPRs	1	(<= <====)	12	MKKIIASVVIICALALSVLSISSVPAKDDQAAGKVKEVQLMKMDPGTLG		c__Bacilli;o__Bacillales;f__Bacillaceae;g__Bacillus;x__Bacillus cereus group;s__Bacillus anthracis;x__Bacillus anthracis str. Ames
A0A4P9EVU0	QCU09745.1	AimR	subfam_04_AimR_cereus	Bacillus paranthracis	PR1	Bacillaceae	intact_prophage	365	HTH_9TPRs	1	(====> =>)	12	MKKIIASVVIACTLALSVLSIGSVSAKDNQAAGKVKEVQLMKMDPGTLG		c__Bacilli;o__Bacillales;f__Bacillaceae;g__Bacillus;x__Bacillus cereus group;s__Bacillus paranthracis
A0A6I6UY47	QHE63940.1	AimR	subfam_04_AimR_cereus	Rossellomorea vietnamensis	151-6	Bacillaceae	plasmid	282	HTH_9TPRs	1	(<= <====)	191	MKVKKILASLVLTGALLFVGTISAAADEKAATAPVTTYSVQDPGTGGGF		c__Bacilli;o__Bacillales;f__Bacillaceae;g__Rossellomorea;s__Rossellomorea vietnamensis
A0A167UYA1	ANB66129.1	AimR	subfam_04_AimR_cereus	Anoxybacillus sp. B7M1	b7m1	Bacillaceae	intact_prophage	377	HTH_9TPRs	1	(====> =>)	113	MKKFVVALVAVLAFGLVGSATTYLGTSSEKAFVVYPMKQDPGGGL		c__Bacilli;o__Bacillales;f__Bacillaceae;g__Anoxybacillus;x__unclassified Anoxybacillus;s__Anoxybacillus sp. B7M1
K0FZK1	AFU16874.1	AimR	subfam_04_AimR_cereus	Bacillus thuringiensis	MC28	Bacillaceae	plasmid	410	HTH_9TPRs	1	(====> =>)	105	MKKILAALIALSVTMAVVGNANTENASKQESSKQVYYMADPGGSVG		c__Bacilli;o__Bacillales;f__Bacillaceae;g__Bacillus;x__Bacillus cereus group;s__Bacillus thuringiensis;x__Bacillus thuringiensis MC28
A0A1W6AID9	ARJ25636.1	AimR	subfam_04_AimR_cereus	Bacillus mycoides	Gnyt1	Bacillaceae	plasmid	374	HTH_9TPRs	0.9992	(<= <====)	18	MKGWAKRLYLFATIAALTTLPMQGSISKILQYMVDPGGGAG		c__Bacilli;o__Bacillales;f__Bacillaceae;g__Bacillus;x__Bacillus cereus group;s__Bacillus mycoides
V5MLF0	AHA75857.1	AimR	subfam_04_AimR_cereus	Bacillus thuringiensis	YBT-1518	Bacillaceae	plasmid	374	HTH_9TPRs	0.9988	(<= <====)	18	MTGWAKRLYLFATIAALTTLPIQGSISKILQYMVDPGGGAG		c__Bacilli;o__Bacillales;f__Bacillaceae;g__Bacillus;x__Bacillus cereus group;s__Bacillus thuringiensis;x__Bacillus thuringiensis YBT-1518
A0A7D4BZ44	QKG99280.1	AimR	subfam_04_AimR_cereus	Bacillus cereus	FDAARGOS_802	Bacillaceae	plasmid	375	HTH_9TPRs	0.9197	(====> =>)	34	MKSKIIKSILAIAAVACFSFTAVKTEDTQQVAKVEQPVLYMQVDPGGAGG		c__Bacilli;o__Bacillales;f__Bacillaceae;g__Bacillus;x__Bacillus cereus group;s__Bacillus cereus
K0FYC4	AFU16918.1	AimR	subfam_04_AimR_cereus	Bacillus thuringiensis	MC28	Bacillaceae	incomplete_prophage	395	HTH_9TPRs	0.9999	(====> =>)	10	MKCLKSKLFKVILTIAAVATFTFAPATKQDKVKNAEAPVMYSDPNPGGG		c__Bacilli;o__Bacillales;f__Bacillaceae;g__Bacillus;x__Bacillus cereus group;s__Bacillus thuringiensis;x__Bacillus thuringiensis MC28
A0A7T3MNG3	QPW49592.1	AimR	subfam_04_AimR_cereus	Bacillus thuringiensis	H3	Bacillaceae	intact_prophage	407	HTH_9TPRs	1	(<= <====)	26	MKNKLVKTILTIATVACLSITVLQVTEKDKVQSAKEQKQTLYMVDPGPGGG		c__Bacilli;o__Bacillales;f__Bacillaceae;g__Bacillus;x__Bacillus cereus group;s__Bacillus thuringiensis
A0A158RMJ1	ACO28352.1	AimR	subfam_04_AimR_cereus	Bacillus cereus	03BB102	Bacillaceae	intact_prophage	400	HTH_9TPRs	1	(====> =>)	26	MKNKLVKIVLTITTVACLSITAFQVTEKDKVQSAKEQKTTLYMIDPGPGGG		c__Bacilli;o__Bacillales;f__Bacillaceae;g__Bacillus;x__Bacillus cereus group;s__Bacillus cereus;x__Bacillus cereus 03BB102
B7H5Q3	ACK63767.1	AimR	subfam_04_AimR_cereus	Bacillus cereus	B4264	Bacillaceae	intact_prophage	402	HTH_9TPRs	1	(====> =>)	26	MKNKLLKIVFTIATVACLSITAFQVTEKDKVQSAKEQKTTLYMIDPGPGGG		c__Bacilli;o__Bacillales;f__Bacillaceae;g__Bacillus;x__Bacillus cereus group;s__Bacillus cereus;x__Bacillus cereus B4264
C2P7B9	EEK59149.1	AimR	subfam_04_AimR_cereus	Bacillus cereus	172560W	Bacillaceae	intact_prophage	402	HTH_9TPRs	0.9999	(====> =>)	14	MVKHLKNELVKVVLSITTVVCLSITAFQVTEKDKVQSAKEQKTTLYMIDPGPGGG		c__Bacilli;o__Bacillales;f__Bacillaceae;g__Bacillus;x__Bacillus cereus group;s__Bacillus cereus;x__Bacillus cereus 172560W
A0A2R2IP40	QKH66047.1	AimR	subfam_04_AimR_cereus	Bacillus cereus	FDAARGOS_781	Bacillaceae	questionable_prophage	398	HTH_9TPRs	1	(====> =>)	26	MKNKLVKVVLSIMAVSCLSITAFQVTEKDKVQSAKEKKTTLYMIDPGPGGG		c__Bacilli;o__Bacillales;f__Bacillaceae;g__Bacillus;x__Bacillus cereus group;s__Bacillus cereus
A0A7U6HAZ2	AXO94319.1	AimR	subfam_04_AimR_cereus	Bacillus anthracis	MCCC 1A01412	Bacillaceae	questionable_prophage	382	HTH_9TPRs	1	(<= <====)	39	MKKILALLPILLMAGMFTFSADQKKEEPKQDVQKPAVQRMMVDPGGGGL		c__Bacilli;o__Bacillales;f__Bacillaceae;g__Bacillus;x__Bacillus cereus group;s__Bacillus anthracis
A0A7D3YVT9	QKH04549.1	AimR	subfam_04_AimR_cereus	Bacillus cereus	FDAARGOS_802	Bacillaceae	intact_prophage	382	HTH_9TPRs	1	(====> =>)	39	MKKILALLPILLMAGMFTFSADTKKEEPKQDAQKPAVQRMMVDPGGGGL		c__Bacilli;o__Bacillales;f__Bacillaceae;g__Bacillus;x__Bacillus cereus group;s__Bacillus cereus
C2X036	EEL60298.1	AimR	subfam_04_AimR_cereus	Bacillus cereus	Rock4-18	Bacillaceae	incomplete_prophage	401	HTH_9TPRs	0.9998	(<= <====)	39	MKKILILLPILAIAGLFVFSADKKVEEPKQEAKSYENVIMYSNEPGGGGW		c__Bacilli;o__Bacillales;f__Bacillaceae;g__Bacillus;x__Bacillus cereus group;s__Bacillus cereus;x__Bacillus cereus Rock4-18
C2NRY6	EEK53201.1	AimR	subfam_04_AimR_cereus	Bacillus cereus	BGSC 6E1	Bacillaceae	incomplete_prophage	395	HTH_9TPRs	1	(====> =>)	22	MIKMKKLLSIISVLAVLGVFTLSNTYVQKEQGNQVAVEKTAEVQRMMTDPGGGGW		c__Bacilli;o__Bacillales;f__Bacillaceae;g__Bacillus;x__Bacillus cereus group;s__Bacillus cereus;x__Bacillus cereus BGSC 6E1
A0A679H258	BCA37283.1	AimR	subfam_04_AimR_cereus	Bacillus wiedmannii	PL1	Bacillaceae	plasmid	376	HTH_9TPRs	1	(<= <====)	40	MKKLLAIIPMLAVLGGFLLNSSNMPSEQVKQTVAEAKQPIVLYSEDPGGW		c__Bacilli;o__Bacillales;f__Bacillaceae;g__Bacillus;x__Bacillus cereus group;s__Bacillus wiedmannii
J7I1B6	AFQ19884.1	AimR	subfam_04_AimR_cereus	Bacillus thuringiensis	HD-771	Bacillaceae	intact_prophage	385	HTH_9TPRs	0.9998	(====> =>)	46	MKKILAIIPVLAILGGFLLNSATDTKEVKQEAKAPVVMYSNDPGGW		c__Bacilli;o__Bacillales;f__Bacillaceae;g__Bacillus;x__Bacillus cereus group;s__Bacillus thuringiensis;x__Bacillus thuringiensis HD-771
B9J6N4	ACM16029.1	AimR	subfam_04_AimR_cereus	Bacillus cereus	Q1	Bacillaceae	questionable_prophage	384	HTH_9TPRs	1	(<= <====)	46	MKKILAIIPVLAVLGGFLLNSATDVKEPKQEAKAPIIMYSEDPGGW		c__Bacilli;o__Bacillales;f__Bacillaceae;g__Bacillus;x__Bacillus cereus group;s__Bacillus cereus;x__Bacillus cereus Q1
C2PQH4	EEK75163.1	AimR	subfam_04_AimR_cereus	Bacillus mycoides	AH621	Bacillaceae	intact_prophage	391	HTH_9TPRs	1	(====> =>)	31	MEILRKILALLPILLVAGLFTFSTDSQQTDDKQEASKPVVQRMMTDPGGGW		c__Bacilli;o__Bacillales;f__Bacillaceae;g__Bacillus;x__Bacillus cereus group;s__Bacillus mycoides
A0A387A8Y1	AYF85116.1	AimR	subfam_04_AimR_cereus	Bacillus thuringiensis	QZL38	Bacillaceae	questionable_prophage	383	HTH_9TPRs	1	(<= <====)	40	MKKILALLPILLVAGLFTFSTDNQQTNDKQEASEPVVQRMMTDPGGGW		c__Bacilli;o__Bacillales;f__Bacillaceae;g__Bacillus;x__Bacillus cereus group;s__Bacillus thuringiensis
A0A2P0H9I7	AAP24457.1	AimR	subfam_04_AimR_cereus	Bacillus anthracis	Ames	Bacillaceae	viral_genome	391	HTH_9TPRs	1	(====> =>)	-4	MKEEVEILKKILALLPILLVAGLFTFSADNQQTKDKQEASEPVVQRMMTDPGGGW		c__Bacilli;o__Bacillales;f__Bacillaceae;g__Bacillus;x__Bacillus cereus group;s__Bacillus anthracis;x__Bacillus anthracis str. Ames
A0A5C1FEK2	QEL79381.1	AimR	subfam_04_AimR_cereus	Bacillus sp. JAS24-2	JAS24-2	Bacillaceae	incomplete_prophage	383	HTH_9TPRs	0.9999	(====> =>)	37	MKKLITIIPVLLLATTLVVNTDSAKEKPSTNDSKPVVQQMMVDPGGGW		c__Bacilli;o__Bacillales;f__Bacillaceae;g__Bacillus;x__Bacillus cereus group;x__unclassified Bacillus cereus group;s__Bacillus sp. JAS24-2
K0FM26	AFU12911.1	AimR	subfam_04_AimR_cereus	Bacillus thuringiensis	MC28	Bacillaceae	incomplete_prophage	383	HTH_9TPRs	0.9999	(====> =>)	19	MGRGEKMKKIITIIPALILAATLVVNTDSAKEKPSINTSKPTVQHMMVDPGGGW		c__Bacilli;o__Bacillales;f__Bacillaceae;g__Bacillus;x__Bacillus cereus group;s__Bacillus thuringiensis;x__Bacillus thuringiensis MC28
A0A0K0QCL2	AKR09570.1	AimR	subfam_04_AimR_cereus	Bacillus thuringiensis	HS18-1	Bacillaceae	intact_prophage	383	HTH_9TPRs	0.9999	(====> =>)	37	MKKIITIIPALLIAATLFINTDSIKEKPSTNDSKPTVQHMMVDPGGGW		c__Bacilli;o__Bacillales;f__Bacillaceae;g__Bacillus;x__Bacillus cereus group;s__Bacillus thuringiensis
A0A6M8D843	QKE07603.1	AimR	subfam_04_AimR_cereus	Bacillus cereus	CTMA_1571	Bacillaceae	intact_prophage	383	HTH_9TPRs	0.9995	(====> =>)	37	MKKIIRIIPALLIVATLFINTDSIKEKPSTNDSKPTVQQMMVDPGGGW		c__Bacilli;o__Bacillales;f__Bacillaceae;g__Bacillus;x__Bacillus cereus group;s__Bacillus cereus
B7IY66	ACK97607.1	AimR	subfam_04_AimR_cereus	Bacillus cereus	G9842	Bacillaceae	intact_prophage	383	HTH_9TPRs	0.9998	(====> =>)	37	MKKIITIIPALLIAATLFINTDSIKEKPSTNNSKSTIQHMMVDPGGGW		c__Bacilli;o__Bacillales;f__Bacillaceae;g__Bacillus;x__Bacillus cereus group;s__Bacillus cereus;x__Bacillus cereus G9842
A0A7D4JF71	QKH64121.1	AimR	subfam_04_AimR_cereus	Bacillus cereus	FDAARGOS_781	Bacillaceae	plasmid	297	HTH_9TPRs	0.9927	(<= <====)	42	MRKILKVVPALLLVGAILLNPPVKEAPKQEASTAPVLYKMVDPGTGSG		c__Bacilli;o__Bacillales;f__Bacillaceae;g__Bacillus;x__Bacillus cereus group;s__Bacillus cereus
C3DV05	EEM38234.1	AimR	subfam_04_AimR_cereus	Bacillus thuringiensis	T04001	Bacillaceae	chromosome	293	HTH_9TPRs	0.983	(====> =>)	53	MRKILKVVPALLLVGAILLNPPVKEAPKQEASTAPVLYKMVDPGTGSG		c__Bacilli;o__Bacillales;f__Bacillaceae;g__Bacillus;x__Bacillus cereus group;s__Bacillus thuringiensis;x__Bacillus thuringiensis serovar sotto;x__Bacillus thuringiensis serovar sotto str. T04001
C3GSN6	EEM74658.1	AimR	subfam_04_AimR_cereus	Bacillus thuringiensis	BGSC 4BA1	Bacillaceae	intact_prophage	396	HTH_9TPRs	0.9999	(====> =>)	6	MKKVLSLITSVALAGGFLFAPADNKEQPKQVAKETQNVILYAEDPGTGI		c__Bacilli;o__Bacillales;f__Bacillaceae;g__Bacillus;x__Bacillus cereus group;s__Bacillus thuringiensis;x__Bacillus thuringiensis serovar pondicheriensis;x__Bacillus thuringiensis serovar pondicheriensis BGSC 4BA1
J7HY14	AFQ20052.1	AimR	subfam_04_AimR_cereus	Bacillus thuringiensis	HD-771	Bacillaceae	intact_prophage	387	HTH_9TPRs	1	(<= <====)	6	MKKILSLITSVALAGGFLLTPVDKKEQTKQVVKEAQTQITLYSEMGPGTGV		c__Bacilli;o__Bacillales;f__Bacillaceae;g__Bacillus;x__Bacillus cereus group;s__Bacillus thuringiensis;x__Bacillus thuringiensis HD-771
K0FX73	AFU16578.1	AimR	subfam_04_AimR_cereus	Bacillus thuringiensis	MC28	Bacillaceae	incomplete_prophage	387	HTH_9TPRs	0.9999	(====> =>)	6	MKKILSLITSVALVGGFLLTPADNKEQTKQVAKKAQTQITLYSEMGPGTGV		c__Bacilli;o__Bacillales;f__Bacillaceae;g__Bacillus;x__Bacillus cereus group;s__Bacillus thuringiensis;x__Bacillus thuringiensis MC28
A0A6I7EBT2	QHV44805.1	AimR	subfam_04_AimR_cereus	Bacillus cereus	SGAir0260	Bacillaceae	intact_prophage	390	HTH_9TPRs	0.9999	(====> =>)	-4	MKKVIALVTTLALAGAIYISPAKDQKEQPKQVAKDAQTQIMLRMDPGTGMG		c__Bacilli;o__Bacillales;f__Bacillaceae;g__Bacillus;x__Bacillus cereus group;s__Bacillus cereus
C2VL16	EEL37232.1	AimR	subfam_04_AimR_cereus	Bacillus cereus	Rock3-29	Bacillaceae	intact_prophage	408	HTH_9TPRs	0.9998	(<= <====)	5	MLAIVATLALVGVLYISPAKDQKEQSAQVVQENTYRMMVDPGGGMG		c__Bacilli;o__Bacillales;f__Bacillaceae;g__Bacillus;x__Bacillus cereus group;s__Bacillus cereus;x__Bacillus cereus Rock3-29
C3GC51	EEM68460.1	AimR	subfam_04_AimR_cereus	Bacillus thuringiensis	BGSC 4AW1	Bacillaceae	intact_prophage	407	HTH_9TPRs	0.9998	(<= <====)	5	MLAIVATFALVGVLYISPAKEQKEQSTQTAKVVQENTYRMMVDPGGGMG		c__Bacilli;o__Bacillales;f__Bacillaceae;g__Bacillus;x__Bacillus cereus group;s__Bacillus thuringiensis;x__Bacillus thuringiensis serovar andalousiensis;x__Bacillus thuringiensis serovar andalousiensis BGSC 4AW1
D8HAH8	ADK08280.1	AimR	subfam_04_AimR_cereus	Bacillus cereus	CI	Bacillaceae	plasmid	405	HTH_9TPRs	0.9998	(<= <====)	-4	MKKIIFVVTSIALVAGIMFATASNKDQSNNIVKKDSEKLVAKMVGPGGGMG		c__Bacilli;o__Bacillales;f__Bacillaceae;g__Bacillus;x__Bacillus cereus group;s__Bacillus cereus;x__Bacillus cereus biovar anthracis;x__Bacillus cereus biovar anthracis str. CI
C2UMT0	EEL25701.1	AimR	subfam_04_AimR_cereus	Bacillus cereus	Rock1-15	Bacillaceae	plasmid	405	HTH_9TPRs	0.9968	(====> =>)	-4	MKKILFAITTIALVAGIVFATTSDKEQSNNIVKKDSEQLYARMGDPGGGMG		c__Bacilli;o__Bacillales;f__Bacillaceae;g__Bacillus;x__Bacillus cereus group;s__Bacillus cereus;x__Bacillus cereus Rock1-15
Q5LKC1	AAW31010.1	AimR	subfam_04_AimR_cereus	Bacillus thuringiensis	97-27	Bacillaceae	plasmid	422	HTH_9TPRs	1	(<= <====)	-4	MKKLLFVLTSIVLAAGIIYTAADSKEQPNDIVKKDSEQLLARMGDPGGGIG		c__Bacilli;o__Bacillales;f__Bacillaceae;g__Bacillus;x__Bacillus cereus group;s__Bacillus thuringiensis;x__[Bacillus thuringiensis] serovar konkukian;x__[Bacillus thuringiensis] serovar konkukian str. 97-27
A0A2S1AHN8	AWC55140.1	AimR	subfam_04_AimR_cereus	Bacillus cytotoxicus	CH_3	Bacillaceae	plasmid	407	HTH_9TPRs	1	(<= <====)	-4	MKKLLFVLTSIVLAAGIIYTAAGSKEQPNNIVKKDSEQLLVRMGDPGGGIG		c__Bacilli;o__Bacillales;f__Bacillaceae;g__Bacillus;x__Bacillus cereus group;s__Bacillus cytotoxicus
C2XDJ3	EEL64460.1	AimR	subfam_04_AimR_cereus	Bacillus cereus	F65185	Bacillaceae	plasmid	407	HTH_9TPRs	0.9999	(====> =>)	-4	MKKILFILASIVFAAGIIYTAAGSKEQPNNLVKKDSEQLLARMGDPGGGIG		c__Bacilli;o__Bacillales;f__Bacillaceae;g__Bacillus;x__Bacillus cereus group;s__Bacillus cereus;x__Bacillus cereus F65185
C3DVK3	EEM38096.1	AimR	subfam_04_AimR_cereus	Bacillus thuringiensis	T04001	Bacillaceae	plasmid	272	HTH_9TPRs	0.9999	(====> =>)	-4	MKKILFVLTSIVLAAGIIYTAAGSKEQPNNLVKKIRNNY		c__Bacilli;o__Bacillales;f__Bacillaceae;g__Bacillus;x__Bacillus cereus group;s__Bacillus thuringiensis;x__Bacillus thuringiensis serovar sotto;x__Bacillus thuringiensis serovar sotto str. T04001
A0A7D4C5X7	QKG98735.1	AimR	subfam_04_AimR_cereus	Bacillus cereus	FDAARGOS_802	Bacillaceae	plasmid	407	HTH_9TPRs	0.9999	(====> =>)	-4	MKKILFVLTSIVLAAGIIYTAAGSKEQPNSLVKKDSEQLLARMGDPGGGMG		c__Bacilli;o__Bacillales;f__Bacillaceae;g__Bacillus;x__Bacillus cereus group;s__Bacillus cereus
M1QXW8	AGG05089.1	AimR	subfam_04_AimR_cereus	Bacillus thuringiensis	IS5056	Bacillaceae	plasmid	407	HTH_9TPRs	0.9995	(<= <====)	-4	MKKLLFVVTSIILAAGIIYTAGSKEQPNNLVEKDSENLLARMGDPGGGMG		c__Bacilli;o__Bacillales;f__Bacillaceae;g__Bacillus;x__Bacillus cereus group;s__Bacillus thuringiensis;x__Bacillus thuringiensis serovar thuringiensis;x__Bacillus thuringiensis serovar thuringiensis str. IS5056
A0A1S7FG60	AQY42591.1	AimR	subfam_04_AimR_cereus	Bacillus thuringiensis	L-7601	Bacillaceae	plasmid	407	HTH_9TPRs	0.9998	(====> =>)	-4	MKKLLFTVTSIVLAAGIVYTAVGSKEQPNNLVKKDSEQLLARMGDPGSGMG		c__Bacilli;o__Bacillales;f__Bacillaceae;g__Bacillus;x__Bacillus cereus group;s__Bacillus thuringiensis
J4A2D0	AFQ19780.1	AimR	subfam_04_AimR_cereus	Bacillus thuringiensis	HD-771	Bacillaceae	questionable_prophage	407	HTH_9TPRs	0.9999	(<= <====)	-4	MKKILFVLTSIVLAAGIVYTAAGSKEQPNNLVKKDSEQLLARMGDPGSGMG		c__Bacilli;o__Bacillales;f__Bacillaceae;g__Bacillus;x__Bacillus cereus group;s__Bacillus thuringiensis;x__Bacillus thuringiensis HD-771
B7JTX9	ACK92859.1	AimR	subfam_04_AimR_cereus	Bacillus cereus	AH820	Bacillaceae	plasmid	399	HTH_9TPRs	0.9997	(====> =>)	19	MKKILFILTSIVLAAGIVYTAAGSKEQPNKLVKKDSEQLLARMADPGSGMG		c__Bacilli;o__Bacillales;f__Bacillaceae;g__Bacillus;x__Bacillus cereus group;s__Bacillus cereus;x__Bacillus cereus AH820

## Sheet: E2
dataset	genomic_accession	species	strain	genomic_context	intergenic_distance	receptor_id	grp_identical_proteins	rep_sequence	receptor_family	r_start	r_end	r_strand	TPR_hmm_name	TPR_hmm_accession	TPR_hmm_coverage	TPR_hmm_evalue	HTH_hmm_name	HTH_hmm_accession	HTH_hmm_coverage	HTH_hmm_evalue	homologous_ref_receptor	blastp_evalue	perc_identity	perc_cover	propeptide_id	p_start	p_end	p_strand	p_RBS_bin	p_RBS_motif	p_RBS_spacer	Prediction	propeptide_score	SP(Sec/SPI)	TAT(Tat/SPI)	LIPO(Sec/SPII)	OTHER	CS_Position	qss_id	genetic_element	Phaster_prophage_prediction	prophage_region	taxid	lineage	class	order	family	genus
Firmicutes	CP012475.1	Alkalihalobacillus clausii	ENTPro	(<= <====)	-4	ALA53425.1	Cluster 10075	True	subfam_01_Rap	2540316	2541413	-	3q15B00-i1	-	96.8	1.1e-77					RapA_[B._subtilis]	3.81e-25	24.728	96.8	ALA53424.1	2540197	2540319	-				SP(Sec/SPI)	0.864663	0.864663	0.001293	0.120234	0.01381	CS pos: 23-24. PWG-EN. Pr: 0.5450	1866	chromosome			79880	c__Bacilli;o__Bacillales;f__Bacillaceae;g__Alkalihalobacillus;s__Alkalihalobacillus clausii	Bacilli	Bacillales	Bacillaceae	Alkalihalobacillus
Firmicutes	CP012475.1	Alkalihalobacillus clausii	ENTPro	(<= <====)	-4	ALA53486.1	Cluster 9868	True	subfam_01_Rap	2606677	2607777	-	3q15B00-i1	-	96.8	3.6e-74					RapA_[B._subtilis]	1.85e-19	28	71.7	ALA53485.1	2606552	2606680	-				SP(Sec/SPI)	0.725014	0.725014	0.00333	0.155755	0.1159	CS pos: 27-28. IDR-DS. Pr: 0.1459	1867	chromosome			79880	c__Bacilli;o__Bacillales;f__Bacillaceae;g__Alkalihalobacillus;s__Alkalihalobacillus clausii	Bacilli	Bacillales	Bacillaceae	Alkalihalobacillus
Firmicutes	CP104963.1	Alkalihalobacillus clausii	SF174	(<= <====)	-4	UXN56204.1	Cluster 10075	False	subfam_01_Rap	1446419	1447516	-	3q15B00-i1	-	96.8	1.1e-77					RapA_[B._subtilis]	3.81e-25	24.728	96.8	UXN56203.1	1446300	1446422	-				SP(Sec/SPI)	0.864663	0.864663	0.001293	0.120234	0.01381	CS pos: 23-24. PWG-EN. Pr: 0.5450	7488	chromosome			79880	c__Bacilli;o__Bacillales;f__Bacillaceae;g__Alkalihalobacillus;s__Alkalihalobacillus clausii	Bacilli	Bacillales	Bacillaceae	Alkalihalobacillus
Firmicutes	CP012475.1	Alkalihalobacillus clausii	ENTPro	(<= <====)	-4	ALA55077.1	Cluster 10752	True	subfam_01_Rap	4133845	4134936	-	3q15B00-i1	-	96	9.5e-68					RapA_[B._subtilis]	6.11e-21	25.549	96	smallORF18133	4133729	4133848	-	22	AGGAG	10	SP(Sec/SPI)	0.793157	0.793157	0.007276	0.172252	0.027315	CS pos: 24-25. SNA-PD. Pr: 0.3531	9609	chromosome			79880	c__Bacilli;o__Bacillales;f__Bacillaceae;g__Alkalihalobacillus;s__Alkalihalobacillus clausii	Bacilli	Bacillales	Bacillaceae	Alkalihalobacillus
Firmicutes	CP019985.1	Alkalihalobacillus clausii	DSM 8716	(<= <====)	-4	AST96127.1	Cluster 10075	False	subfam_01_Rap	1925635	1926732	-	3q15B00-i1	-	96.8	1.1e-77					RapA_[B._subtilis]	3.81e-25	24.728	96.8	smallORF46950	1925516	1925638	-	22	AGGAG	10	SP(Sec/SPI)	0.823341	0.823341	0.002546	0.166679	0.007434	CS pos: 25-26. GES-HP. Pr: 0.4884	10420	chromosome			79880	c__Bacilli;o__Bacillales;f__Bacillaceae;g__Alkalihalobacillus;s__Alkalihalobacillus clausii	Bacilli	Bacillales	Bacillaceae	Alkalihalobacillus
Firmicutes	CP031128.1	Alkalihalobacillus clausii	088AE	(<= <====)	-4	QNM42483.1	Cluster 10075	False	subfam_01_Rap	1267922	1269019	-	3q15B00-i1	-	96.8	1.1e-77					RapA_[B._subtilis]	3.81e-25	24.728	96.8	smallORF94209	1267803	1267925	-	22	AGGAG	10	SP(Sec/SPI)	0.823341	0.823341	0.002546	0.166679	0.007434	CS pos: 25-26. GES-HP. Pr: 0.4884	11632	chromosome			79880	c__Bacilli;o__Bacillales;f__Bacillaceae;g__Alkalihalobacillus;s__Alkalihalobacillus clausii	Bacilli	Bacillales	Bacillaceae	Alkalihalobacillus
Firmicutes	CP104963.1	Alkalihalobacillus clausii	SF174	(<= <====)	-4	UXN54775.1	Cluster 10752	False	subfam_01_Rap	4169968	4171059	-	3q15B00-i1	-	96	9.5e-68					RapA_[B._subtilis]	6.11e-21	25.549	96	smallORF153210	4169852	4169971	-	22	AGGAG	10	SP(Sec/SPI)	0.793157	0.793157	0.007276	0.172252	0.027315	CS pos: 24-25. SNA-PD. Pr: 0.3531	16233	chromosome			79880	c__Bacilli;o__Bacillales;f__Bacillaceae;g__Alkalihalobacillus;s__Alkalihalobacillus clausii	Bacilli	Bacillales	Bacillaceae	Alkalihalobacillus
Firmicutes	CP012475.1	Alkalihalobacillus clausii	ENTPro	(<= <====)	-8	ALA54103.1	Cluster 10386	True	subfam_01_Rap	3214121	3215215	-	3q15B00-i1	-	95.8	2.6e-73					RapA_[B._subtilis]	6.31e-27	27.717	96.6	ALA54102.1	3213910	3214128	-				SP(Sec/SPI)	0.994599	0.994599	0.000453	0.003262	0.001686	CS pos: 28-29. TQA-DS. Pr: 0.9053	1868	chromosome			79880	c__Bacilli;o__Bacillales;f__Bacillaceae;g__Alkalihalobacillus;s__Alkalihalobacillus clausii	Bacilli	Bacillales	Bacillaceae	Alkalihalobacillus
Firmicutes	CP012475.1	Alkalihalobacillus clausii	ENTPro	(====> =>)	178	ALA53222.1	Cluster 9547	True	subfam_01_Rap	2352677	2353786	+	3ulqA00-i1	-	96.1	7.6e-73					RapA_[B._subtilis]	3.57e-26	27.473	95.8	smallORF18115	2353965	2354087	+	22	AGGAG	10	SP(Sec/SPI)	0.986917	0.986917	0.004426	0.005593	0.003064	CS pos: 24-25. VKA-ET. Pr: 0.9663	9602	chromosome			79880	c__Bacilli;o__Bacillales;f__Bacillaceae;g__Alkalihalobacillus;s__Alkalihalobacillus clausii	Bacilli	Bacillales	Bacillaceae	Alkalihalobacillus
Firmicutes	CP019985.1	Alkalihalobacillus clausii	DSM 8716	(====> =>)	178	AST95942.1	Cluster 9554	True	subfam_01_Rap	1708712	1709821	+	3ulqA00-i1	-	96.1	1.4e-72					RapA_[B._subtilis]	6.66e-26	27.473	95.8	smallORF46964	1710000	1710125	+	22	AGGAG	10	SP(Sec/SPI)	0.980929	0.980929	0.009443	0.003503	0.006126	CS pos: 25-26. AKA-ET. Pr: 0.9266	10417	chromosome			79880	c__Bacilli;o__Bacillales;f__Bacillaceae;g__Alkalihalobacillus;s__Alkalihalobacillus clausii	Bacilli	Bacillales	Bacillaceae	Alkalihalobacillus
Firmicutes	CP031128.1	Alkalihalobacillus clausii	088AE	(====> =>)	178	QNM42296.1	Cluster 9554	False	subfam_01_Rap	1050998	1052107	+	3ulqA00-i1	-	96.1	1.4e-72					RapA_[B._subtilis]	6.66e-26	27.473	95.8	smallORF94223	1052286	1052411	+	22	AGGAG	10	SP(Sec/SPI)	0.980929	0.980929	0.009443	0.003503	0.006126	CS pos: 25-26. AKA-ET. Pr: 0.9266	11629	chromosome			79880	c__Bacilli;o__Bacillales;f__Bacillaceae;g__Alkalihalobacillus;s__Alkalihalobacillus clausii	Bacilli	Bacillales	Bacillaceae	Alkalihalobacillus
Firmicutes	CP104963.1	Alkalihalobacillus clausii	SF174	(====> =>)	178	UXN53160.1	Cluster 9547	False	subfam_01_Rap	2424497	2425606	+	3ulqA00-i1	-	96.1	7.6e-73					RapA_[B._subtilis]	3.57e-26	27.473	95.8	smallORF153197	2425785	2425907	+	22	AGGAG	10	SP(Sec/SPI)	0.986917	0.986917	0.004426	0.005593	0.003064	CS pos: 24-25. VKA-ET. Pr: 0.9663	16228	chromosome			79880	c__Bacilli;o__Bacillales;f__Bacillaceae;g__Alkalihalobacillus;s__Alkalihalobacillus clausii	Bacilli	Bacillales	Bacillaceae	Alkalihalobacillus
Firmicutes	CP012475.1	Alkalihalobacillus clausii	ENTPro	(====> =>)	-4	ALA53222.1	Cluster 9547	True	subfam_01_Rap	2352677	2353786	+	3ulqA00-i1	-	96.1	7.6e-73					RapA_[B._subtilis]	3.57e-26	27.473	95.8	ALA53223.1	2353783	2353905	+				SP(Sec/SPI)	0.985717	0.985717	0.002995	0.008454	0.002834	CS pos: 24-25. ANA-ET. Pr: 0.9491	1865	chromosome			79880	c__Bacilli;o__Bacillales;f__Bacillaceae;g__Alkalihalobacillus;s__Alkalihalobacillus clausii	Bacilli	Bacillales	Bacillaceae	Alkalihalobacillus
Firmicutes	CP104963.1	Alkalihalobacillus clausii	SF174	(====> =>)	-4	UXN53160.1	Cluster 9547	False	subfam_01_Rap	2424497	2425606	+	3ulqA00-i1	-	96.1	7.6e-73					RapA_[B._subtilis]	3.57e-26	27.473	95.8	UXN53161.1	2425603	2425725	+				SP(Sec/SPI)	0.985717	0.985717	0.002995	0.008454	0.002834	CS pos: 24-25. ANA-ET. Pr: 0.9491	7490	chromosome			79880	c__Bacilli;o__Bacillales;f__Bacillaceae;g__Alkalihalobacillus;s__Alkalihalobacillus clausii	Bacilli	Bacillales	Bacillaceae	Alkalihalobacillus
Firmicutes	CP012475.1	Alkalihalobacillus clausii	ENTPro	(====> =>)	-4	ALA53335.1	Cluster 10897	True	subfam_01_Rap	2461621	2462709	+	3q15B00-i1	-	95	2.8e-72					RapA_[B._subtilis]	6.56e-23	25.648	91.8	smallORF18120	2462706	2462822	+	16	GGAG	10	SP(Sec/SPI)	0.858839	0.858839	0.001857	0.131941	0.007364	CS pos: 21-22. GLA-QS. Pr: 0.3682	9604	chromosome			79880	c__Bacilli;o__Bacillales;f__Bacillaceae;g__Alkalihalobacillus;s__Alkalihalobacillus clausii	Bacilli	Bacillales	Bacillaceae	Alkalihalobacillus
Firmicutes	CP012475.1	Alkalihalobacillus clausii	ENTPro	(====> =>)	-4	ALA53576.1	Cluster 10898	True	subfam_01_Rap	2709408	2710496	+	3q15B00-i1	-	95	2e-69					RapA_[B._subtilis]	5.53e-20	27.273	75.4	smallORF18129	2710493	2710600	+	22	AGGAG	10	SP(Sec/SPI)	0.849119	0.849119	0.002375	0.139913	0.008593	CS pos: 22-23. SFA-TG. Pr: 0.6086	9607	chromosome			79880	c__Bacilli;o__Bacillales;f__Bacillaceae;g__Alkalihalobacillus;s__Alkalihalobacillus clausii	Bacilli	Bacillales	Bacillaceae	Alkalihalobacillus
Firmicutes	CP019985.1	Alkalihalobacillus clausii	DSM 8716	(====> =>)	-4	AST95942.1	Cluster 9554	True	subfam_01_Rap	1708712	1709821	+	3ulqA00-i1	-	96.1	1.4e-72					RapA_[B._subtilis]	6.66e-26	27.473	95.8	smallORF46965	1709818	1709940	+	22	AGGAG	10	SP(Sec/SPI)	0.983735	0.983735	0.003783	0.010384	0.002097	CS pos: 24-25. ANA-ET. Pr: 0.9421	10418	chromosome			79880	c__Bacilli;o__Bacillales;f__Bacillaceae;g__Alkalihalobacillus;s__Alkalihalobacillus clausii	Bacilli	Bacillales	Bacillaceae	Alkalihalobacillus
Firmicutes	CP019985.1	Alkalihalobacillus clausii	DSM 8716	(====> =>)	-4	AST96041.1	Cluster 9895	True	subfam_01_Rap	1818968	1820068	+	3q15B00-i1	-	96.6	6.8e-73					RapA_[B._subtilis]	2.82e-25	25.562	94.2	smallORF46959	1820065	1820184	+	14	GGGGG	10	SP(Sec/SPI)	0.98617	0.98617	0.004577	0.00868	0.000573	CS pos: 23-24. AQA-SD. Pr: 0.8828	10419	chromosome			79880	c__Bacilli;o__Bacillales;f__Bacillaceae;g__Alkalihalobacillus;s__Alkalihalobacillus clausii	Bacilli	Bacillales	Bacillaceae	Alkalihalobacillus
Firmicutes	CP019985.1	Alkalihalobacillus clausii	DSM 8716	(====> =>)	-4	AST96275.1	Cluster 10911	True	subfam_01_Rap	2122435	2123523	+	3q15B00-i1	-	95	4e-69					RapA_[B._subtilis]	3.52e-21	28.223	75.4	smallORF46975	2123520	2123627	+	22	AGGAG	10	SP(Sec/SPI)	0.849119	0.849119	0.002375	0.139913	0.008593	CS pos: 22-23. SFA-TG. Pr: 0.6086	10421	chromosome			79880	c__Bacilli;o__Bacillales;f__Bacillaceae;g__Alkalihalobacillus;s__Alkalihalobacillus clausii	Bacilli	Bacillales	Bacillaceae	Alkalihalobacillus
Firmicutes	CP031128.1	Alkalihalobacillus clausii	088AE	(====> =>)	-4	QNM42296.1	Cluster 9554	False	subfam_01_Rap	1050998	1052107	+	3ulqA00-i1	-	96.1	1.4e-72					RapA_[B._subtilis]	6.66e-26	27.473	95.8	smallORF94224	1052104	1052226	+	22	AGGAG	10	SP(Sec/SPI)	0.983735	0.983735	0.003783	0.010384	0.002097	CS pos: 24-25. ANA-ET. Pr: 0.9421	11630	chromosome			79880	c__Bacilli;o__Bacillales;f__Bacillaceae;g__Alkalihalobacillus;s__Alkalihalobacillus clausii	Bacilli	Bacillales	Bacillaceae	Alkalihalobacillus
Firmicutes	CP031128.1	Alkalihalobacillus clausii	088AE	(====> =>)	-4	QNM42397.1	Cluster 9895	False	subfam_01_Rap	1161254	1162354	+	3q15B00-i1	-	96.6	6.8e-73					RapA_[B._subtilis]	2.82e-25	25.562	94.2	smallORF94218	1162351	1162470	+	14	GGGGG	10	SP(Sec/SPI)	0.98617	0.98617	0.004577	0.00868	0.000573	CS pos: 23-24. AQA-SD. Pr: 0.8828	11631	chromosome			79880	c__Bacilli;o__Bacillales;f__Bacillaceae;g__Alkalihalobacillus;s__Alkalihalobacillus clausii	Bacilli	Bacillales	Bacillaceae	Alkalihalobacillus
Firmicutes	CP031128.1	Alkalihalobacillus clausii	088AE	(====> =>)	-4	QNM42634.1	Cluster 10911	False	subfam_01_Rap	1464722	1465810	+	3q15B00-i1	-	95	4e-69					RapA_[B._subtilis]	3.52e-21	28.223	75.4	smallORF94234	1465807	1465914	+	22	AGGAG	10	SP(Sec/SPI)	0.849119	0.849119	0.002375	0.139913	0.008593	CS pos: 22-23. SFA-TG. Pr: 0.6086	11633	chromosome			79880	c__Bacilli;o__Bacillales;f__Bacillaceae;g__Alkalihalobacillus;s__Alkalihalobacillus clausii	Bacilli	Bacillales	Bacillaceae	Alkalihalobacillus
Firmicutes	CP104963.1	Alkalihalobacillus clausii	SF174	(====> =>)	-4	UXN56334.1	Cluster 10898	False	subfam_01_Rap	1615511	1616599	+	3q15B00-i1	-	95	2e-69					RapA_[B._subtilis]	5.53e-20	27.273	75.4	smallORF153206	1616596	1616703	+	22	AGGAG	10	SP(Sec/SPI)	0.849119	0.849119	0.002375	0.139913	0.008593	CS pos: 22-23. SFA-TG. Pr: 0.6086	16227	chromosome			79880	c__Bacilli;o__Bacillales;f__Bacillaceae;g__Alkalihalobacillus;s__Alkalihalobacillus clausii	Bacilli	Bacillales	Bacillaceae	Alkalihalobacillus
Firmicutes	CP104963.1	Alkalihalobacillus clausii	SF174	(====> =>)	-4	UXN54098.1	Cluster 9854	False	subfam_01_Rap	3452190	3453290	+	3q15B00-i1	-	96.6	1.5e-73					RapA_[B._subtilis]	1.12e-23	25.281	94.2	smallORF153191	3453287	3453403	+	16	GGAG	10	SP(Sec/SPI)	0.858839	0.858839	0.001857	0.131941	0.007364	CS pos: 21-22. GLA-QS. Pr: 0.3682	16232	chromosome			79880	c__Bacilli;o__Bacillales;f__Bacillaceae;g__Alkalihalobacillus;s__Alkalihalobacillus clausii	Bacilli	Bacillales	Bacillaceae	Alkalihalobacillus
Firmicutes	CP104963.1	Alkalihalobacillus clausii	SF174	(====> =>)	-8	UXN53707.1	Cluster 10386	False	subfam_01_Rap	3032763	3033857	+	3q15B00-i1	-	95.8	2.6e-73					RapA_[B._subtilis]	6.31e-27	27.717	96.6	UXN53708.1	3033850	3034068	+				SP(Sec/SPI)	0.994599	0.994599	0.000453	0.003262	0.001686	CS pos: 28-29. TQA-DS. Pr: 0.9053	7492	chromosome			79880	c__Bacilli;o__Bacillales;f__Bacillaceae;g__Alkalihalobacillus;s__Alkalihalobacillus clausii	Bacilli	Bacillales	Bacillaceae	Alkalihalobacillus
Firmicutes	AP006627.1	Alkalihalobacillus clausii	KSM-K16	(<= <====)	283	BAD66048.1	Cluster 19216	True	subfam_01_Rap	3651133	3651933	-	3q15B00-i1	-	65.6	4.1e-54									smallORF954	3650742	3650849	-	22	AGGAG	10	SP(Sec/SPI)	0.849119	0.849119	0.002375	0.139913	0.008593	CS pos: 22-23. SFA-TG. Pr: 0.6086	7835	chromosome			66692	c__Bacilli;o__Bacillales;f__Bacillaceae;g__Alkalihalobacillus;s__Alkalihalobacillus clausii;x__Alkalihalobacillus clausii KSM-K16	Bacilli	Bacillales	Bacillaceae	Alkalihalobacillus
Firmicutes	AP006627.1	Alkalihalobacillus clausii	KSM-K16	(<= <====)	177	BAD66339.1	Cluster 8978	True	subfam_01_Rap	3968052	3969167	-	3ulqA00-i1	-	96.1	3.2e-74					RapA_[B._subtilis]	9.13e-23	26.301	95.8	smallORF938	3967752	3967874	-	22	AGGAG	10	SP(Sec/SPI)	0.986917	0.986917	0.004426	0.005593	0.003064	CS pos: 24-25. VKA-ET. Pr: 0.9663	7839	chromosome			66692	c__Bacilli;o__Bacillales;f__Bacillaceae;g__Alkalihalobacillus;s__Alkalihalobacillus clausii;x__Alkalihalobacillus clausii KSM-K16	Bacilli	Bacillales	Bacillaceae	Alkalihalobacillus
Firmicutes	AP006627.1	Alkalihalobacillus clausii	KSM-K16	(<= <====)	-4	BAD66233.1	Cluster 9854	True	subfam_01_Rap	3855972	3857072	-	3q15B00-i1	-	96.6	1.5e-73					RapA_[B._subtilis]	1.12e-23	25.281	94.2	smallORF942	3855859	3855975	-	16	GGAG	10	SP(Sec/SPI)	0.858839	0.858839	0.001857	0.131941	0.007364	CS pos: 21-22. GLA-QS. Pr: 0.3682	7838	chromosome			66692	c__Bacilli;o__Bacillales;f__Bacillaceae;g__Alkalihalobacillus;s__Alkalihalobacillus clausii;x__Alkalihalobacillus clausii KSM-K16	Bacilli	Bacillales	Bacillaceae	Alkalihalobacillus
Firmicutes	AP006627.1	Alkalihalobacillus clausii	KSM-K16	(<= <====)	-4	BAD66339.1	Cluster 8978	True	subfam_01_Rap	3968052	3969167	-	3ulqA00-i1	-	96.1	3.2e-74					RapA_[B._subtilis]	9.13e-23	26.301	95.8	smallORF939	3967933	3968055	-	22	AGGAG	10	SP(Sec/SPI)	0.984887	0.984887	0.004088	0.006121	0.004904	CS pos: 24-25. VKA-ET. Pr: 0.9087	7840	chromosome			66692	c__Bacilli;o__Bacillales;f__Bacillaceae;g__Alkalihalobacillus;s__Alkalihalobacillus clausii;x__Alkalihalobacillus clausii KSM-K16	Bacilli	Bacillales	Bacillaceae	Alkalihalobacillus
Firmicutes	AP006627.1	Alkalihalobacillus clausii	KSM-K16	(====> =>)	-4	BAD66158.1	Cluster 10051	True	subfam_01_Rap	3778788	3779885	+	3q15B00-i1	-	96.8	7.5e-78					RapA_[B._subtilis]	5.72e-25	24.457	96.8	smallORF933	3779882	3780004	+	22	AGGAG	10	SP(Sec/SPI)	0.823341	0.823341	0.002546	0.166679	0.007434	CS pos: 25-26. GES-HP. Pr: 0.4884	7837	chromosome			66692	c__Bacilli;o__Bacillales;f__Bacillaceae;g__Alkalihalobacillus;s__Alkalihalobacillus clausii;x__Alkalihalobacillus clausii KSM-K16	Bacilli	Bacillales	Bacillaceae	Alkalihalobacillus
Firmicutes	CP017070.1	Alkalihalobacillus gibsonii	FJAT-10019	(====> =>)	0	AOL31748.1	Cluster 10084	True	subfam_01_Rap	2800713	2801810	+	3q15B00-i1	-	97.4	4.7e-84					RapA_[B._subtilis]	1.14e-30	26.11	98.7	AOL31749.1	2801811	2801927	+				SP(Sec/SPI)	0.774295	0.774295	0.020886	0.080816	0.124003	CS pos: 27-28. THS-QE. Pr: 0.6748	2265	chromosome			79881	c__Bacilli;o__Bacillales;f__Bacillaceae;g__Alkalihalobacillus;s__Alkalihalobacillus gibsonii	Bacilli	Bacillales	Bacillaceae	Alkalihalobacillus
Firmicutes	CP017070.1	Alkalihalobacillus gibsonii	FJAT-10019	(====> =>)	-11	AOL29182.1	Cluster 7664	False	subfam_01_Rap	82260	83390	+	3q15B00-i1	-	99.2	7.4e-120					RapA_[B._subtilis]	0	100	99.5	AOL29183.1	83380	83514	+				SP(Sec/SPI)	0.988893	0.988893	0.003892	0.004059	0.003156	CS pos: 25-26. VHA-GE. Pr: 0.9398	2262	chromosome	intact(130)	80838-116036	79881	c__Bacilli;o__Bacillales;f__Bacillaceae;g__Alkalihalobacillus;s__Alkalihalobacillus gibsonii	Bacilli	Bacillales	Bacillaceae	Alkalihalobacillus
Firmicutes	CP017070.1	Alkalihalobacillus gibsonii	FJAT-10019	(====> =>)	-11	AOL30341.1	Cluster 8342	False	subfam_01_Rap	1308378	1309505	+	3q15B00-i1	-	98.1	1.1e-114					RapA_[B._subtilis]	1.1e-119	46.933	98.7	AOL30342.1	1309495	1309629	+				SP(Sec/SPI)	0.614721	0.614721	0.014145	0.308211	0.062922	CS pos: 25-26. SNG-EM. Pr: 0.2211	2263	chromosome			79881	c__Bacilli;o__Bacillales;f__Bacillaceae;g__Alkalihalobacillus;s__Alkalihalobacillus gibsonii	Bacilli	Bacillales	Bacillaceae	Alkalihalobacillus
Firmicutes	CP017070.1	Alkalihalobacillus gibsonii	FJAT-10019	(====> =>)	-11	AOL32471.1	Cluster 8072	True	subfam_01_Rap	3604550	3605680	+	3q15B00-i1	-	99.5	9.7e-161					RapA_[B._subtilis]	1.56e-114	48.128	98.9	AOL32472.1	3605670	3605843	+				SP(Sec/SPI)	0.856111	0.856111	0.008591	0.096935	0.038362	CS pos: 28-29. TNS-GG. Pr: 0.3620	2267	chromosome			79881	c__Bacilli;o__Bacillales;f__Bacillaceae;g__Alkalihalobacillus;s__Alkalihalobacillus gibsonii	Bacilli	Bacillales	Bacillaceae	Alkalihalobacillus
Firmicutes	CP017070.1	Alkalihalobacillus gibsonii	FJAT-10019	(====> =>)	-17	AOL31480.1	Cluster 7286	False	subfam_01_Rap	2511757	2512902	+	3ulqA00-i1	-	99	8.1e-156					RapA_[B._subtilis]	1.91e-97	41.689	99.5	AOL31481.1	2512886	2513005	+				SP(Sec/SPI)	0.907989	0.907989	0.006665	0.067328	0.018017	CS pos: 26-27. ANA-PT. Pr: 0.3130	2264	chromosome			79881	c__Bacilli;o__Bacillales;f__Bacillaceae;g__Alkalihalobacillus;s__Alkalihalobacillus gibsonii	Bacilli	Bacillales	Bacillaceae	Alkalihalobacillus
Firmicutes	CP017070.1	Alkalihalobacillus gibsonii	FJAT-10019	(====> =>)	-17	AOL32181.1	Cluster 6709	False	subfam_01_Rap	3300827	3301975	+	3ulqA00-i1	-	98.7	9.2e-126					RapA_[B._subtilis]	1.7e-100	44.681	98.4	AOL32182.1	3301959	3302081	+				SP(Sec/SPI)	0.982225	0.982225	0.005822	0.011303	0.000651	CS pos: 27-28. ANA-EA. Pr: 0.5095	2266	chromosome			79881	c__Bacilli;o__Bacillales;f__Bacillaceae;g__Alkalihalobacillus;s__Alkalihalobacillus gibsonii	Bacilli	Bacillales	Bacillaceae	Alkalihalobacillus
Firmicutes	CP003923.1	Alkalihalobacillus lehensis	G1	(<= <====)	1	AIC93215.1	Cluster 10382	True	subfam_01_Rap	606259	607353	-	3q15B00-i1	-	97.6	5.6e-76					RapA_[B._subtilis]	2.2e-24	27.027	97.1	AIC93214.1	606132	606257	-				SP(Sec/SPI)	0.831446	0.831446	0.000937	0.147588	0.02003	CS pos: 24-25. SIG-EL. Pr: 0.4733	1074	chromosome			1246626	c__Bacilli;o__Bacillales;f__Bacillaceae;g__Alkalihalobacillus;s__Alkalihalobacillus lehensis;x__Alkalihalobacillus lehensis G1	Bacilli	Bacillales	Bacillaceae	Alkalihalobacillus
Firmicutes	CP003923.1	Alkalihalobacillus lehensis	G1	(<= <====)	-4	AIC94441.1	Cluster 10383	True	subfam_01_Rap	1824116	1825210	-	3q15B00-i1	-	96	1.3e-71					RapA_[B._subtilis]	3.84e-22	26.703	95.1	AIC94440.1	1823994	1824119	-				SP(Sec/SPI)	0.93138	0.93138	0.001839	0.031469	0.035312	CS pos: 24-25. ENA-DL. Pr: 0.2936	1076	chromosome			1246626	c__Bacilli;o__Bacillales;f__Bacillaceae;g__Alkalihalobacillus;s__Alkalihalobacillus lehensis;x__Alkalihalobacillus lehensis G1	Bacilli	Bacillales	Bacillaceae	Alkalihalobacillus
Firmicutes	CP003923.1	Alkalihalobacillus lehensis	G1	(<= <====)	-4	AIC94473.1	Cluster 11137	True	subfam_01_Rap	1859592	1860674	-	3q15B00-i1	-	95.8	2.1e-69					RapA_[B._subtilis]	1.22e-16	25.895	93.9	AIC94472.1	1859404	1859595	-				SP(Sec/SPI)	0.992611	0.992611	0.003289	0.003416	0.000684	CS pos: 27-28. VEA-SP. Pr: 0.9430	1077	chromosome			1246626	c__Bacilli;o__Bacillales;f__Bacillaceae;g__Alkalihalobacillus;s__Alkalihalobacillus lehensis;x__Alkalihalobacillus lehensis G1	Bacilli	Bacillales	Bacillaceae	Alkalihalobacillus
Firmicutes	CP003923.1	Alkalihalobacillus lehensis	G1	(<= <====)	-4	AIC96106.1	Cluster 10896	True	subfam_01_Rap	3420889	3421977	-	3q15B00-i1	-	95.5	2.5e-69					RapA_[B._subtilis]	4.03e-18	29.6	65.6	AIC96105.1	3420743	3420892	-				SP(Sec/SPI)	0.984206	0.984206	0.001098	0.012846	0.00185	CS pos: 23-24. ANA-ID. Pr: 0.9092	1082	chromosome			1246626	c__Bacilli;o__Bacillales;f__Bacillaceae;g__Alkalihalobacillus;s__Alkalihalobacillus lehensis;x__Alkalihalobacillus lehensis G1	Bacilli	Bacillales	Bacillaceae	Alkalihalobacillus
Firmicutes	CP003923.1	Alkalihalobacillus lehensis	G1	(<==== <=)	120	AIC96104.1	Cluster 10895	True	subfam_01_Rap	3419534	3420622	-	3q15B00-i1	-	95	1e-65					RapA_[B._subtilis]	1.29e-16	26.05	63	AIC96105.1	3420743	3420892	-				SP(Sec/SPI)	0.984206	0.984206	0.001098	0.012846	0.00185	CS pos: 23-24. ANA-ID. Pr: 0.9092	1081	chromosome			1246626	c__Bacilli;o__Bacillales;f__Bacillaceae;g__Alkalihalobacillus;s__Alkalihalobacillus lehensis;x__Alkalihalobacillus lehensis G1	Bacilli	Bacillales	Bacillaceae	Alkalihalobacillus
Firmicutes	CP003923.1	Alkalihalobacillus lehensis	G1	(====> =>)	-4	AIC94316.1	Cluster 11136	True	subfam_01_Rap	1685548	1686630	+	3ulqA00-i1	-	95.3	1.1e-55									AIC94317.1	1686627	1686869	+				SP(Sec/SPI)	0.989728	0.989728	0.001614	0.007848	0.00081	CS pos: 26-27. SSA-AS. Pr: 0.5222	1075	chromosome			1246626	c__Bacilli;o__Bacillales;f__Bacillaceae;g__Alkalihalobacillus;s__Alkalihalobacillus lehensis;x__Alkalihalobacillus lehensis G1	Bacilli	Bacillales	Bacillaceae	Alkalihalobacillus
Firmicutes	CP003923.1	Alkalihalobacillus lehensis	G1	(====> =>)	-4	AIC95874.1	Cluster 10384	True	subfam_01_Rap	3188796	3189890	+	3ulqA00-i1	-	95.6	4.1e-68					RapA_[B._subtilis]	1.44e-17	27.596	95.8	AIC95875.1	3189887	3190024	+				SP(Sec/SPI)	0.973403	0.973403	0.002525	0.02195	0.002123	CS pos: 27-28. SHS-AD. Pr: 0.7202	1079	chromosome			1246626	c__Bacilli;o__Bacillales;f__Bacillaceae;g__Alkalihalobacillus;s__Alkalihalobacillus lehensis;x__Alkalihalobacillus lehensis G1	Bacilli	Bacillales	Bacillaceae	Alkalihalobacillus
Firmicutes	CP003923.1	Alkalihalobacillus lehensis	G1	(====> =>)	-4	AIC96024.1	Cluster 11006	True	subfam_01_Rap	3335688	3336773	+	3q15B00-i1	-	97.1	9.1e-71					RapA_[B._subtilis]	1.64e-21	26.611	94.4	AIC96025.1	3336770	3336889	+				SP(Sec/SPI)	0.987412	0.987412	0.001474	0.007792	0.003321	CS pos: 23-24. TQA-DS. Pr: 0.7967	1080	chromosome			1246626	c__Bacilli;o__Bacillales;f__Bacillaceae;g__Alkalihalobacillus;s__Alkalihalobacillus lehensis;x__Alkalihalobacillus lehensis G1	Bacilli	Bacillales	Bacillaceae	Alkalihalobacillus
Firmicutes	CP093302.1	Alkalihalobacillus sp. LMS6	LMS6	(<= <====)	2	UTR07062.1	Cluster 10617	True	subfam_01_Rap	592219	593313	-	3q15B00-i1	-	97.6	1.7e-72					RapA_[B._subtilis]	8.73e-29	26.63	97.1	smallORF146888	592091	592216	-	22	AGGAG	10	SP(Sec/SPI)	0.821877	0.821877	0.001248	0.099151	0.077725	CS pos: 23-24. NYG-HY. Pr: 0.2443	15619	chromosome			2924034	c__Bacilli;o__Bacillales;f__Bacillaceae;g__Alkalihalobacillus;x__unclassified Alkalihalobacillus;s__Alkalihalobacillus sp. LMS6	Bacilli	Bacillales	Bacillaceae	Alkalihalobacillus
Firmicutes	CP093302.1	Alkalihalobacillus sp. LMS6	LMS6	(<= <====)	-4	UTR06714.1	Cluster 11142	True	subfam_01_Rap	259059	260141	-	3q15B00-i1	-	96	2e-58									UTR06713.1	258922	259062	-				SP(Sec/SPI)	0.645688	0.645688	0.006085	0.293189	0.055038	CS pos: 26-27. GKG-DF. Pr: 0.2055	6891	chromosome			2924034	c__Bacilli;o__Bacillales;f__Bacillaceae;g__Alkalihalobacillus;x__unclassified Alkalihalobacillus;s__Alkalihalobacillus sp. LMS6	Bacilli	Bacillales	Bacillaceae	Alkalihalobacillus
Firmicutes	CP093302.1	Alkalihalobacillus sp. LMS6	LMS6	(<= <====)	-4	UTR06104.1	Cluster 10933	True	subfam_01_Rap	3482845	3483933	-	3q15B00-i1	-	96	2e-71					RapA_[B._subtilis]	2.08e-18	28.8	65.6	UTR06103.1	3482699	3482848	-				SP(Sec/SPI)	0.98715	0.98715	0.000937	0.010507	0.001406	CS pos: 23-24. ANA-ID. Pr: 0.9203	6897	chromosome			2924034	c__Bacilli;o__Bacillales;f__Bacillaceae;g__Alkalihalobacillus;x__unclassified Alkalihalobacillus;s__Alkalihalobacillus sp. LMS6	Bacilli	Bacillales	Bacillaceae	Alkalihalobacillus
Firmicutes	CP093302.1	Alkalihalobacillus sp. LMS6	LMS6	(<= <====)	-4	UTR08256.1	Cluster 10934	True	subfam_01_Rap	1797714	1798802	-	3q15B00-i1	-	95.8	6.4e-73					RapA_[B._subtilis]	1.58e-21	27.049	95.8	smallORF146885	1797589	1797717	-	16	GGAG	10	SP(Sec/SPI)	0.947781	0.947781	0.003721	0.030411	0.018088	CS pos: 25-26. MNA-SS. Pr: 0.5012	15622	chromosome			2924034	c__Bacilli;o__Bacillales;f__Bacillaceae;g__Alkalihalobacillus;x__unclassified Alkalihalobacillus;s__Alkalihalobacillus sp. LMS6	Bacilli	Bacillales	Bacillaceae	Alkalihalobacillus
Firmicutes	CP093302.1	Alkalihalobacillus sp. LMS6	LMS6	(<==== <=)	114	UTR06102.1	Cluster 10932	True	subfam_01_Rap	3481496	3482584	-	3q15B00-i1	-	94.2	4.1e-61					RapA_[B._subtilis]	3.76e-16	27.309	63.8	UTR06103.1	3482699	3482848	-				SP(Sec/SPI)	0.98715	0.98715	0.000937	0.010507	0.001406	CS pos: 23-24. ANA-ID. Pr: 0.9203	6896	chromosome			2924034	c__Bacilli;o__Bacillales;f__Bacillaceae;g__Alkalihalobacillus;x__unclassified Alkalihalobacillus;s__Alkalihalobacillus sp. LMS6	Bacilli	Bacillales	Bacillaceae	Alkalihalobacillus
Firmicutes	CP093302.1	Alkalihalobacillus sp. LMS6	LMS6	(====> =>)	-4	UTR08177.1	Cluster 11143	True	subfam_01_Rap	1707331	1708413	+	3ulqA00-i1	-	95	5.5e-58					RapA_[B._subtilis]	5.24e-16	28.287	65.9	UTR08178.1	1708410	1708679	+				SP(Sec/SPI)	0.916247	0.916247	0.002142	0.058915	0.022696	CS pos: 28-29. ATG-DT. Pr: 0.5903	6893	chromosome			2924034	c__Bacilli;o__Bacillales;f__Bacillaceae;g__Alkalihalobacillus;x__unclassified Alkalihalobacillus;s__Alkalihalobacillus sp. LMS6	Bacilli	Bacillales	Bacillaceae	Alkalihalobacillus
Firmicutes	CP093302.1	Alkalihalobacillus sp. LMS6	LMS6	(====> =>)	-4	UTR05835.1	Cluster 10786	True	subfam_01_Rap	3225274	3226365	+	3q15B00-i1	-	95.8	2.5e-68					RapA_[B._subtilis]	3.89e-19	27.52	95.8	UTR05836.1	3226362	3226532	+				SP(Sec/SPI)	0.934904	0.934904	0.00157	0.052541	0.010985	CS pos: 24-25. LDA-NE. Pr: 0.4564	6895	chromosome			2924034	c__Bacilli;o__Bacillales;f__Bacillaceae;g__Alkalihalobacillus;x__unclassified Alkalihalobacillus;s__Alkalihalobacillus sp. LMS6	Bacilli	Bacillales	Bacillaceae	Alkalihalobacillus
Firmicutes	CP093302.1	Alkalihalobacillus sp. LMS6	LMS6	(====> =>)	-4	UTR07126.1	Cluster 10618	True	subfam_01_Rap	642388	643482	+	3q15B00-i1	-	96.3	4.9e-67					RapA_[B._subtilis]	3.05e-21	26.344	97.9	smallORF146902	643479	643601	+	22	AGGAG	10	SP(Sec/SPI)	0.927303	0.927303	0.002959	0.063508	0.00623	CS pos: 25-26. LTA-DD. Pr: 0.5562	15620	chromosome			2924034	c__Bacilli;o__Bacillales;f__Bacillaceae;g__Alkalihalobacillus;x__unclassified Alkalihalobacillus;s__Alkalihalobacillus sp. LMS6	Bacilli	Bacillales	Bacillaceae	Alkalihalobacillus
Firmicutes	CP093302.1	Alkalihalobacillus sp. LMS6	LMS6	(====> =>)	-4	UTR06000.1	Cluster 11056	True	subfam_01_Rap	3386282	3387367	+	3q15B00-i1	-	96.8	2.7e-75					RapA_[B._subtilis]	4.92e-22	25.745	97.6	smallORF146881	3387364	3387483	+	22	AGGAG	10	SP(Sec/SPI)	0.977344	0.977344	0.001607	0.019193	0.001856	CS pos: 23-24. SQA-DN. Pr: 0.9201	15625	chromosome			2924034	c__Bacilli;o__Bacillales;f__Bacillaceae;g__Alkalihalobacillus;x__unclassified Alkalihalobacillus;s__Alkalihalobacillus sp. LMS6	Bacilli	Bacillales	Bacillaceae	Alkalihalobacillus
Firmicutes	CP096889.1	Bacillus cabrialesii	TE3	(<= <====)	-11	UQE80953.1	Cluster 8393	True	subfam_01_Rap	766134	767261	-	3q15B00-i1	-	98.4	1.3e-109					RapA_[B._subtilis]	3.77e-126	49.6	98.7	UQE79780.1	765947	766144	-				SP(Sec/SPI)	0.870836	0.870836	0.00123	0.119983	0.007951	CS pos: 24-25. SLG-NE. Pr: 0.4033	7037	chromosome			2487276	c__Bacilli;o__Bacillales;f__Bacillaceae;g__Bacillus;s__Bacillus cabrialesii	Bacilli	Bacillales	Bacillaceae	Bacillus
Firmicutes	CP096889.1	Bacillus cabrialesii	TE3	(<= <====)	-11	UQE77783.1	Cluster 7887	True	subfam_01_Rap	2632787	2633920	-	3q15B00-i1	-	99.2	2.3e-124					RapA_[B._subtilis]	2.84e-128	51.064	99.2	UQE77782.1	2632639	2632797	-				SP(Sec/SPI)	0.814611	0.814611	0.007384	0.163488	0.014517	CS pos: 26-27. TAA-SE. Pr: 0.3217	7042	chromosome			2487276	c__Bacilli;o__Bacillales;f__Bacillaceae;g__Bacillus;s__Bacillus cabrialesii	Bacilli	Bacillales	Bacillaceae	Bacillus
Firmicutes	CP096889.1	Bacillus cabrialesii	TE3	(<= ====>)	226	UQE77720.1	Cluster 8392	True	subfam_01_Rap	2582044	2583171	+	3q15B00-i1	-	98.1	6.9e-115					RapA_[B._subtilis]	1.84e-119	46.933	98.7	smallORF67874	2581629	2581817	-	22	AGGAG	9	SP(Sec/SPI)	0.607231	0.607231	0.031779	0.021266	0.339725	CS pos: 28-29. DSA-SN. Pr: 0.1278	15768	chromosome			2487276	c__Bacilli;o__Bacillales;f__Bacillaceae;g__Bacillus;s__Bacillus cabrialesii	Bacilli	Bacillales	Bacillaceae	Bacillus
Firmicutes	CP096889.1	Bacillus cabrialesii	TE3	(====> =>)	0	UQE79065.1	Cluster 10113	True	subfam_01_Rap	4057626	4058723	+	3q15B00-i1	-	97.4	1.8e-84					RapA_[B._subtilis]	1.67e-32	26.371	98.7	UQE79066.1	4058724	4058840	+				SP(Sec/SPI)	0.779135	0.779135	0.010122	0.077893	0.13285	CS pos: 27-28. THS-EE. Pr: 0.6537	7044	chromosome			2487276	c__Bacilli;o__Bacillales;f__Bacillaceae;g__Bacillus;s__Bacillus cabrialesii	Bacilli	Bacillales	Bacillaceae	Bacillus
Firmicutes	CP096889.1	Bacillus cabrialesii	TE3	(====> =>)	-4	UQE77219.1	Cluster 9110	True	subfam_01_Rap	2096432	2097547	+	3q15B00-i1	-	96.8	6.4e-77					RapA_[B._subtilis]	1.27e-31	28.378	96.6	UQE77220.1	2097544	2097666	+				SP(Sec/SPI)	0.678961	0.678961	0.001744	0.297269	0.022027	CS pos: 25-26. LST-DS. Pr: 0.1730	7040	chromosome			2487276	c__Bacilli;o__Bacillales;f__Bacillaceae;g__Bacillus;s__Bacillus cabrialesii	Bacilli	Bacillales	Bacillaceae	Bacillus
Firmicutes	CP096889.1	Bacillus cabrialesii	TE3	(====> =>)	-11	UQE79785.1	Cluster 7494	True	subfam_01_Rap	772923	774065	+	3q15B00-i1	-	99.5	6.5e-151					RapA_[B._subtilis]	3.58e-112	47.354	98.9	UQE79786.1	774055	774234	+				SP(Sec/SPI)	0.701219	0.701219	0.01466	0.081047	0.203073	CS pos: 28-29. TNS-GG. Pr: 0.1765	7038	chromosome			2487276	c__Bacilli;o__Bacillales;f__Bacillaceae;g__Bacillus;s__Bacillus cabrialesii	Bacilli	Bacillales	Bacillaceae	Bacillus
Firmicutes	CP096889.1	Bacillus cabrialesii	TE3	(====> =>)	-11	UQE80296.1	Cluster 7735	True	subfam_01_Rap	1347508	1348644	+	3q15B00-i1	-	99.2	1.7e-121					RapA_[B._subtilis]	0	98.942	100	UQE80297.1	1348634	1348768	+				SP(Sec/SPI)	0.990077	0.990077	0.00347	0.004502	0.001951	CS pos: 25-26. VHA-GE. Pr: 0.9577	7039	chromosome			2487276	c__Bacilli;o__Bacillales;f__Bacillaceae;g__Bacillus;s__Bacillus cabrialesii	Bacilli	Bacillales	Bacillaceae	Bacillus
Firmicutes	CP096889.1	Bacillus cabrialesii	TE3	(====> =>)	-11	UQE77720.1	Cluster 8392	True	subfam_01_Rap	2582044	2583171	+	3q15B00-i1	-	98.1	6.9e-115					RapA_[B._subtilis]	1.84e-119	46.933	98.7	UQE77721.1	2583161	2583295	+				SP(Sec/SPI)	0.614721	0.614721	0.014145	0.308211	0.062922	CS pos: 25-26. SNG-EM. Pr: 0.2211	7041	chromosome			2487276	c__Bacilli;o__Bacillales;f__Bacillaceae;g__Bacillus;s__Bacillus cabrialesii	Bacilli	Bacillales	Bacillaceae	Bacillus
Firmicutes	CP096889.1	Bacillus cabrialesii	TE3	(====> =>)	-17	UQE79501.1	Cluster 7179	True	subfam_01_Rap	455996	457144	+	3ulqA00-i1	-	98.7	1.4e-125					RapA_[B._subtilis]	1.53e-100	44.947	98.4	UQE79502.1	457128	457250	+				SP(Sec/SPI)	0.985494	0.985494	0.005475	0.008333	0.000698	CS pos: 27-28. ANA-EA. Pr: 0.5221	7036	chromosome			2487276	c__Bacilli;o__Bacillales;f__Bacillaceae;g__Bacillus;s__Bacillus cabrialesii	Bacilli	Bacillales	Bacillaceae	Bacillus
Firmicutes	CP096889.1	Bacillus cabrialesii	TE3	(====> =>)	-17	UQE78812.1	Cluster 7343	True	subfam_01_Rap	3770926	3772071	+	3ulqA00-i1	-	99	1.9e-141					RapA_[B._subtilis]	2.86e-97	41.425	99.5	UQE78813.1	3772055	3772174	+				SP(Sec/SPI)	0.837792	0.837792	0.001911	0.084782	0.075515	CS pos: 26-27. SNS-ST. Pr: 0.3445	7043	chromosome			2487276	c__Bacilli;o__Bacillales;f__Bacillaceae;g__Bacillus;s__Bacillus cabrialesii	Bacilli	Bacillales	Bacillaceae	Bacillus
Firmicutes	CP023481.1	Bacillus glycinifermentans	KBN06P03352	(<= <====)	5	ATH94459.1	Cluster 9555	True	subfam_01_Rap	3647011	3648120	-	3q15B00-i1	-	97.6	1.1e-101					RapA_[B._subtilis]	7.05e-90	41.223	97.9	ATH94458.1	3646718	3647005	-				SP(Sec/SPI)	0.886259	0.886259	0.004342	0.035572	0.073827	CS pos: 25-26. KFA-TP. Pr: 0.3829	2809	chromosome			1664069	c__Bacilli;o__Bacillales;f__Bacillaceae;g__Bacillus;s__Bacillus glycinifermentans	Bacilli	Bacillales	Bacillaceae	Bacillus
Firmicutes	CP035232.1	Bacillus glycinifermentans	SRCM103574	(<= <====)	5	QAT64011.1	Cluster 8440	False	subfam_01_Rap	614226	615335	-	3q15B00-i1	-	97.6	4e-101					RapA_[B._subtilis]	1.19e-88	41.489	97.9	QAT64010.1	613972	614220	-				SP(Sec/SPI)	0.921998	0.921998	0.002241	0.068969	0.006792	CS pos: 25-26. KFA-TP. Pr: 0.3442	3744	chromosome			1664069	c__Bacilli;o__Bacillales;f__Bacillaceae;g__Bacillus;s__Bacillus glycinifermentans	Bacilli	Bacillales	Bacillaceae	Bacillus
Firmicutes	CP095476.1	Bacillus glycinifermentans	MGMM1	(<= <====)	5	UOY90579.1	Cluster 9677	True	subfam_01_Rap	2037409	2038515	-	3q15B00-i1	-	97.6	2.8e-100					RapA_[B._subtilis]	1.39e-62	33.243	97.1	UOY90809.1	2037185	2037403	-				SP(Sec/SPI)	0.538472	0.538472	0.043277	0.21413	0.204122	CS pos: 26-27. GDA-EF. Pr: 0.3117	6974	chromosome			1664069	c__Bacilli;o__Bacillales;f__Bacillaceae;g__Bacillus;s__Bacillus glycinifermentans	Bacilli	Bacillales	Bacillaceae	Bacillus
Firmicutes	CP095476.1	Bacillus glycinifermentans	MGMM1	(<= <====)	5	UOY87969.1	Cluster 9577	True	subfam_01_Rap	3586866	3587975	-	3q15B00-i1	-	96.6	4.5e-101					RapA_[B._subtilis]	2.29e-88	41.223	97.9	UOY87968.1	3586570	3586860	-				SP(Sec/SPI)	0.899101	0.899101	0.004625	0.03178	0.064494	CS pos: 25-26. KFA-TP. Pr: 0.3815	6975	chromosome			1664069	c__Bacilli;o__Bacillales;f__Bacillaceae;g__Bacillus;s__Bacillus glycinifermentans	Bacilli	Bacillales	Bacillaceae	Bacillus
Firmicutes	LT603683.1	Bacillus glycinifermentans		(<= <====)	5	SCA84409.1	Cluster 8440	True	subfam_01_Rap	615852	616979	-	3q15B00-i1	-	97.6	1.6e-101					RapA_[B._subtilis]	1.71e-88	41.489	97.9	SCA84408.1	615598	615846	-				SP(Sec/SPI)	0.921998	0.921998	0.002241	0.068969	0.006792	CS pos: 25-26. KFA-TP. Pr: 0.3442	7751	chromosome			1664069	c__Bacilli;o__Bacillales;f__Bacillaceae;g__Bacillus;s__Bacillus glycinifermentans	Bacilli	Bacillales	Bacillaceae	Bacillus
Firmicutes	CP023481.1	Bacillus glycinifermentans	KBN06P03352	(<= <====)	-4	ATH95493.1	Cluster 9660	True	subfam_01_Rap	1992696	1993802	-	3q15B00-i1	-	97.6	1.6e-100					RapA_[B._subtilis]	7.07e-63	33.243	97.1	ATH93014.1	1992472	1992699	-				SP(Sec/SPI)	0.70621	0.70621	0.011734	0.26585	0.016206	CS pos: 29-30. GDA-EF. Pr: 0.4072	2808	chromosome			1664069	c__Bacilli;o__Bacillales;f__Bacillaceae;g__Bacillus;s__Bacillus glycinifermentans	Bacilli	Bacillales	Bacillaceae	Bacillus
Firmicutes	CP035232.1	Bacillus glycinifermentans	SRCM103574	(<= <====)	-4	QAT66761.1	Cluster 9662	True	subfam_01_Rap	3681464	3682570	-	3q15B00-i1	-	97.6	3.4e-99					RapA_[B._subtilis]	1.63e-61	33.243	97.1	QAT66760.1	3681240	3681467	-				SP(Sec/SPI)	0.76556	0.76556	0.011488	0.21204	0.010912	CS pos: 29-30. GNA-EF. Pr: 0.5168	3747	chromosome			1664069	c__Bacilli;o__Bacillales;f__Bacillaceae;g__Bacillus;s__Bacillus glycinifermentans	Bacilli	Bacillales	Bacillaceae	Bacillus
Firmicutes	CP095476.1	Bacillus glycinifermentans	MGMM1	(<= <====)	-4	UOY90383.1	Cluster 9676	True	subfam_01_Rap	1833293	1834399	-	3q15B00-i1	-	97.4	3.5e-84					RapA_[B._subtilis]	1.54e-45	30.618	93.7	UOY90382.1	1833147	1833296	-				SP(Sec/SPI)	0.569611	0.569611	0.000631	0.429263	0.000495	CS pos: 24-25. AWA-SP. Pr: 0.5422	6973	chromosome			1664069	c__Bacilli;o__Bacillales;f__Bacillaceae;g__Bacillus;s__Bacillus glycinifermentans	Bacilli	Bacillales	Bacillaceae	Bacillus
Firmicutes	LT603683.1	Bacillus glycinifermentans		(<= <====)	-4	SCA85948.1	Cluster 9679	True	subfam_01_Rap	2059012	2060118	-	3q15B00-i1	-	97.6	1.3e-103					RapA_[B._subtilis]	7.92e-60	34.605	97.1	SCA85947.1	2058857	2059015	-				SP(Sec/SPI)	0.939184	0.939184	0.002098	0.050608	0.00811	CS pos: 25-26. THS-HD. Pr: 0.4435	7755	chromosome			1664069	c__Bacilli;o__Bacillales;f__Bacillaceae;g__Bacillus;s__Bacillus glycinifermentans	Bacilli	Bacillales	Bacillaceae	Bacillus
Firmicutes	LT603683.1	Bacillus glycinifermentans		(<= <====)	-4	SCA87384.1	Cluster 9680	True	subfam_01_Rap	3437774	3438880	-	3q15B00-i1	-	97.4	5e-85					RapA_[B._subtilis]	2.01e-46	31.18	93.7	SCA87383.1	3437628	3437777	-				SP(Sec/SPI)	0.982816	0.982816	0.001194	0.015169	0.000821	CS pos: 24-25. AWA-SP. Pr: 0.9238	7757	chromosome			1664069	c__Bacilli;o__Bacillales;f__Bacillaceae;g__Bacillus;s__Bacillus glycinifermentans	Bacilli	Bacillales	Bacillaceae	Bacillus
Firmicutes	LT603683.1	Bacillus glycinifermentans		(<= <====)	-4	SCA87610.1	Cluster 9662	False	subfam_01_Rap	3656374	3657480	-	3q15B00-i1	-	97.6	3.4e-99					RapA_[B._subtilis]	1.63e-61	33.243	97.1	SCA87609.1	3656150	3656377	-				SP(Sec/SPI)	0.76556	0.76556	0.011488	0.21204	0.010912	CS pos: 29-30. GNA-EF. Pr: 0.5168	7759	chromosome			1664069	c__Bacilli;o__Bacillales;f__Bacillaceae;g__Bacillus;s__Bacillus glycinifermentans	Bacilli	Bacillales	Bacillaceae	Bacillus
Firmicutes	CP023481.1	Bacillus glycinifermentans	KBN06P03352	(<= <====)	-4	ATH91455.1	Cluster 9659	True	subfam_01_Rap	305218	306324	-	3q15B00-i1	-	97.4	5e-103					RapA_[B._subtilis]	8.37e-55	29.737	97.6	smallORF48900	305096	305221	-	24	GGAGG	7	SP(Sec/SPI)	0.867991	0.867991	0.011938	0.025179	0.094891	CS pos: 25-26. EKA-IT. Pr: 0.3017	10871	chromosome			1664069	c__Bacilli;o__Bacillales;f__Bacillaceae;g__Bacillus;s__Bacillus glycinifermentans	Bacilli	Bacillales	Bacillaceae	Bacillus
Firmicutes	CP095476.1	Bacillus glycinifermentans	MGMM1	(<= <====)	-4	UOY89058.1	Cluster 11655	True	subfam_01_Rap	393475	394542	-	3q15B00-i1	-	94.4	3.1e-99					RapA_[B._subtilis]	4.28e-55	30.518	94.2	smallORF138307	393353	393478	-	24	GGAGG	7	SP(Sec/SPI)	0.867991	0.867991	0.011938	0.025179	0.094891	CS pos: 25-26. EKA-IT. Pr: 0.3017	15697	chromosome			1664069	c__Bacilli;o__Bacillales;f__Bacillaceae;g__Bacillus;s__Bacillus glycinifermentans	Bacilli	Bacillales	Bacillaceae	Bacillus
Firmicutes	CP023481.1	Bacillus glycinifermentans	KBN06P03352	(<= <====)	-11	ATH92229.1	Cluster 8101	True	subfam_01_Rap	1133725	1134855	-	3q15B00-i1	-	98.9	2.1e-121					RapA_[B._subtilis]	8.51e-145	54.787	99.5	ATH92228.1	1133487	1133735	-				SP(Sec/SPI)	0.83557	0.83557	0.007295	0.154118	0.003018	CS pos: 24-25. ALS-AK. Pr: 0.2832	2807	chromosome			1664069	c__Bacilli;o__Bacillales;f__Bacillaceae;g__Bacillus;s__Bacillus glycinifermentans	Bacilli	Bacillales	Bacillaceae	Bacillus
Firmicutes	CP035232.1	Bacillus glycinifermentans	SRCM103574	(<= <====)	-11	QAT65880.1	Cluster 8127	True	subfam_01_Rap	2657408	2658538	-	3q15B00-i1	-	98.9	5.9e-121					RapA_[B._subtilis]	6.41e-143	54.521	99.5	QAT65879.1	2657170	2657418	-				SP(Sec/SPI)	0.947974	0.947974	0.013921	0.03551	0.002594	CS pos: 27-28. AKT-ED. Pr: 0.4550	3746	chromosome			1664069	c__Bacilli;o__Bacillales;f__Bacillaceae;g__Bacillus;s__Bacillus glycinifermentans	Bacilli	Bacillales	Bacillaceae	Bacillus
Firmicutes	CP095476.1	Bacillus glycinifermentans	MGMM1	(<= <====)	-11	UOY89653.1	Cluster 8101	False	subfam_01_Rap	1091478	1092608	-	3q15B00-i1	-	98.9	2.1e-121					RapA_[B._subtilis]	8.51e-145	54.787	99.5	UOY89652.1	1091240	1091488	-				SP(Sec/SPI)	0.83557	0.83557	0.007295	0.154118	0.003018	CS pos: 24-25. ALS-AK. Pr: 0.2832	6971	chromosome			1664069	c__Bacilli;o__Bacillales;f__Bacillaceae;g__Bacillus;s__Bacillus glycinifermentans	Bacilli	Bacillales	Bacillaceae	Bacillus
Firmicutes	LT603683.1	Bacillus glycinifermentans		(<= <====)	-11	SCA86567.1	Cluster 8127	False	subfam_01_Rap	2631096	2632226	-	3q15B00-i1	-	98.9	5.9e-121					RapA_[B._subtilis]	6.41e-143	54.521	99.5	SCA86566.1	2630858	2631106	-				SP(Sec/SPI)	0.947974	0.947974	0.013921	0.03551	0.002594	CS pos: 27-28. AKT-ED. Pr: 0.4550	7756	chromosome			1664069	c__Bacilli;o__Bacillales;f__Bacillaceae;g__Bacillus;s__Bacillus glycinifermentans	Bacilli	Bacillales	Bacillaceae	Bacillus
Firmicutes	CP095476.1	Bacillus glycinifermentans	MGMM1	(<= <====)	-11	UOY89909.1	Cluster 8728	True	subfam_01_Rap	1334017	1335138	-	3q15B00-i1	-	97.1	1.3e-93					RapA_[B._subtilis]	2.01e-74	35.638	98.7	smallORF138338	1333908	1334027	-	20	AGGAG	11	SP(Sec/SPI)	0.944325	0.944325	0.003376	0.040546	0.011753	CS pos: 26-27. IQA-EN. Pr: 0.8596	15700	chromosome			1664069	c__Bacilli;o__Bacillales;f__Bacillaceae;g__Bacillus;s__Bacillus glycinifermentans	Bacilli	Bacillales	Bacillaceae	Bacillus
Firmicutes	CP035232.1	Bacillus glycinifermentans	SRCM103574	(====> <=)	315	QAT67607.1	Cluster 9758	True	subfam_01_Rap	4612704	4613807	+	3q15B00-i1	-	97.4	6.8e-95					RapA_[B._subtilis]	2.45e-50	31.351	97.1	smallORF66068	4614123	4614200	-	14	GGCGG	8	SP(Sec/SPI)	0.393006	0.393006	0.01744	0.213926	0.375628	CS pos: 17-18. TGT-SP. Pr: 0.0554	12180	chromosome			1664069	c__Bacilli;o__Bacillales;f__Bacillaceae;g__Bacillus;s__Bacillus glycinifermentans	Bacilli	Bacillales	Bacillaceae	Bacillus
Firmicutes	LT603683.1	Bacillus glycinifermentans		(====> <=)	315	SCA88437.1	Cluster 9758	False	subfam_01_Rap	4475202	4476305	+	3q15B00-i1	-	97.4	6.8e-95					RapA_[B._subtilis]	2.45e-50	31.351	97.1	smallORF155078	4476621	4476698	-	14	GGCGG	8	SP(Sec/SPI)	0.393006	0.393006	0.01744	0.213926	0.375628	CS pos: 17-18. TGT-SP. Pr: 0.0554	16749	chromosome			1664069	c__Bacilli;o__Bacillales;f__Bacillaceae;g__Bacillus;s__Bacillus glycinifermentans	Bacilli	Bacillales	Bacillaceae	Bacillus
Firmicutes	CP023481.1	Bacillus glycinifermentans	KBN06P03352	(====> =>)	2	ATH91563.1	Cluster 6974	True	subfam_01_Rap	451374	452528	+	3q15B00-i1	-	97.4	6.2e-91					RapA_[B._subtilis]	2.95e-71	34.794	98.4	smallORF48929	452531	452650	+	16	GGAG	7	SP(Sec/SPI)	0.765487	0.765487	0.002421	0.210531	0.021562	CS pos: 25-26. LVS-QQ. Pr: 0.1810	10872	chromosome			1664069	c__Bacilli;o__Bacillales;f__Bacillaceae;g__Bacillus;s__Bacillus glycinifermentans	Bacilli	Bacillales	Bacillaceae	Bacillus
Firmicutes	LT603683.1	Bacillus glycinifermentans		(====> =>)	0	SCA87474.1	Cluster 9331	False	subfam_01_Rap	3527987	3529099	+	3q15B00-i1	-	96	1.6e-89					RapA_[B._subtilis]	4e-45	31.649	97.9	SCA87475.1	3529100	3529228	+				SP(Sec/SPI)	0.960773	0.960773	0.009494	0.02415	0.005584	CS pos: 26-27. SEA-VS. Pr: 0.7790	7758	chromosome			1664069	c__Bacilli;o__Bacillales;f__Bacillaceae;g__Bacillus;s__Bacillus glycinifermentans	Bacilli	Bacillales	Bacillaceae	Bacillus
Firmicutes	CP023481.1	Bacillus glycinifermentans	KBN06P03352	(====> =>)	0	ATH92908.1	Cluster 9320	True	subfam_01_Rap	1874924	1876036	+	3q15B00-i1	-	96	2.7e-88					RapA_[B._subtilis]	1.63e-44	31.649	97.9	smallORF48932	1876037	1876165	+	27	AGGAGG	7	SP(Sec/SPI)	0.960773	0.960773	0.009494	0.02415	0.005584	CS pos: 26-27. SEA-VS. Pr: 0.7790	10874	chromosome			1664069	c__Bacilli;o__Bacillales;f__Bacillaceae;g__Bacillus;s__Bacillus glycinifermentans	Bacilli	Bacillales	Bacillaceae	Bacillus
Firmicutes	CP035232.1	Bacillus glycinifermentans	SRCM103574	(====> =>)	0	QAT66647.1	Cluster 9331	True	subfam_01_Rap	3553095	3554207	+	3q15B00-i1	-	96	1.6e-89					RapA_[B._subtilis]	4e-45	31.649	97.9	smallORF66074	3554208	3554336	+	27	AGGAGG	7	SP(Sec/SPI)	0.960773	0.960773	0.009494	0.02415	0.005584	CS pos: 26-27. SEA-VS. Pr: 0.7790	12178	chromosome			1664069	c__Bacilli;o__Bacillales;f__Bacillaceae;g__Bacillus;s__Bacillus glycinifermentans	Bacilli	Bacillales	Bacillaceae	Bacillus
Firmicutes	CP095476.1	Bacillus glycinifermentans	MGMM1	(====> =>)	0	UOY90460.1	Cluster 9320	False	subfam_01_Rap	1918198	1919310	+	3q15B00-i1	-	96	2.7e-88					RapA_[B._subtilis]	1.63e-44	31.649	97.9	smallORF138343	1919311	1919439	+	27	AGGAGG	7	SP(Sec/SPI)	0.960773	0.960773	0.009494	0.02415	0.005584	CS pos: 26-27. SEA-VS. Pr: 0.7790	15702	chromosome			1664069	c__Bacilli;o__Bacillales;f__Bacillaceae;g__Bacillus;s__Bacillus glycinifermentans	Bacilli	Bacillales	Bacillaceae	Bacillus
Firmicutes	CP023481.1	Bacillus glycinifermentans	KBN06P03352	(====> =>)	-1	ATH94652.1	Cluster 9556	True	subfam_01_Rap	3881461	3882570	+	3q15B00-i1	-	96.6	1.8e-80					RapA_[B._subtilis]	2.88e-27	25.806	96.3	ATH94653.1	3882570	3882692	+				SP(Sec/SPI)	0.839158	0.839158	0.003647	0.139464	0.017731	CS pos: 29-30. ASG-SV. Pr: 0.2050	2810	chromosome			1664069	c__Bacilli;o__Bacillales;f__Bacillaceae;g__Bacillus;s__Bacillus glycinifermentans	Bacilli	Bacillales	Bacillaceae	Bacillus
Firmicutes	CP035232.1	Bacillus glycinifermentans	SRCM103574	(====> =>)	-1	QAT64205.1	Cluster 9561	True	subfam_01_Rap	838853	839962	+	3q15B00-i1	-	96.6	2.9e-81					RapA_[B._subtilis]	1.45e-27	25.806	96.3	QAT64206.1	839962	840084	+				SP(Sec/SPI)	0.844078	0.844078	0.003115	0.134179	0.018629	CS pos: 29-30. ASG-SV. Pr: 0.2206	3745	chromosome			1664069	c__Bacilli;o__Bacillales;f__Bacillaceae;g__Bacillus;s__Bacillus glycinifermentans	Bacilli	Bacillales	Bacillaceae	Bacillus
Firmicutes	LT603683.1	Bacillus glycinifermentans		(====> =>)	-1	SCA84581.1	Cluster 9561	False	subfam_01_Rap	797432	798541	+	3q15B00-i1	-	96.6	2.9e-81					RapA_[B._subtilis]	1.45e-27	25.806	96.3	SCA84582.1	798541	798663	+				SP(Sec/SPI)	0.844078	0.844078	0.003115	0.134179	0.018629	CS pos: 29-30. ASG-SV. Pr: 0.2206	7752	chromosome			1664069	c__Bacilli;o__Bacillales;f__Bacillaceae;g__Bacillus;s__Bacillus glycinifermentans	Bacilli	Bacillales	Bacillaceae	Bacillus
Firmicutes	CP095476.1	Bacillus glycinifermentans	MGMM1	(====> =>)	-4	UOY90746.1	Cluster 6241	True	subfam_01_Rap	824939	826129	+	3q15B00-i1	-	96.8	4.1e-96					RapA_[B._subtilis]	2.82e-40	27.297	90.2	UOY89408.1	826126	826257	+				SP(Sec/SPI)	0.901747	0.901747	0.004166	0.024034	0.070053	CS pos: 27-28. GKA-EF. Pr: 0.6383	6970	chromosome			1664069	c__Bacilli;o__Bacillales;f__Bacillaceae;g__Bacillus;s__Bacillus glycinifermentans	Bacilli	Bacillales	Bacillaceae	Bacillus
Firmicutes	CP095476.1	Bacillus glycinifermentans	MGMM1	(====> =>)	-4	UOY88480.1	Cluster 9777	True	subfam_01_Rap	4156416	4157519	+	3q15B00-i1	-	97.6	1.2e-86					RapA_[B._subtilis]	4.66e-33	26.63	96.6	UOY88481.1	4157516	4157632	+				SP(Sec/SPI)	0.881406	0.881406	0.004307	0.084764	0.029523	CS pos: 21-22. VAA-EN. Pr: 0.4856	6977	chromosome			1664069	c__Bacilli;o__Bacillales;f__Bacillaceae;g__Bacillus;s__Bacillus glycinifermentans	Bacilli	Bacillales	Bacillaceae	Bacillus
Firmicutes	CP095476.1	Bacillus glycinifermentans	MGMM1	(====> =>)	-4	UOY88647.1	Cluster 9778	True	subfam_01_Rap	4321661	4322764	+	3q15B00-i1	-	96.8	3.2e-98					RapA_[B._subtilis]	4.65e-52	30.79	97.1	UOY88648.1	4322761	4322904	+				SP(Sec/SPI)	0.887102	0.887102	0.013902	0.073104	0.025893	CS pos: 30-31. GKA-EF. Pr: 0.5327	6978	chromosome			1664069	c__Bacilli;o__Bacillales;f__Bacillaceae;g__Bacillus;s__Bacillus glycinifermentans	Bacilli	Bacillales	Bacillaceae	Bacillus
Firmicutes	LT603683.1	Bacillus glycinifermentans		(====> =>)	-4	SCA88437.1	Cluster 9758	False	subfam_01_Rap	4475202	4476305	+	3q15B00-i1	-	97.4	6.8e-95					RapA_[B._subtilis]	2.45e-50	31.351	97.1	SCA88438.1	4476302	4476433	+				SP(Sec/SPI)	0.715909	0.715909	0.004729	0.239377	0.039986	CS pos: 30-31. AVS-QI. Pr: 0.2537	7760	chromosome			1664069	c__Bacilli;o__Bacillales;f__Bacillaceae;g__Bacillus;s__Bacillus glycinifermentans	Bacilli	Bacillales	Bacillaceae	Bacillus
Firmicutes	CP023481.1	Bacillus glycinifermentans	KBN06P03352	(====> =>)	-4	ATH93812.1	Cluster 9754	True	subfam_01_Rap	2864408	2865511	+	3q15B00-i1	-	97.4	6.9e-95					RapA_[B._subtilis]	3.81e-51	31.622	97.1	smallORF48916	2865508	2865639	+	24	GGAGG	7	SP(Sec/SPI)	0.715909	0.715909	0.004729	0.239377	0.039986	CS pos: 30-31. AVS-QI. Pr: 0.2537	10875	chromosome			1664069	c__Bacilli;o__Bacillales;f__Bacillaceae;g__Bacillus;s__Bacillus glycinifermentans	Bacilli	Bacillales	Bacillaceae	Bacillus
Firmicutes	CP035232.1	Bacillus glycinifermentans	SRCM103574	(====> =>)	-4	QAT67607.1	Cluster 9758	True	subfam_01_Rap	4612704	4613807	+	3q15B00-i1	-	97.4	6.8e-95					RapA_[B._subtilis]	2.45e-50	31.351	97.1	smallORF66065	4613804	4613935	+	24	GGAGG	7	SP(Sec/SPI)	0.715909	0.715909	0.004729	0.239377	0.039986	CS pos: 30-31. AVS-QI. Pr: 0.2537	12179	chromosome			1664069	c__Bacilli;o__Bacillales;f__Bacillaceae;g__Bacillus;s__Bacillus glycinifermentans	Bacilli	Bacillales	Bacillaceae	Bacillus
Firmicutes	CP095476.1	Bacillus glycinifermentans	MGMM1	(====> =>)	-4	UOY87330.1	Cluster 9776	True	subfam_01_Rap	2855945	2857048	+	3q15B00-i1	-	97.4	1.9e-94					RapA_[B._subtilis]	1.8e-50	31.183	97.6	smallORF138333	2857045	2857176	+	24	GGAGG	7	SP(Sec/SPI)	0.705149	0.705149	0.003872	0.260188	0.030792	CS pos: 30-31. AVS-QI. Pr: 0.2369	15703	chromosome			1664069	c__Bacilli;o__Bacillales;f__Bacillaceae;g__Bacillus;s__Bacillus glycinifermentans	Bacilli	Bacillales	Bacillaceae	Bacillus
Firmicutes	CP095476.1	Bacillus glycinifermentans	MGMM1	(====> =>)	-11	UOY88413.1	Cluster 8919	True	subfam_01_Rap	4082543	4083661	+	3q15B00-i1	-	99.2	4.4e-107					RapA_[B._subtilis]	7.65e-99	44.149	99.2	UOY88414.1	4083651	4083806	+				SP(Sec/SPI)	0.931065	0.931065	0.008024	0.048194	0.012717	CS pos: 27-28. GHS-AR. Pr: 0.3510	6976	chromosome			1664069	c__Bacilli;o__Bacillales;f__Bacillaceae;g__Bacillus;s__Bacillus glycinifermentans	Bacilli	Bacillales	Bacillaceae	Bacillus
Firmicutes	LT603683.1	Bacillus glycinifermentans		(====> =>)	-11	SCA84922.1	Cluster 8926	True	subfam_01_Rap	1134555	1135673	+	3q15B00-i1	-	99.2	8.9e-109					RapA_[B._subtilis]	5.58e-99	44.149	99.2	SCA84923.1	1135663	1135818	+				SP(Sec/SPI)	0.934977	0.934977	0.013074	0.039162	0.012787	CS pos: 32-33. LYA-DK. Pr: 0.3715	7753	chromosome			1664069	c__Bacilli;o__Bacillales;f__Bacillaceae;g__Bacillus;s__Bacillus glycinifermentans	Bacilli	Bacillales	Bacillaceae	Bacillus
Firmicutes	CP023481.1	Bacillus glycinifermentans	KBN06P03352	(====> =>)	-11	ATH94556.1	Cluster 8714	False	subfam_01_Rap	3758212	3759333	+	3q15B00-i1	-	97.1	1.8e-92					RapA_[B._subtilis]	3.86e-73	35.829	98.7	smallORF48924	3759323	3759442	+	20	AGGAG	11	SP(Sec/SPI)	0.973209	0.973209	0.002264	0.021262	0.003265	CS pos: 26-27. VQA-DY. Pr: 0.9455	10877	chromosome	intact(100)	3714979-3768142	1664069	c__Bacilli;o__Bacillales;f__Bacillaceae;g__Bacillus;s__Bacillus glycinifermentans	Bacilli	Bacillales	Bacillaceae	Bacillus
Firmicutes	CP035232.1	Bacillus glycinifermentans	SRCM103574	(====> =>)	-11	QAT64107.1	Cluster 8714	False	subfam_01_Rap	721161	722282	+	3q15B00-i1	-	97.1	1.8e-92					RapA_[B._subtilis]	3.86e-73	35.829	98.7	smallORF66071	722272	722391	+	20	AGGAG	11	SP(Sec/SPI)	0.966474	0.966474	0.003197	0.025807	0.004521	CS pos: 26-27. VQA-DY. Pr: 0.9214	12175	chromosome	questionable(90)	679212-724065	1664069	c__Bacilli;o__Bacillales;f__Bacillaceae;g__Bacillus;s__Bacillus glycinifermentans	Bacilli	Bacillales	Bacillaceae	Bacillus
Firmicutes	CP095476.1	Bacillus glycinifermentans	MGMM1	(====> =>)	-11	UOY90735.1	Cluster 11141	True	subfam_01_Rap	569837	570919	+	3q15B00-i1	-	95.2	4.6e-95					RapA_[B._subtilis]	6.9e-81	38.904	95.8	smallORF138326	570909	571028	+	20	AGGAG	11	SP(Sec/SPI)	0.931661	0.931661	0.003331	0.0601	0.004907	CS pos: 26-27. SQA-NN. Pr: 0.7867	15698	chromosome			1664069	c__Bacilli;o__Bacillales;f__Bacillaceae;g__Bacillus;s__Bacillus glycinifermentans	Bacilli	Bacillales	Bacillaceae	Bacillus
Firmicutes	CP095476.1	Bacillus glycinifermentans	MGMM1	(====> =>)	-11	UOY89187.1	Cluster 8197	True	subfam_01_Rap	585417	586547	+	3q15B00-i1	-	98.7	6.6e-99					RapA_[B._subtilis]	4.11e-62	38.786	100	smallORF138312	586537	586656	+	16	GGAG	9	SP(Sec/SPI)	0.808479	0.808479	0.002512	0.167821	0.021188	CS pos: 26-27. IHT-EN. Pr: 0.2278	15699	chromosome			1664069	c__Bacilli;o__Bacillales;f__Bacillaceae;g__Bacillus;s__Bacillus glycinifermentans	Bacilli	Bacillales	Bacillaceae	Bacillus
Firmicutes	CP012600.1	Bacillus gobiensis	FJAT-4402	(====> =>)	-4	ALC82889.1	Cluster 8588	True	subfam_01_Rap	3158893	3160017	+	3q15B00-i1	-	97.4	6e-69					RapA_[B._subtilis]	2.7e-24	23.81	93.6	smallORF26966	3160014	3160151	+	27	AGGAGG	7	SP(Sec/SPI)	0.871307	0.871307	0.003276	0.052295	0.073122	CS pos: 33-34. VIA-EN. Pr: 0.6726	9631	chromosome			1441095	c__Bacilli;o__Bacillales;f__Bacillaceae;g__Bacillus;s__Bacillus gobiensis	Bacilli	Bacillales	Bacillaceae	Bacillus
Firmicutes	CP012600.1	Bacillus gobiensis	FJAT-4402	(====> =>)	-11	ALC82577.1	Cluster 8869	True	subfam_01_Rap	2813382	2814500	+	3q15B00-i1	-	97.6	2.2e-108					RapA_[B._subtilis]	1.82e-77	39.295	97.1	smallORF26958	2814490	2814615	+	22	AGGAG	9	SP(Sec/SPI)	0.625953	0.625953	0.002978	0.036666	0.334402	CS pos: 29-30. SQL-FE. Pr: 0.1344	9629	chromosome			1441095	c__Bacilli;o__Bacillales;f__Bacillaceae;g__Bacillus;s__Bacillus gobiensis	Bacilli	Bacillales	Bacillaceae	Bacillus
Firmicutes	CP012600.1	Bacillus gobiensis	FJAT-4402	(====> =>)	-11	ALC82585.1	Cluster 8061	True	subfam_01_Rap	2822995	2824125	+	3q15B00-i1	-	99.2	1e-122					RapA_[B._subtilis]	7.77e-102	45.067	99.2	smallORF26956	2824115	2824258	+	22	AGGAG	9	SP(Sec/SPI)	0.850017	0.850017	0.003655	0.029947	0.116382	CS pos: 25-26. AYS-HQ. Pr: 0.2254	9630	chromosome			1441095	c__Bacilli;o__Bacillales;f__Bacillaceae;g__Bacillus;s__Bacillus gobiensis	Bacilli	Bacillales	Bacillaceae	Bacillus
Firmicutes	CP012600.1	Bacillus gobiensis	FJAT-4402	(====> =>)	-11	ALC83582.1	Cluster 8062	True	subfam_01_Rap	4024200	4025330	+	3q15B00-i1	-	97.9	1.9e-104					RapA_[B._subtilis]	2.12e-126	49.867	98.4	smallORF26960	4025320	4025457	+	27	AGGAGG	9	SP(Sec/SPI)	0.537523	0.537523	0.001787	0.41655	0.04414	CS pos: 26-27. VSN-EK. Pr: 0.0911	9632	chromosome			1441095	c__Bacilli;o__Bacillales;f__Bacillaceae;g__Bacillus;s__Bacillus gobiensis	Bacilli	Bacillales	Bacillaceae	Bacillus
Firmicutes	CP011051.1	Bacillus intestinalis	T30	(====> =>)	0	AJW85475.1	Cluster 10055	False	subfam_01_Rap	1908385	1909482	+	3q15B00-i1	-	97.4	1.3e-84					RapA_[B._subtilis]	5.44e-31	26.371	98.7	AJW85476.1	1909483	1909599	+				SP(Sec/SPI)	0.804598	0.804598	0.010759	0.070796	0.113848	CS pos: 27-28. THS-QE. Pr: 0.6927	1746	chromosome			1963032	c__Bacilli;o__Bacillales;f__Bacillaceae;g__Bacillus;s__Bacillus intestinalis	Bacilli	Bacillales	Bacillaceae	Bacillus
Firmicutes	CP011051.1	Bacillus intestinalis	T30	(====> =>)	-11	AJW86173.1	Cluster 7478	False	subfam_01_Rap	2692997	2694139	+	3q15B00-i1	-	99.5	1.1e-155					RapA_[B._subtilis]	7.78e-110	46.825	98.9	AJW86174.1	2694129	2694305	+				SP(Sec/SPI)	0.945689	0.945689	0.006756	0.015897	0.031658	CS pos: 28-29. TQS-DG. Pr: 0.4596	1748	chromosome			1963032	c__Bacilli;o__Bacillales;f__Bacillaceae;g__Bacillus;s__Bacillus intestinalis	Bacilli	Bacillales	Bacillaceae	Bacillus
Firmicutes	CP011051.1	Bacillus intestinalis	T30	(====> =>)	-11	AJW86694.1	Cluster 7736	False	subfam_01_Rap	3246915	3248045	+	3q15B00-i1	-	99.2	1e-120					RapA_[B._subtilis]	0	99.468	99.5	AJW86695.1	3248035	3248169	+				SP(Sec/SPI)	0.989076	0.989076	0.003971	0.003494	0.003458	CS pos: 25-26. VHA-GE. Pr: 0.9409	1749	chromosome	intact(140)	3245493-3280612	1963032	c__Bacilli;o__Bacillales;f__Bacillaceae;g__Bacillus;s__Bacillus intestinalis	Bacilli	Bacillales	Bacillaceae	Bacillus
Firmicutes	CP011051.1	Bacillus intestinalis	T30	(====> =>)	-17	AJW85193.1	Cluster 7285	False	subfam_01_Rap	1600227	1601372	+	3ulqA00-i1	-	99	2.3e-154					RapA_[B._subtilis]	2.01e-98	41.689	99.5	AJW85194.1	1601356	1601475	+				SP(Sec/SPI)	0.90036	0.90036	0.006625	0.068678	0.024336	CS pos: 26-27. ANA-PT. Pr: 0.4623	1745	chromosome			1963032	c__Bacilli;o__Bacillales;f__Bacillaceae;g__Bacillus;s__Bacillus intestinalis	Bacilli	Bacillales	Bacillaceae	Bacillus
Firmicutes	CP011051.1	Bacillus intestinalis	T30	(====> =>)	-17	AJW85898.1	Cluster 7140	False	subfam_01_Rap	2388797	2389945	+	3ulqA00-i1	-	98.7	9.6e-125					RapA_[B._subtilis]	3.48e-100	44.681	98.4	AJW85899.1	2389929	2390051	+				SP(Sec/SPI)	0.982225	0.982225	0.005822	0.011303	0.000651	CS pos: 27-28. ANA-EA. Pr: 0.5095	1747	chromosome			1963032	c__Bacilli;o__Bacillales;f__Bacillaceae;g__Bacillus;s__Bacillus intestinalis	Bacilli	Bacillales	Bacillaceae	Bacillus
Firmicutes	CP054310.1	Bacillus pumilus	3-19	(<= <====)	19	QKN77078.1	Cluster 11005	False	subfam_01_Rap	789962	791047	-	3q15B00-i1	-	95.5	7.6e-73					RapA_[B._subtilis]	4.69e-29	27.913	95.5	QKN77077.1	789802	789942	-				SP(Sec/SPI)	0.706346	0.706346	0.002914	0.272862	0.017879	CS pos: 33-34. AQS-QD. Pr: 0.1968	5055	chromosome			1408	c__Bacilli;o__Bacillales;f__Bacillaceae;g__Bacillus;s__Bacillus pumilus	Bacilli	Bacillales	Bacillaceae	Bacillus
Firmicutes	CP016784.1	Bacillus pumilus	PDSLzg-1	(<= <====)	16	AOC58350.1	Cluster 11015	True	subfam_01_Rap	3340321	3341406	-	3q15B00-i1	-	95.2	2.8e-73					RapA_[B._subtilis]	2.56e-29	28.297	94.2	smallORF34158	3340161	3340304	-	16	GGAG	6	SP(Sec/SPI)	0.716323	0.716323	0.004538	0.254891	0.024248	CS pos: 34-35. AQS-QD. Pr: 0.1971	10099	chromosome			1408	c__Bacilli;o__Bacillales;f__Bacillaceae;g__Bacillus;s__Bacillus pumilus	Bacilli	Bacillales	Bacillaceae	Bacillus
Firmicutes	CP047089.1	Bacillus pumilus	SF-4	(<= <====)	16	QHQ74766.1	Cluster 11029	False	subfam_01_Rap	236799	237884	-	3q15B00-i1	-	95.2	5.8e-73					RapA_[B._subtilis]	1.28e-28	30.182	71.4	smallORF84703	236639	236782	-	16	GGAG	6	SP(Sec/SPI)	0.643973	0.643973	0.004698	0.337107	0.014221	CS pos: 34-35. AQS-QD. Pr: 0.1487	13185	chromosome			1408	c__Bacilli;o__Bacillales;f__Bacillaceae;g__Bacillus;s__Bacillus pumilus	Bacilli	Bacillales	Bacillaceae	Bacillus
Firmicutes	CP054310.1	Bacillus pumilus	3-19	(<= <====)	16	QKN77078.1	Cluster 11005	False	subfam_01_Rap	789962	791047	-	3q15B00-i1	-	95.5	7.6e-73					RapA_[B._subtilis]	4.69e-29	27.913	95.5	smallORF17615	789802	789945	-	16	GGAG	6	SP(Sec/SPI)	0.716323	0.716323	0.004538	0.254891	0.024248	CS pos: 34-35. AQS-QD. Pr: 0.1971	13664	chromosome			1408	c__Bacilli;o__Bacillales;f__Bacillaceae;g__Bacillus;s__Bacillus pumilus	Bacilli	Bacillales	Bacillaceae	Bacillus
Firmicutes	CP058951.1	Bacillus pumilus	UAMX	(<= <====)	6	QLI76435.1	Cluster 10775	True	subfam_01_Rap	186468	187559	-	3q15B00-i1	-	95.8	3e-72					RapA_[B._subtilis]	4.45e-28	29.818	71.4	QLI76434.1	186321	186461	-				SP(Sec/SPI)	0.79069	0.79069	0.003457	0.175436	0.030417	CS pos: 33-34. AQS-QD. Pr: 0.2642	5127	chromosome			1408	c__Bacilli;o__Bacillales;f__Bacillaceae;g__Bacillus;s__Bacillus pumilus	Bacilli	Bacillales	Bacillaceae	Bacillus
Firmicutes	CP027116.1	Bacillus pumilus	145	(<= <====)	0	AVM24352.1	Cluster 9327	True	subfam_01_Rap	2147008	2148120	-	3q15B00-i1	-	97.6	3.3e-79					RapA_[B._subtilis]	2.2e-41	31.135	97.9	smallORF58665	2146873	2147007	-	22	AGGAG	8	SP(Sec/SPI)	0.70267	0.70267	0.003056	0.073022	0.221253	CS pos: 28-29. IQP-QH. Pr: 0.1385	11289	chromosome			1408	c__Bacilli;o__Bacillales;f__Bacillaceae;g__Bacillus;s__Bacillus pumilus	Bacilli	Bacillales	Bacillaceae	Bacillus
Firmicutes	LT906438.1	Bacillus pumilus	NCTC10337	(<= <====)	-4	SNV06505.1	Cluster 9947	True	subfam_01_Rap	2183593	2184693	-	3q15B00-i1	-	96.3	8.8e-80					RapA_[B._subtilis]	3.27e-31	25.683	96	SNV06496.1	2183486	2183596	-				SP(Sec/SPI)	0.933431	0.933431	0.003465	0.04426	0.018844	CS pos: 25-26. LDA-ET. Pr: 0.3507	7766	chromosome			1408	c__Bacilli;o__Bacillales;f__Bacillaceae;g__Bacillus;s__Bacillus pumilus	Bacilli	Bacillales	Bacillaceae	Bacillus
Firmicutes	AP014928.1	Bacillus pumilus	TUAT1	(<= <====)	-4	BAT49298.1	Cluster 9877	False	subfam_01_Rap	2171802	2172902	-	3q15B00-i1	-	96.3	9.1e-82					RapA_[B._subtilis]	1.55e-33	25.824	96	smallORF28987	2171695	2171805	-	24	GGAGG	7	SP(Sec/SPI)	0.927594	0.927594	0.003696	0.045801	0.022909	CS pos: 25-26. LDA-ET. Pr: 0.3511	7907	chromosome			1408	c__Bacilli;o__Bacillales;f__Bacillaceae;g__Bacillus;s__Bacillus pumilus	Bacilli	Bacillales	Bacillaceae	Bacillus
Firmicutes	CP007436.1	Bacillus pumilus	MTCC B6033	(<= <====)	-4	AHL72014.1	Cluster 9864	True	subfam_01_Rap	2218038	2219138	-	3q15B00-i1	-	96.3	6.4e-82					RapA_[B._subtilis]	1.67e-33	25.824	96	smallORF16682	2217931	2218041	-	24	GGAGG	7	SP(Sec/SPI)	0.927594	0.927594	0.003696	0.045801	0.022909	CS pos: 25-26. LDA-ET. Pr: 0.3511	8995	chromosome			1408	c__Bacilli;o__Bacillales;f__Bacillaceae;g__Bacillus;s__Bacillus pumilus	Bacilli	Bacillales	Bacillaceae	Bacillus
Firmicutes	CP010997.1	Bacillus pumilus	SH-B11	(<= <====)	-4	AMM89529.1	Cluster 9877	False	subfam_01_Rap	2258113	2259213	-	3q15B00-i1	-	96.3	9.1e-82					RapA_[B._subtilis]	1.55e-33	25.824	96	smallORF29436	2258006	2258116	-	24	GGAGG	7	SP(Sec/SPI)	0.927594	0.927594	0.003696	0.045801	0.022909	CS pos: 25-26. LDA-ET. Pr: 0.3511	9429	chromosome			1408	c__Bacilli;o__Bacillales;f__Bacillaceae;g__Bacillus;s__Bacillus pumilus	Bacilli	Bacillales	Bacillaceae	Bacillus
Firmicutes	CP011007.1	Bacillus pumilus	SH-B9	(<= <====)	-4	AMM97833.1	Cluster 9879	True	subfam_01_Rap	2200558	2201658	-	3q15B00-i1	-	96.3	9.2e-80					RapA_[B._subtilis]	2.67e-31	25.683	96	smallORF29547	2200451	2200561	-	24	GGAGG	7	SP(Sec/SPI)	0.933431	0.933431	0.003465	0.04426	0.018844	CS pos: 25-26. LDA-ET. Pr: 0.3507	9435	chromosome			1408	c__Bacilli;o__Bacillales;f__Bacillaceae;g__Bacillus;s__Bacillus pumilus	Bacilli	Bacillales	Bacillaceae	Bacillus
Firmicutes	CP011109.1	Bacillus pumilus	C4	(<= <====)	-4	ANT57189.1	Cluster 9864	False	subfam_01_Rap	2049475	2050575	-	3q15B00-i1	-	96.3	6.4e-82					RapA_[B._subtilis]	1.67e-33	25.824	96	smallORF33034	2049368	2049478	-	24	GGAGG	7	SP(Sec/SPI)	0.927594	0.927594	0.003696	0.045801	0.022909	CS pos: 25-26. LDA-ET. Pr: 0.3511	9455	chromosome			1408	c__Bacilli;o__Bacillales;f__Bacillaceae;g__Bacillus;s__Bacillus pumilus	Bacilli	Bacillales	Bacillaceae	Bacillus
Firmicutes	CP027034.1	Bacillus pumilus	150a	(<= <====)	-4	AVI41559.1	Cluster 9855	False	subfam_01_Rap	2203328	2204428	-	3q15B00-i1	-	96.3	9.1e-79					RapA_[B._subtilis]	3.85e-31	25.683	96	smallORF59704	2203221	2203331	-	24	GGAGG	7	SP(Sec/SPI)	0.929789	0.929789	0.003652	0.045639	0.02092	CS pos: 25-26. LDA-ET. Pr: 0.3489	11281	chromosome			1408	c__Bacilli;o__Bacillales;f__Bacillaceae;g__Bacillus;s__Bacillus pumilus	Bacilli	Bacillales	Bacillaceae	Bacillus
Firmicutes	CP027116.1	Bacillus pumilus	145	(<= <====)	-4	AVM24552.1	Cluster 9899	True	subfam_01_Rap	2334410	2335510	-	3q15B00-i1	-	96.3	2.8e-81					RapA_[B._subtilis]	8.61e-33	26.099	96	smallORF58659	2334303	2334413	-	24	GGAGG	7	SP(Sec/SPI)	0.931408	0.931408	0.003517	0.044255	0.020819	CS pos: 25-26. LDA-ET. Pr: 0.3530	11290	chromosome			1408	c__Bacilli;o__Bacillales;f__Bacillaceae;g__Bacillus;s__Bacillus pumilus	Bacilli	Bacillales	Bacillaceae	Bacillus
Firmicutes	CP029464.1	Bacillus pumilus	ZB201701	(<= <====)	-4	AZV52905.1	Cluster 9883	False	subfam_01_Rap	1373829	1374929	-	3q15B00-i1	-	96.3	6.6e-81					RapA_[B._subtilis]	2.2e-32	25.824	96	smallORF64387	1373722	1373832	-	24	GGAGG	7	SP(Sec/SPI)	0.931408	0.931408	0.003517	0.044255	0.020819	CS pos: 25-26. LDA-ET. Pr: 0.3530	11508	chromosome			1408	c__Bacilli;o__Bacillales;f__Bacillaceae;g__Bacillus;s__Bacillus pumilus	Bacilli	Bacillales	Bacillaceae	Bacillus
Firmicutes	CP047089.1	Bacillus pumilus	SF-4	(<= <====)	-4	QHQ77397.1	Cluster 9912	True	subfam_01_Rap	3073579	3074679	-	3q15B00-i1	-	96.3	1e-78					RapA_[B._subtilis]	2.2e-31	25.683	96	smallORF84697	3073472	3073582	-	24	GGAGG	7	SP(Sec/SPI)	0.929789	0.929789	0.003652	0.045639	0.02092	CS pos: 25-26. LDA-ET. Pr: 0.3489	13187	chromosome			1408	c__Bacilli;o__Bacillales;f__Bacillaceae;g__Bacillus;s__Bacillus pumilus	Bacilli	Bacillales	Bacillaceae	Bacillus
Firmicutes	CP058911.1	Bacillus pumilus	7P	(<= <====)	-4	QLI45832.1	Cluster 9866	True	subfam_01_Rap	3300093	3301193	-	3q15B00-i1	-	96.3	3.7e-80					RapA_[B._subtilis]	4.61e-32	25.824	96	smallORF17211	3299986	3300096	-	24	GGAGG	7	SP(Sec/SPI)	0.931408	0.931408	0.003517	0.044255	0.020819	CS pos: 25-26. LDA-ET. Pr: 0.3530	13747	chromosome			1408	c__Bacilli;o__Bacillales;f__Bacillaceae;g__Bacillus;s__Bacillus pumilus	Bacilli	Bacillales	Bacillaceae	Bacillus
Firmicutes	CP058951.1	Bacillus pumilus	UAMX	(<= <====)	-4	QLI79421.1	Cluster 8407	True	subfam_01_Rap	3303634	3304761	-	3q15B00-i1	-	97.1	3.4e-100					RapA_[B._subtilis]	8.8e-70	36.685	96.6	smallORF92063	3303515	3303637	-	23	GGAGG	4	SP(Sec/SPI)	0.386028	0.386028	0.00268	0.364653	0.246638	CS pos: 28-29. ITS-NT. Pr: 0.0970	13752	chromosome			1408	c__Bacilli;o__Bacillales;f__Bacillaceae;g__Bacillus;s__Bacillus pumilus	Bacilli	Bacillales	Bacillaceae	Bacillus
Firmicutes	CP060799.1	Bacillus pumilus	ONU 554	(<= <====)	-4	QNP15001.1	Cluster 9883	False	subfam_01_Rap	2114244	2115344	-	3q15B00-i1	-	96.3	6.6e-81					RapA_[B._subtilis]	2.2e-32	25.824	96	smallORF94390	2114137	2114247	-	24	GGAGG	7	SP(Sec/SPI)	0.931408	0.931408	0.003517	0.044255	0.020819	CS pos: 25-26. LDA-ET. Pr: 0.3530	13854	chromosome			1408	c__Bacilli;o__Bacillales;f__Bacillaceae;g__Bacillus;s__Bacillus pumilus	Bacilli	Bacillales	Bacillaceae	Bacillus
Firmicutes	CP060800.1	Bacillus pumilus	ONU 554	(<= <====)	-4	QNP18309.1	Cluster 10133	True	subfam_01_Rap	21792	22889	-	3q15B00-i1	-	97.1	8.7e-61					RapA_[B._subtilis]	3.19e-27	26.579	94.8	smallORF94435	21670	21795	-	24	GGAGG	7	SP(Sec/SPI)	0.770161	0.770161	0.005759	0.189921	0.034159	CS pos: 26-27. VQQ-AS. Pr: 0.2066	13856	plasmid			1408	c__Bacilli;o__Bacillales;f__Bacillaceae;g__Bacillus;s__Bacillus pumilus	Bacilli	Bacillales	Bacillaceae	Bacillus
Firmicutes	CP081199.1	Bacillus pumilus	EB130	(<= <====)	-4	QZD60285.1	Cluster 9883	False	subfam_01_Rap	928838	929938	-	3q15B00-i1	-	96.3	6.6e-81					RapA_[B._subtilis]	2.2e-32	25.824	96	smallORF118193	928731	928841	-	24	GGAGG	7	SP(Sec/SPI)	0.931408	0.931408	0.003517	0.044255	0.020819	CS pos: 25-26. LDA-ET. Pr: 0.3530	14949	chromosome			1408	c__Bacilli;o__Bacillales;f__Bacillaceae;g__Bacillus;s__Bacillus pumilus	Bacilli	Bacillales	Bacillaceae	Bacillus
Firmicutes	CP084711.1	Bacillus pumilus	AR03	(<= <====)	-4	UCZ69555.1	Cluster 9883	False	subfam_01_Rap	2145877	2146977	-	3q15B00-i1	-	96.3	6.6e-81					RapA_[B._subtilis]	2.2e-32	25.824	96	smallORF122536	2145770	2145880	-	24	GGAGG	7	SP(Sec/SPI)	0.931408	0.931408	0.003517	0.044255	0.020819	CS pos: 25-26. LDA-ET. Pr: 0.3530	15205	chromosome			1408	c__Bacilli;o__Bacillales;f__Bacillaceae;g__Bacillus;s__Bacillus pumilus	Bacilli	Bacillales	Bacillaceae	Bacillus
Firmicutes	CP085037.1	Bacillus pumilus	BIM B-171	(<= <====)	-4	UDF15071.1	Cluster 9930	True	subfam_01_Rap	2206768	2207868	-	3q15B00-i1	-	96.3	2.1e-79					RapA_[B._subtilis]	4.04e-31	25.683	96	smallORF122630	2206661	2206771	-	24	GGAGG	7	SP(Sec/SPI)	0.933431	0.933431	0.003465	0.04426	0.018844	CS pos: 25-26. LDA-ET. Pr: 0.3507	15211	chromosome			1408	c__Bacilli;o__Bacillales;f__Bacillaceae;g__Bacillus;s__Bacillus pumilus	Bacilli	Bacillales	Bacillaceae	Bacillus
Firmicutes	CP085037.1	Bacillus pumilus	BIM B-171	(<= <====)	-4	UDF15222.1	Cluster 9672	True	subfam_01_Rap	2346962	2348068	-	3q15B00-i1	-	96	7.5e-88					RapA_[B._subtilis]	2.09e-41	28.378	96.3	smallORF122621	2346849	2346965	-	27	AGGAGG	7	SP(Sec/SPI)	0.85883	0.85883	0.002558	0.069565	0.069047	CS pos: 25-26. INS-SN. Pr: 0.4941	15212	chromosome			1408	c__Bacilli;o__Bacillales;f__Bacillaceae;g__Bacillus;s__Bacillus pumilus	Bacilli	Bacillales	Bacillaceae	Bacillus
Firmicutes	CP101833.1	Bacillus pumilus	NDY-10	(<= <====)	-4	UUD41365.1	Cluster 9941	True	subfam_01_Rap	2157507	2158607	-	3q15B00-i1	-	96.3	3.9e-81					RapA_[B._subtilis]	8.75e-32	25.549	96	smallORF147915	2157400	2157510	-	24	GGAGG	7	SP(Sec/SPI)	0.914419	0.914419	0.003755	0.047337	0.034489	CS pos: 25-26. LDA-EM. Pr: 0.2576	16002	chromosome			1408	c__Bacilli;o__Bacillales;f__Bacillaceae;g__Bacillus;s__Bacillus pumilus	Bacilli	Bacillales	Bacillaceae	Bacillus
Firmicutes	CP010997.1	Bacillus pumilus	SH-B11	(<= <====)	-11	AMM90791.1	Cluster 8350	True	subfam_01_Rap	3577251	3578378	-	3q15B00-i1	-	98.4	2e-98					RapA_[B._subtilis]	3.16e-102	42.133	98.4	AMM90790.1	3576977	3577261	-				SP(Sec/SPI)	0.686582	0.686582	0.016678	0.215556	0.081183	CS pos: 31-32. VNS-RN. Pr: 0.2432	1742	chromosome			1408	c__Bacilli;o__Bacillales;f__Bacillaceae;g__Bacillus;s__Bacillus pumilus	Bacilli	Bacillales	Bacillaceae	Bacillus
Firmicutes	CP011109.1	Bacillus pumilus	C4	(<= <====)	-11	ANT58386.1	Cluster 8353	True	subfam_01_Rap	3305017	3306144	-	3q15B00-i1	-	98.4	5.1e-99					RapA_[B._subtilis]	5.56e-103	42.4	98.4	ANT58385.1	3304743	3305027	-				SP(Sec/SPI)	0.696606	0.696606	0.019966	0.211169	0.072259	CS pos: 31-32. VNS-RN. Pr: 0.2464	1756	chromosome			1408	c__Bacilli;o__Bacillales;f__Bacillaceae;g__Bacillus;s__Bacillus pumilus	Bacilli	Bacillales	Bacillaceae	Bacillus
Firmicutes	CP016784.1	Bacillus pumilus	PDSLzg-1	(<= <====)	-11	AOC57064.1	Cluster 7691	True	subfam_01_Rap	1848793	1849929	-	3q15B00-i1	-	99.2	1.9e-114					RapA_[B._subtilis]	3.71e-122	48.942	99.2	AOC57063.1	1848669	1848803	-				SP(Sec/SPI)	0.524838	0.524838	0.003141	0.441588	0.030432	CS pos: 23-24. AAA-NT. Pr: 0.2998	2220	chromosome			1408	c__Bacilli;o__Bacillales;f__Bacillaceae;g__Bacillus;s__Bacillus pumilus	Bacilli	Bacillales	Bacillaceae	Bacillus
Firmicutes	CP016784.1	Bacillus pumilus	PDSLzg-1	(<= <====)	-11	AOC57128.1	Cluster 8872	True	subfam_01_Rap	1913400	1914518	-	3q15B00-i1	-	98.7	6e-120					RapA_[B._subtilis]	1.17e-105	45.308	98.7	AOC57127.1	1913234	1913410	-				SP(Sec/SPI)	0.680368	0.680368	0.001706	0.222184	0.095742	CS pos: 28-29. IET-KS. Pr: 0.0967	2221	chromosome			1408	c__Bacilli;o__Bacillales;f__Bacillaceae;g__Bacillus;s__Bacillus pumilus	Bacilli	Bacillales	Bacillaceae	Bacillus
Firmicutes	CP027034.1	Bacillus pumilus	150a	(<= <====)	-11	AVI42779.1	Cluster 8339	False	subfam_01_Rap	3474814	3475941	-	3q15B00-i1	-	98.4	2.9e-99					RapA_[B._subtilis]	4.77e-96	42.133	98.4	AVI42778.1	3474579	3474824	-				SP(Sec/SPI)	0.689779	0.689779	0.020064	0.223867	0.066289	CS pos: 31-32. VNS-RN. Pr: 0.2459	3095	chromosome			1408	c__Bacilli;o__Bacillales;f__Bacillaceae;g__Bacillus;s__Bacillus pumilus	Bacilli	Bacillales	Bacillaceae	Bacillus
Firmicutes	CP047089.1	Bacillus pumilus	SF-4	(<= <====)	-11	QHQ77268.1	Cluster 7667	False	subfam_01_Rap	2948157	2949293	-	3q15B00-i1	-	99.2	9.7e-114					RapA_[B._subtilis]	1.26e-120	48.677	99.2	QHQ77267.1	2948033	2948167	-				SP(Sec/SPI)	0.945088	0.945088	0.002926	0.047762	0.004224	CS pos: 25-26. ANA-DP. Pr: 0.8944	4559	chromosome			1408	c__Bacilli;o__Bacillales;f__Bacillaceae;g__Bacillus;s__Bacillus pumilus	Bacilli	Bacillales	Bacillaceae	Bacillus
Firmicutes	CP047089.1	Bacillus pumilus	SF-4	(<= <====)	-11	QHQ77773.1	Cluster 7884	False	subfam_01_Rap	3425671	3426804	-	3q15B00-i1	-	98.4	5.6e-105					RapA_[B._subtilis]	9.91e-114	46.684	98.9	QHQ77772.1	3425544	3425681	-				SP(Sec/SPI)	0.936434	0.936434	0.004154	0.025642	0.03377	CS pos: 28-29. VTA-SH. Pr: 0.6763	4560	chromosome			1408	c__Bacilli;o__Bacillales;f__Bacillaceae;g__Bacillus;s__Bacillus pumilus	Bacilli	Bacillales	Bacillaceae	Bacillus
Firmicutes	CP047089.1	Bacillus pumilus	SF-4	(<= <====)	-11	QHQ77784.1	Cluster 8887	False	subfam_01_Rap	3436340	3437458	-	3q15B00-i1	-	98.4	4.1e-125					RapA_[B._subtilis]	8.07e-103	45.187	98.7	QHQ77783.1	3436150	3436350	-				SP(Sec/SPI)	0.701302	0.701302	0.007182	0.129575	0.161942	CS pos: 24-25. ASS-LI. Pr: 0.1807	4561	chromosome			1408	c__Bacilli;o__Bacillales;f__Bacillaceae;g__Bacillus;s__Bacillus pumilus	Bacilli	Bacillales	Bacillaceae	Bacillus
Firmicutes	CP054310.1	Bacillus pumilus	3-19	(<= <====)	-11	QKN79058.1	Cluster 7677	False	subfam_01_Rap	2945061	2946197	-	3q15B00-i1	-	99.2	6.1e-114					RapA_[B._subtilis]	4.59e-121	48.677	99.2	QKN79057.1	2944937	2945071	-				SP(Sec/SPI)	0.935766	0.935766	0.003446	0.056017	0.004771	CS pos: 25-26. ANA-DP. Pr: 0.8685	5056	chromosome			1408	c__Bacilli;o__Bacillales;f__Bacillaceae;g__Bacillus;s__Bacillus pumilus	Bacilli	Bacillales	Bacillaceae	Bacillus
Firmicutes	CP058951.1	Bacillus pumilus	UAMX	(<= <====)	-11	QLI78635.1	Cluster 7749	True	subfam_01_Rap	2438007	2439143	-	3q15B00-i1	-	99.2	3e-114					RapA_[B._subtilis]	3.14e-121	48.677	99.2	QLI78634.1	2437883	2438017	-				SP(Sec/SPI)	0.934791	0.934791	0.003884	0.055803	0.005522	CS pos: 25-26. ANA-DP. Pr: 0.8668	5128	chromosome			1408	c__Bacilli;o__Bacillales;f__Bacillaceae;g__Bacillus;s__Bacillus pumilus	Bacilli	Bacillales	Bacillaceae	Bacillus
Firmicutes	CP060799.1	Bacillus pumilus	ONU 554	(<= <====)	-11	QNP15545.1	Cluster 8901	True	subfam_01_Rap	2671911	2673029	-	3q15B00-i1	-	98.4	1.8e-114					RapA_[B._subtilis]	1.17e-105	44.652	98.7	QNP15544.1	2671766	2671921	-				SP(Sec/SPI)	0.681488	0.681488	0.015063	0.12293	0.180519	CS pos: 24-25. SIA-ID. Pr: 0.3419	5219	chromosome	intact(150)	2662087-2748716	1408	c__Bacilli;o__Bacillales;f__Bacillaceae;g__Bacillus;s__Bacillus pumilus	Bacilli	Bacillales	Bacillaceae	Bacillus
Firmicutes	CP101834.1	Bacillus pumilus	NDY-10	(<= <====)	-11	UUD44627.1	Cluster 6862	True	subfam_01_Rap	63274	64434	-	3ulqA00-i1	-	96.9	3.6e-97					RapA_[B._subtilis]	3.61e-62	34.375	97.9	UUD44626.1	63138	63284	-				SP(Sec/SPI)	0.941074	0.941074	0.003143	0.031633	0.02415	CS pos: 23-24. VQS-NV. Pr: 0.6241	7244	plasmid			1408	c__Bacilli;o__Bacillales;f__Bacillaceae;g__Bacillus;s__Bacillus pumilus	Bacilli	Bacillales	Bacillaceae	Bacillus
Firmicutes	LT906438.1	Bacillus pumilus	NCTC10337	(<= <====)	-11	SNV10752.1	Cluster 8441	True	subfam_01_Rap	2786170	2787297	-	3q15B00-i1	-	98.7	3.4e-124					RapA_[B._subtilis]	3.34e-133	50.938	98.7	SNV10745.1	2786055	2786180	-				SP(Sec/SPI)	0.818585	0.818585	0.009838	0.139408	0.032169	CS pos: 28-29. TKS-DN. Pr: 0.4325	7768	chromosome			1408	c__Bacilli;o__Bacillales;f__Bacillaceae;g__Bacillus;s__Bacillus pumilus	Bacilli	Bacillales	Bacillaceae	Bacillus
Firmicutes	CP011007.1	Bacillus pumilus	SH-B9	(<= <====)	-11	AMM98411.1	Cluster 8351	True	subfam_01_Rap	2799200	2800327	-	3q15B00-i1	-	98.7	1.6e-123					RapA_[B._subtilis]	9.01e-133	50.402	98.7	smallORF29509	2799085	2799210	-	22	AGGAG	9	SP(Sec/SPI)	0.818585	0.818585	0.009838	0.139408	0.032169	CS pos: 28-29. TKS-DN. Pr: 0.4325	9437	chromosome			1408	c__Bacilli;o__Bacillales;f__Bacillaceae;g__Bacillus;s__Bacillus pumilus	Bacilli	Bacillales	Bacillaceae	Bacillus
Firmicutes	CP016784.1	Bacillus pumilus	PDSLzg-1	(<= <====)	-11	AOC57120.1	Cluster 7865	True	subfam_01_Rap	1903963	1905096	-	3q15B00-i1	-	98.4	9.4e-105					RapA_[B._subtilis]	1.86e-113	46.684	98.9	smallORF34145	1903836	1903973	-	14	GGGGG	10	SP(Sec/SPI)	0.949432	0.949432	0.003871	0.020533	0.026163	CS pos: 28-29. VTA-SH. Pr: 0.7017	10098	chromosome			1408	c__Bacilli;o__Bacillales;f__Bacillaceae;g__Bacillus;s__Bacillus pumilus	Bacilli	Bacillales	Bacillaceae	Bacillus
Firmicutes	CP054310.1	Bacillus pumilus	3-19	(<= <====)	-11	QKN79107.1	Cluster 7859	False	subfam_01_Rap	3001746	3002879	-	3q15B00-i1	-	98.4	1.4e-104					RapA_[B._subtilis]	1.03e-112	46.419	98.9	smallORF17601	3001619	3001756	-	14	GGGGG	10	SP(Sec/SPI)	0.949432	0.949432	0.003871	0.020533	0.026163	CS pos: 28-29. VTA-SH. Pr: 0.7017	13667	chromosome			1408	c__Bacilli;o__Bacillales;f__Bacillaceae;g__Bacillus;s__Bacillus pumilus	Bacilli	Bacillales	Bacillaceae	Bacillus
Firmicutes	CP058951.1	Bacillus pumilus	UAMX	(<= <====)	-11	QLI78695.1	Cluster 7896	True	subfam_01_Rap	2500274	2501407	-	3q15B00-i1	-	98.4	9.7e-105					RapA_[B._subtilis]	1.97e-113	46.419	98.9	smallORF92055	2500147	2500284	-	14	GGGGG	10	SP(Sec/SPI)	0.93981	0.93981	0.003841	0.027037	0.029312	CS pos: 28-29. VTA-SH. Pr: 0.6826	13751	chromosome			1408	c__Bacilli;o__Bacillales;f__Bacillaceae;g__Bacillus;s__Bacillus pumilus	Bacilli	Bacillales	Bacillaceae	Bacillus
Firmicutes	LT906438.1	Bacillus pumilus	NCTC10337	(<= <====)	-14	SNU94134.1	Cluster 6722	True	subfam_01_Rap	217605	218771	-	3q15B00-i1	-	98.1	2.4e-98					RapA_[B._subtilis]	2.2e-61	32.732	98.7	SNU94129.1	217472	217618	-				SP(Sec/SPI)	0.945096	0.945096	0.018908	0.014134	0.021863	CS pos: 26-27. SAA-VS. Pr: 0.3671	7761	chromosome			1408	c__Bacilli;o__Bacillales;f__Bacillaceae;g__Bacillus;s__Bacillus pumilus	Bacilli	Bacillales	Bacillaceae	Bacillus
Firmicutes	CP016784.1	Bacillus pumilus	PDSLzg-1	(<= <====)	-47	AOC57064.1	Cluster 7691	True	subfam_01_Rap	1848793	1849929	-	3q15B00-i1	-	99.2	1.9e-114					RapA_[B._subtilis]	3.71e-122	48.942	99.2	smallORF34135	1848669	1848839	-	16	GGAG	9	SP(Sec/SPI)	0.472261	0.472261	0.038109	0.158483	0.331147	CS pos: 35-36. AAA-NT. Pr: 0.2818	10097	chromosome			1408	c__Bacilli;o__Bacillales;f__Bacillaceae;g__Bacillus;s__Bacillus pumilus	Bacilli	Bacillales	Bacillaceae	Bacillus
Firmicutes	CP047089.1	Bacillus pumilus	SF-4	(<= <====)	-47	QHQ77268.1	Cluster 7667	False	subfam_01_Rap	2948157	2949293	-	3q15B00-i1	-	99.2	9.7e-114					RapA_[B._subtilis]	1.26e-120	48.677	99.2	smallORF84664	2948033	2948203	-	16	GGAG	9	SP(Sec/SPI)	0.865689	0.865689	0.035031	0.018458	0.080822	CS pos: 37-38. ANA-DP. Pr: 0.8485	13186	chromosome			1408	c__Bacilli;o__Bacillales;f__Bacillaceae;g__Bacillus;s__Bacillus pumilus	Bacilli	Bacillales	Bacillaceae	Bacillus
Firmicutes	CP054310.1	Bacillus pumilus	3-19	(<= <====)	-47	QKN79058.1	Cluster 7677	False	subfam_01_Rap	2945061	2946197	-	3q15B00-i1	-	99.2	6.1e-114					RapA_[B._subtilis]	4.59e-121	48.677	99.2	smallORF17590	2944937	2945107	-	16	GGAG	9	SP(Sec/SPI)	0.842856	0.842856	0.041578	0.024144	0.091422	CS pos: 37-38. ANA-DP. Pr: 0.8101	13666	chromosome			1408	c__Bacilli;o__Bacillales;f__Bacillaceae;g__Bacillus;s__Bacillus pumilus	Bacilli	Bacillales	Bacillaceae	Bacillus
Firmicutes	CP058951.1	Bacillus pumilus	UAMX	(<= <====)	-47	QLI78635.1	Cluster 7749	True	subfam_01_Rap	2438007	2439143	-	3q15B00-i1	-	99.2	3e-114					RapA_[B._subtilis]	3.14e-121	48.677	99.2	smallORF92043	2437883	2438053	-	16	GGAG	9	SP(Sec/SPI)	0.831539	0.831539	0.045992	0.023385	0.099084	CS pos: 37-38. ANA-DP. Pr: 0.8038	13750	chromosome			1408	c__Bacilli;o__Bacillales;f__Bacillaceae;g__Bacillus;s__Bacillus pumilus	Bacilli	Bacillales	Bacillaceae	Bacillus
Firmicutes	LT906438.1	Bacillus pumilus	NCTC10337	(====> =>)	47	SNU99502.1	Cluster 11299	True	subfam_01_Rap	1220178	1221254	+	3q15B00-i1	-	93.7	2.7e-98					RapA_[B._subtilis]	1.46e-100	44.972	93.9	SNU99506.1	1221302	1221433	+				SP(Sec/SPI)	0.903691	0.903691	0.001591	0.086898	0.00782	CS pos: 22-23. SYA-SS. Pr: 0.5258	7763	chromosome			1408	c__Bacilli;o__Bacillales;f__Bacillaceae;g__Bacillus;s__Bacillus pumilus	Bacilli	Bacillales	Bacillaceae	Bacillus
Firmicutes	AP014928.1	Bacillus pumilus	TUAT1	(====> =>)	19	BAT50674.1	Cluster 11012	True	subfam_01_Rap	3481936	3483021	+	3q15B00-i1	-	95.2	2.1e-72					RapA_[B._subtilis]	1.03e-32	28.962	94.7	BAT50675.1	3483041	3483190	+				SP(Sec/SPI)	0.664704	0.664704	0.005269	0.306645	0.023382	CS pos: 33-34. AQS-QD. Pr: 0.3086	107	chromosome			1408	c__Bacilli;o__Bacillales;f__Bacillaceae;g__Bacillus;s__Bacillus pumilus	Bacilli	Bacillales	Bacillaceae	Bacillus
Firmicutes	CP058911.1	Bacillus pumilus	7P	(====> =>)	19	QLI43831.1	Cluster 11005	True	subfam_01_Rap	912787	913872	+	3q15B00-i1	-	95.5	7.6e-73					RapA_[B._subtilis]	4.69e-29	27.913	95.5	QLI43832.1	913892	914032	+				SP(Sec/SPI)	0.706346	0.706346	0.002914	0.272862	0.017879	CS pos: 33-34. AQS-QD. Pr: 0.1968	5125	chromosome			1408	c__Bacilli;o__Bacillales;f__Bacillaceae;g__Bacillus;s__Bacillus pumilus	Bacilli	Bacillales	Bacillaceae	Bacillus
Firmicutes	CP060799.1	Bacillus pumilus	ONU 554	(====> =>)	19	QNP16257.1	Cluster 11037	True	subfam_01_Rap	3393368	3394453	+	3q15B00-i1	-	95.2	4.3e-73					RapA_[B._subtilis]	1.27e-28	28.022	94.2	QNP16258.1	3394473	3394613	+				SP(Sec/SPI)	0.706346	0.706346	0.002914	0.272862	0.017879	CS pos: 33-34. AQS-QD. Pr: 0.1968	5220	chromosome			1408	c__Bacilli;o__Bacillales;f__Bacillaceae;g__Bacillus;s__Bacillus pumilus	Bacilli	Bacillales	Bacillaceae	Bacillus
Firmicutes	CP081199.1	Bacillus pumilus	EB130	(====> =>)	19	QZD58317.1	Cluster 11037	False	subfam_01_Rap	2184290	2185375	+	3q15B00-i1	-	95.2	4.3e-73					RapA_[B._subtilis]	1.27e-28	28.022	94.2	QZD58318.1	2185395	2185535	+				SP(Sec/SPI)	0.706346	0.706346	0.002914	0.272862	0.017879	CS pos: 33-34. AQS-QD. Pr: 0.1968	6291	chromosome			1408	c__Bacilli;o__Bacillales;f__Bacillaceae;g__Bacillus;s__Bacillus pumilus	Bacilli	Bacillales	Bacillaceae	Bacillus
Firmicutes	CP084711.1	Bacillus pumilus	AR03	(====> =>)	19	UCZ70760.1	Cluster 11037	False	subfam_01_Rap	3396956	3398041	+	3q15B00-i1	-	95.2	4.3e-73					RapA_[B._subtilis]	1.27e-28	28.022	94.2	UCZ70761.1	3398061	3398201	+				SP(Sec/SPI)	0.706346	0.706346	0.002914	0.272862	0.017879	CS pos: 33-34. AQS-QD. Pr: 0.1968	6498	chromosome			1408	c__Bacilli;o__Bacillales;f__Bacillaceae;g__Bacillus;s__Bacillus pumilus	Bacilli	Bacillales	Bacillaceae	Bacillus
Firmicutes	CP085037.1	Bacillus pumilus	BIM B-171	(====> =>)	19	UDF16441.1	Cluster 11046	True	subfam_01_Rap	3563767	3564852	+	3q15B00-i1	-	95.2	7.5e-73					RapA_[B._subtilis]	9.97e-29	28.022	94.2	UDF16442.1	3564872	3565012	+				SP(Sec/SPI)	0.743757	0.743757	0.003158	0.238972	0.014113	CS pos: 30-31. SQS-AQ. Pr: 0.1866	6502	chromosome			1408	c__Bacilli;o__Bacillales;f__Bacillaceae;g__Bacillus;s__Bacillus pumilus	Bacilli	Bacillales	Bacillaceae	Bacillus
Firmicutes	CP010997.1	Bacillus pumilus	SH-B11	(====> =>)	18	AMM90812.1	Cluster 11013	True	subfam_01_Rap	3593324	3594409	+	3q15B00-i1	-	95.2	4.2e-74					RapA_[B._subtilis]	8.41e-34	29.121	94.2	smallORF29445	3594428	3594580	+	16	GGAG	8	SP(Sec/SPI)	0.667168	0.667168	0.008742	0.290649	0.033441	CS pos: 34-35. AQS-QD. Pr: 0.3051	9430	chromosome			1408	c__Bacilli;o__Bacillales;f__Bacillaceae;g__Bacillus;s__Bacillus pumilus	Bacilli	Bacillales	Bacillaceae	Bacillus
Firmicutes	CP101833.1	Bacillus pumilus	NDY-10	(====> =>)	16	UUD42522.1	Cluster 11057	True	subfam_01_Rap	3378937	3380022	+	3q15B00-i1	-	95.5	4.5e-73					RapA_[B._subtilis]	6.96e-32	27.913	95.5	UUD42523.1	3380039	3380191	+				SP(Sec/SPI)	0.575223	0.575223	0.0052	0.39264	0.026937	CS pos: 34-35. AQS-QD. Pr: 0.1602	7243	chromosome			1408	c__Bacilli;o__Bacillales;f__Bacillaceae;g__Bacillus;s__Bacillus pumilus	Bacilli	Bacillales	Bacillaceae	Bacillus
Firmicutes	LT906438.1	Bacillus pumilus	NCTC10337	(====> =>)	16	SNV16236.1	Cluster 11059	True	subfam_01_Rap	3601456	3602541	+	3q15B00-i1	-	95.2	6.4e-73					RapA_[B._subtilis]	2.44e-29	28.297	94.2	SNV16241.1	3602558	3602701	+				SP(Sec/SPI)	0.752538	0.752538	0.00509	0.222989	0.019383	CS pos: 31-32. SQS-AQ. Pr: 0.1843	7770	chromosome			1408	c__Bacilli;o__Bacillales;f__Bacillaceae;g__Bacillus;s__Bacillus pumilus	Bacilli	Bacillales	Bacillaceae	Bacillus
Firmicutes	AP014928.1	Bacillus pumilus	TUAT1	(====> =>)	16	BAT50674.1	Cluster 11012	True	subfam_01_Rap	3481936	3483021	+	3q15B00-i1	-	95.2	2.1e-72					RapA_[B._subtilis]	1.03e-32	28.962	94.7	smallORF28998	3483038	3483190	+	16	GGAG	6	SP(Sec/SPI)	0.667168	0.667168	0.008742	0.290649	0.033441	CS pos: 34-35. AQS-QD. Pr: 0.3051	7909	chromosome			1408	c__Bacilli;o__Bacillales;f__Bacillaceae;g__Bacillus;s__Bacillus pumilus	Bacilli	Bacillales	Bacillaceae	Bacillus
Firmicutes	CP007436.1	Bacillus pumilus	MTCC B6033	(====> =>)	16	AHL73289.1	Cluster 11004	True	subfam_01_Rap	3496921	3498006	+	3q15B00-i1	-	95.2	8.2e-74					RapA_[B._subtilis]	9.08e-33	29.155	94.7	smallORF16691	3498023	3498175	+	16	GGAG	6	SP(Sec/SPI)	0.590525	0.590525	0.010575	0.382768	0.016133	CS pos: 31-32. SQS-AQ. Pr: 0.2008	8996	chromosome			1408	c__Bacilli;o__Bacillales;f__Bacillaceae;g__Bacillus;s__Bacillus pumilus	Bacilli	Bacillales	Bacillaceae	Bacillus
Firmicutes	CP011109.1	Bacillus pumilus	C4	(====> =>)	16	ANT58402.1	Cluster 11010	False	subfam_01_Rap	3319372	3320457	+	3q15B00-i1	-	95.2	1.2e-72					RapA_[B._subtilis]	2.29e-33	29.121	94.2	smallORF33045	3320474	3320626	+	16	GGAG	6	SP(Sec/SPI)	0.667168	0.667168	0.008742	0.290649	0.033441	CS pos: 34-35. AQS-QD. Pr: 0.3051	9456	chromosome			1408	c__Bacilli;o__Bacillales;f__Bacillaceae;g__Bacillus;s__Bacillus pumilus	Bacilli	Bacillales	Bacillaceae	Bacillus
Firmicutes	CP027034.1	Bacillus pumilus	150a	(====> =>)	16	AVI42796.1	Cluster 11029	True	subfam_01_Rap	3489131	3490216	+	3q15B00-i1	-	95.2	5.8e-73					RapA_[B._subtilis]	1.28e-28	30.182	71.4	smallORF59717	3490233	3490376	+	16	GGAG	6	SP(Sec/SPI)	0.643973	0.643973	0.004698	0.337107	0.014221	CS pos: 34-35. AQS-QD. Pr: 0.1487	11282	chromosome			1408	c__Bacilli;o__Bacillales;f__Bacillaceae;g__Bacillus;s__Bacillus pumilus	Bacilli	Bacillales	Bacillaceae	Bacillus
Firmicutes	CP029464.1	Bacillus pumilus	ZB201701	(====> =>)	16	AZV54109.1	Cluster 11030	True	subfam_01_Rap	2616939	2618024	+	3q15B00-i1	-	95.2	4.9e-73					RapA_[B._subtilis]	7.68e-29	28.022	94.2	smallORF64395	2618041	2618184	+	16	GGAG	6	SP(Sec/SPI)	0.716323	0.716323	0.004538	0.254891	0.024248	CS pos: 34-35. AQS-QD. Pr: 0.1971	11509	chromosome			1408	c__Bacilli;o__Bacillales;f__Bacillaceae;g__Bacillus;s__Bacillus pumilus	Bacilli	Bacillales	Bacillaceae	Bacillus
Firmicutes	CP058911.1	Bacillus pumilus	7P	(====> =>)	16	QLI43831.1	Cluster 11005	True	subfam_01_Rap	912787	913872	+	3q15B00-i1	-	95.5	7.6e-73					RapA_[B._subtilis]	4.69e-29	27.913	95.5	smallORF17219	913889	914032	+	16	GGAG	6	SP(Sec/SPI)	0.716323	0.716323	0.004538	0.254891	0.024248	CS pos: 34-35. AQS-QD. Pr: 0.1971	13744	chromosome			1408	c__Bacilli;o__Bacillales;f__Bacillaceae;g__Bacillus;s__Bacillus pumilus	Bacilli	Bacillales	Bacillaceae	Bacillus
Firmicutes	CP060799.1	Bacillus pumilus	ONU 554	(====> =>)	16	QNP16257.1	Cluster 11037	True	subfam_01_Rap	3393368	3394453	+	3q15B00-i1	-	95.2	4.3e-73					RapA_[B._subtilis]	1.27e-28	28.022	94.2	smallORF94398	3394470	3394613	+	16	GGAG	6	SP(Sec/SPI)	0.716323	0.716323	0.004538	0.254891	0.024248	CS pos: 34-35. AQS-QD. Pr: 0.1971	13855	chromosome			1408	c__Bacilli;o__Bacillales;f__Bacillaceae;g__Bacillus;s__Bacillus pumilus	Bacilli	Bacillales	Bacillaceae	Bacillus
Firmicutes	CP081199.1	Bacillus pumilus	EB130	(====> =>)	16	QZD58317.1	Cluster 11037	False	subfam_01_Rap	2184290	2185375	+	3q15B00-i1	-	95.2	4.3e-73					RapA_[B._subtilis]	1.27e-28	28.022	94.2	smallORF118200	2185392	2185535	+	16	GGAG	6	SP(Sec/SPI)	0.716323	0.716323	0.004538	0.254891	0.024248	CS pos: 34-35. AQS-QD. Pr: 0.1971	14950	chromosome			1408	c__Bacilli;o__Bacillales;f__Bacillaceae;g__Bacillus;s__Bacillus pumilus	Bacilli	Bacillales	Bacillaceae	Bacillus
Firmicutes	CP084711.1	Bacillus pumilus	AR03	(====> =>)	16	UCZ70760.1	Cluster 11037	False	subfam_01_Rap	3396956	3398041	+	3q15B00-i1	-	95.2	4.3e-73					RapA_[B._subtilis]	1.27e-28	28.022	94.2	smallORF122544	3398058	3398201	+	16	GGAG	6	SP(Sec/SPI)	0.716323	0.716323	0.004538	0.254891	0.024248	CS pos: 34-35. AQS-QD. Pr: 0.1971	15206	chromosome			1408	c__Bacilli;o__Bacillales;f__Bacillaceae;g__Bacillus;s__Bacillus pumilus	Bacilli	Bacillales	Bacillaceae	Bacillus
Firmicutes	CP085037.1	Bacillus pumilus	BIM B-171	(====> =>)	16	UDF16441.1	Cluster 11046	True	subfam_01_Rap	3563767	3564852	+	3q15B00-i1	-	95.2	7.5e-73					RapA_[B._subtilis]	9.97e-29	28.022	94.2	smallORF122636	3564869	3565012	+	16	GGAG	6	SP(Sec/SPI)	0.752538	0.752538	0.00509	0.222989	0.019383	CS pos: 31-32. SQS-AQ. Pr: 0.1843	15213	chromosome			1408	c__Bacilli;o__Bacillales;f__Bacillaceae;g__Bacillus;s__Bacillus pumilus	Bacilli	Bacillales	Bacillaceae	Bacillus
Firmicutes	CP011007.1	Bacillus pumilus	SH-B9	(====> =>)	6	AMM99121.1	Cluster 10759	True	subfam_01_Rap	3530791	3531882	+	3q15B00-i1	-	95.8	5.9e-73					RapA_[B._subtilis]	4.07e-28	29.818	71.4	smallORF29558	3531889	3532032	+	16	GGAG	9	SP(Sec/SPI)	0.818202	0.818202	0.003299	0.147372	0.031127	CS pos: 34-35. AQS-QD. Pr: 0.2475	9438	chromosome			1408	c__Bacilli;o__Bacillales;f__Bacillaceae;g__Bacillus;s__Bacillus pumilus	Bacilli	Bacillales	Bacillaceae	Bacillus
Firmicutes	CP027116.1	Bacillus pumilus	145	(====> =>)	3	AVM25868.1	Cluster 10767	True	subfam_01_Rap	3690069	3691160	+	3q15B00-i1	-	95.8	2.5e-72					RapA_[B._subtilis]	7.12e-28	29.818	71.4	smallORF58672	3691164	3691316	+	16	GGAG	6	SP(Sec/SPI)	0.910507	0.910507	0.002525	0.076447	0.010521	CS pos: 23-24. IEA-SI. Pr: 0.7726	11292	chromosome			1408	c__Bacilli;o__Bacillales;f__Bacillaceae;g__Bacillus;s__Bacillus pumilus	Bacilli	Bacillales	Bacillaceae	Bacillus
Firmicutes	AP014928.1	Bacillus pumilus	TUAT1	(====> =>)	2	BAT48795.1	Cluster 10758	True	subfam_01_Rap	1696077	1697168	+	3q15B00-i1	-	96	4.1e-81					RapA_[B._subtilis]	8.57e-36	28.065	94.2	BAT48796.1	1697171	1697305	+				SP(Sec/SPI)	0.927782	0.927782	0.006877	0.028702	0.036639	CS pos: 28-29. TQS-DV. Pr: 0.4700	105	chromosome			1408	c__Bacilli;o__Bacillales;f__Bacillaceae;g__Bacillus;s__Bacillus pumilus	Bacilli	Bacillales	Bacillaceae	Bacillus
Firmicutes	CP101833.1	Bacillus pumilus	NDY-10	(====> =>)	2	UUD44261.1	Cluster 10787	True	subfam_01_Rap	1697880	1698971	+	3q15B00-i1	-	96	5.7e-82					RapA_[B._subtilis]	3.4e-36	28.61	94.2	UUD44262.1	1698974	1699108	+				SP(Sec/SPI)	0.953877	0.953877	0.026122	0.008835	0.011166	CS pos: 28-29. TQA-DA. Pr: 0.5520	7242	chromosome			1408	c__Bacilli;o__Bacillales;f__Bacillaceae;g__Bacillus;s__Bacillus pumilus	Bacilli	Bacillales	Bacillaceae	Bacillus
Firmicutes	LT906438.1	Bacillus pumilus	NCTC10337	(====> =>)	2	SNV03022.1	Cluster 10791	True	subfam_01_Rap	1721101	1722192	+	3q15B00-i1	-	95.5	2.8e-81					RapA_[B._subtilis]	4e-36	28.61	94.2	SNV03029.1	1722195	1722329	+				SP(Sec/SPI)	0.962241	0.962241	0.016818	0.012441	0.008499	CS pos: 28-29. TQA-DA. Pr: 0.6106	7765	chromosome			1408	c__Bacilli;o__Bacillales;f__Bacillaceae;g__Bacillus;s__Bacillus pumilus	Bacilli	Bacillales	Bacillaceae	Bacillus
Firmicutes	CP027034.1	Bacillus pumilus	150a	(====> =>)	0	AVI41091.1	Cluster 9558	True	subfam_01_Rap	1729204	1730313	+	3q15B00-i1	-	97.1	6e-76					RapA_[B._subtilis]	1.07e-41	29.894	97.9	smallORF59710	1730314	1730448	+	22	AGGAG	8	SP(Sec/SPI)	0.685367	0.685367	0.003804	0.068807	0.242023	CS pos: 28-29. IQP-QH. Pr: 0.1393	11280	chromosome			1408	c__Bacilli;o__Bacillales;f__Bacillaceae;g__Bacillus;s__Bacillus pumilus	Bacilli	Bacillales	Bacillaceae	Bacillus
Firmicutes	CP011109.1	Bacillus pumilus	C4	(====> =>)	-4	ANT55787.1	Cluster 8352	True	subfam_01_Rap	590239	591366	+	3q15B00-i1	-	97.1	7.9e-101					RapA_[B._subtilis]	5.75e-69	36.413	96.6	smallORF33020	591363	591485	+	23	GGAGG	4	SP(Sec/SPI)	0.411668	0.411668	0.002689	0.405467	0.180176	CS pos: 21-22. GWS-LD. Pr: 0.1470	9454	chromosome			1408	c__Bacilli;o__Bacillales;f__Bacillaceae;g__Bacillus;s__Bacillus pumilus	Bacilli	Bacillales	Bacillaceae	Bacillus
Firmicutes	CP016784.1	Bacillus pumilus	PDSLzg-1	(====> =>)	-4	AOC56212.1	Cluster 9883	True	subfam_01_Rap	968767	969867	+	3q15B00-i1	-	96.3	6.6e-81					RapA_[B._subtilis]	2.2e-32	25.824	96	smallORF34154	969864	969974	+	24	GGAGG	7	SP(Sec/SPI)	0.931408	0.931408	0.003517	0.044255	0.020819	CS pos: 25-26. LDA-ET. Pr: 0.3530	10096	chromosome			1408	c__Bacilli;o__Bacillales;f__Bacillaceae;g__Bacillus;s__Bacillus pumilus	Bacilli	Bacillales	Bacillaceae	Bacillus
Firmicutes	CP029464.1	Bacillus pumilus	ZB201701	(====> =>)	-4	AZV54938.1	Cluster 8383	True	subfam_01_Rap	3592083	3593210	+	3q15B00-i1	-	97.1	6.5e-101					RapA_[B._subtilis]	4.18e-68	36.141	96.6	smallORF64382	3593207	3593329	+	23	GGAGG	4	SP(Sec/SPI)	0.410397	0.410397	0.002862	0.377257	0.209484	CS pos: 21-22. GWS-LD. Pr: 0.1257	11510	chromosome			1408	c__Bacilli;o__Bacillales;f__Bacillaceae;g__Bacillus;s__Bacillus pumilus	Bacilli	Bacillales	Bacillaceae	Bacillus
Firmicutes	CP054310.1	Bacillus pumilus	3-19	(====> =>)	-4	QKN78204.1	Cluster 9866	False	subfam_01_Rap	2012370	2013470	+	3q15B00-i1	-	96.3	3.7e-80					RapA_[B._subtilis]	4.61e-32	25.824	96	smallORF17611	2013467	2013577	+	24	GGAGG	7	SP(Sec/SPI)	0.931408	0.931408	0.003517	0.044255	0.020819	CS pos: 25-26. LDA-ET. Pr: 0.3530	13665	chromosome			1408	c__Bacilli;o__Bacillales;f__Bacillaceae;g__Bacillus;s__Bacillus pumilus	Bacilli	Bacillales	Bacillaceae	Bacillus
Firmicutes	CP058951.1	Bacillus pumilus	UAMX	(====> =>)	-4	QLI77721.1	Cluster 9915	True	subfam_01_Rap	1500422	1501522	+	3q15B00-i1	-	96.3	5.7e-80					RapA_[B._subtilis]	2.39e-31	25.683	96	smallORF92069	1501519	1501629	+	24	GGAGG	7	SP(Sec/SPI)	0.933431	0.933431	0.003465	0.04426	0.018844	CS pos: 25-26. LDA-ET. Pr: 0.3507	13749	chromosome			1408	c__Bacilli;o__Bacillales;f__Bacillaceae;g__Bacillus;s__Bacillus pumilus	Bacilli	Bacillales	Bacillaceae	Bacillus
Firmicutes	CP101834.1	Bacillus pumilus	NDY-10	(====> =>)	-4	UUD44639.1	Cluster 9579	True	subfam_01_Rap	72478	73587	+	3q15B00-i1	-	96.8	3.8e-69					RapA_[B._subtilis]	1.29e-25	25.613	96.2	smallORF147955	73584	73700	+	24	GGAGG	7	SP(Sec/SPI)	0.547083	0.547083	0.007836	0.06743	0.377651	CS pos: 23-24. TNA-YL. Pr: 0.2203	16004	plasmid			1408	c__Bacilli;o__Bacillales;f__Bacillaceae;g__Bacillus;s__Bacillus pumilus	Bacilli	Bacillales	Bacillaceae	Bacillus
Firmicutes	AP014928.1	Bacillus pumilus	TUAT1	(====> =>)	-11	BAT48270.1	Cluster 8864	False	subfam_01_Rap	1185250	1186368	+	3q15B00-i1	-	98.4	6e-124					RapA_[B._subtilis]	8.82e-107	46.524	98.7	BAT48271.1	1186358	1186558	+				SP(Sec/SPI)	0.693984	0.693984	0.007494	0.11866	0.179861	CS pos: 24-25. ASS-LI. Pr: 0.1907	103	chromosome			1408	c__Bacilli;o__Bacillales;f__Bacillaceae;g__Bacillus;s__Bacillus pumilus	Bacilli	Bacillales	Bacillaceae	Bacillus
Firmicutes	CP007436.1	Bacillus pumilus	MTCC B6033	(====> =>)	-11	AHL71024.1	Cluster 8864	True	subfam_01_Rap	1217450	1218568	+	3q15B00-i1	-	98.4	6e-124					RapA_[B._subtilis]	8.82e-107	46.524	98.7	AHL71025.1	1218558	1218758	+				SP(Sec/SPI)	0.672971	0.672971	0.007482	0.128655	0.190892	CS pos: 24-25. ASS-LI. Pr: 0.1723	1252	chromosome			1408	c__Bacilli;o__Bacillales;f__Bacillaceae;g__Bacillus;s__Bacillus pumilus	Bacilli	Bacillales	Bacillaceae	Bacillus
Firmicutes	CP007436.1	Bacillus pumilus	MTCC B6033	(====> =>)	-11	AHL71108.1	Cluster 7670	False	subfam_01_Rap	1297716	1298852	+	3q15B00-i1	-	99.2	2.6e-112					RapA_[B._subtilis]	9.89e-120	48.148	99.2	AHL71109.1	1298842	1298976	+				SP(Sec/SPI)	0.912719	0.912719	0.008071	0.026051	0.053159	CS pos: 25-26. PNA-DP. Pr: 0.4633	1253	chromosome			1408	c__Bacilli;o__Bacillales;f__Bacillaceae;g__Bacillus;s__Bacillus pumilus	Bacilli	Bacillales	Bacillaceae	Bacillus
Firmicutes	CP010997.1	Bacillus pumilus	SH-B11	(====> =>)	-11	AMM88606.1	Cluster 7683	True	subfam_01_Rap	1313118	1314254	+	3q15B00-i1	-	99.2	8.4e-113					RapA_[B._subtilis]	1.04e-119	48.148	99.2	AMM88607.1	1314244	1314378	+				SP(Sec/SPI)	0.912719	0.912719	0.008071	0.026051	0.053159	CS pos: 25-26. PNA-DP. Pr: 0.4633	1741	chromosome			1408	c__Bacilli;o__Bacillales;f__Bacillaceae;g__Bacillus;s__Bacillus pumilus	Bacilli	Bacillales	Bacillaceae	Bacillus
Firmicutes	CP011007.1	Bacillus pumilus	SH-B9	(====> =>)	-11	AMM96908.1	Cluster 8871	True	subfam_01_Rap	1236008	1237126	+	3q15B00-i1	-	98.7	9.4e-123					RapA_[B._subtilis]	2.64e-107	45.04	98.7	AMM96909.1	1237116	1237289	+				SP(Sec/SPI)	0.741087	0.741087	0.000975	0.185877	0.072061	CS pos: 20-21. STA-ET. Pr: 0.2807	1743	chromosome			1408	c__Bacilli;o__Bacillales;f__Bacillaceae;g__Bacillus;s__Bacillus pumilus	Bacilli	Bacillales	Bacillaceae	Bacillus
Firmicutes	CP011007.1	Bacillus pumilus	SH-B9	(====> =>)	-11	AMM96983.1	Cluster 7684	True	subfam_01_Rap	1309447	1310583	+	3q15B00-i1	-	99.2	2.9e-114					RapA_[B._subtilis]	3.82e-121	48.677	99.2	AMM96984.1	1310573	1310707	+				SP(Sec/SPI)	0.935938	0.935938	0.003597	0.055518	0.004947	CS pos: 25-26. ANA-DP. Pr: 0.8695	1744	chromosome			1408	c__Bacilli;o__Bacillales;f__Bacillaceae;g__Bacillus;s__Bacillus pumilus	Bacilli	Bacillales	Bacillaceae	Bacillus
Firmicutes	CP011109.1	Bacillus pumilus	C4	(====> =>)	-11	ANT56310.1	Cluster 7670	False	subfam_01_Rap	1136275	1137411	+	3q15B00-i1	-	99.2	2.6e-112					RapA_[B._subtilis]	9.89e-120	48.148	99.2	ANT56311.1	1137401	1137535	+				SP(Sec/SPI)	0.912719	0.912719	0.008071	0.026051	0.053159	CS pos: 25-26. PNA-DP. Pr: 0.4633	1755	chromosome			1408	c__Bacilli;o__Bacillales;f__Bacillaceae;g__Bacillus;s__Bacillus pumilus	Bacilli	Bacillales	Bacillaceae	Bacillus
Firmicutes	CP027034.1	Bacillus pumilus	150a	(====> =>)	-11	AVI40546.1	Cluster 8887	True	subfam_01_Rap	1178044	1179162	+	3q15B00-i1	-	98.4	4.1e-125					RapA_[B._subtilis]	8.07e-103	45.187	98.7	AVI40547.1	1179152	1179352	+				SP(Sec/SPI)	0.701302	0.701302	0.007182	0.129575	0.161942	CS pos: 24-25. ASS-LI. Pr: 0.1807	3092	chromosome			1408	c__Bacilli;o__Bacillales;f__Bacillaceae;g__Bacillus;s__Bacillus pumilus	Bacilli	Bacillales	Bacillaceae	Bacillus
Firmicutes	CP027034.1	Bacillus pumilus	150a	(====> =>)	-11	AVI40557.1	Cluster 7884	True	subfam_01_Rap	1188697	1189830	+	3q15B00-i1	-	98.4	5.6e-105					RapA_[B._subtilis]	9.91e-114	46.684	98.9	AVI40558.1	1189820	1189957	+				SP(Sec/SPI)	0.936434	0.936434	0.004154	0.025642	0.03377	CS pos: 28-29. VTA-SH. Pr: 0.6763	3093	chromosome			1408	c__Bacilli;o__Bacillales;f__Bacillaceae;g__Bacillus;s__Bacillus pumilus	Bacilli	Bacillales	Bacillaceae	Bacillus
Firmicutes	CP027034.1	Bacillus pumilus	150a	(====> =>)	-11	AVI40620.1	Cluster 7667	False	subfam_01_Rap	1248426	1249562	+	3q15B00-i1	-	99.2	9.7e-114					RapA_[B._subtilis]	1.26e-120	48.677	99.2	AVI40621.1	1249552	1249686	+				SP(Sec/SPI)	0.945088	0.945088	0.002926	0.047762	0.004224	CS pos: 25-26. ANA-DP. Pr: 0.8944	3094	chromosome			1408	c__Bacilli;o__Bacillales;f__Bacillaceae;g__Bacillus;s__Bacillus pumilus	Bacilli	Bacillales	Bacillaceae	Bacillus
Firmicutes	CP027116.1	Bacillus pumilus	145	(====> =>)	-11	AVM23455.1	Cluster 8886	True	subfam_01_Rap	1243947	1245065	+	3q15B00-i1	-	98.7	3.5e-125					RapA_[B._subtilis]	2.52e-101	44.652	98.7	AVM23456.1	1245055	1245234	+				SP(Sec/SPI)	0.575524	0.575524	0.004468	0.27687	0.143138	CS pos: 24-25. ATS-TI. Pr: 0.0971	3096	chromosome			1408	c__Bacilli;o__Bacillales;f__Bacillaceae;g__Bacillus;s__Bacillus pumilus	Bacilli	Bacillales	Bacillaceae	Bacillus
Firmicutes	CP027116.1	Bacillus pumilus	145	(====> =>)	-11	AVM23462.1	Cluster 7883	True	subfam_01_Rap	1250981	1252114	+	3q15B00-i1	-	98.4	2.7e-104					RapA_[B._subtilis]	7.89e-114	46.419	98.9	AVM23463.1	1252104	1252241	+				SP(Sec/SPI)	0.933099	0.933099	0.005228	0.022649	0.039024	CS pos: 28-29. VTA-SH. Pr: 0.6872	3097	chromosome			1408	c__Bacilli;o__Bacillales;f__Bacillaceae;g__Bacillus;s__Bacillus pumilus	Bacilli	Bacillales	Bacillaceae	Bacillus
Firmicutes	CP027116.1	Bacillus pumilus	145	(====> =>)	-11	AVM23517.1	Cluster 7720	True	subfam_01_Rap	1306851	1307987	+	3q15B00-i1	-	99.2	1.1e-113					RapA_[B._subtilis]	1.18e-119	48.413	99.2	AVM23518.1	1307977	1308111	+				SP(Sec/SPI)	0.645118	0.645118	0.003736	0.3193	0.031845	CS pos: 23-24. AAA-NT. Pr: 0.3764	3098	chromosome			1408	c__Bacilli;o__Bacillales;f__Bacillaceae;g__Bacillus;s__Bacillus pumilus	Bacilli	Bacillales	Bacillaceae	Bacillus
Firmicutes	CP029464.1	Bacillus pumilus	ZB201701	(====> =>)	-11	AZV51966.1	Cluster 8890	True	subfam_01_Rap	414766	415884	+	3q15B00-i1	-	98.7	1.2e-121					RapA_[B._subtilis]	7.95e-101	43.432	98.7	AZV51967.1	415874	416050	+				SP(Sec/SPI)	0.743241	0.743241	0.001064	0.1648	0.090895	CS pos: 22-23. AET-LK. Pr: 0.1735	3302	chromosome			1408	c__Bacilli;o__Bacillales;f__Bacillaceae;g__Bacillus;s__Bacillus pumilus	Bacilli	Bacillales	Bacillaceae	Bacillus
Firmicutes	CP029464.1	Bacillus pumilus	ZB201701	(====> =>)	-11	AZV51975.1	Cluster 7886	True	subfam_01_Rap	424457	425590	+	3q15B00-i1	-	98.4	4.1e-104					RapA_[B._subtilis]	2.27e-112	46.154	98.9	AZV51976.1	425580	425717	+				SP(Sec/SPI)	0.949432	0.949432	0.003871	0.020533	0.026163	CS pos: 28-29. VTA-SH. Pr: 0.7017	3303	chromosome			1408	c__Bacilli;o__Bacillales;f__Bacillaceae;g__Bacillus;s__Bacillus pumilus	Bacilli	Bacillales	Bacillaceae	Bacillus
Firmicutes	CP029464.1	Bacillus pumilus	ZB201701	(====> =>)	-11	AZV52033.1	Cluster 7691	False	subfam_01_Rap	480861	481997	+	3q15B00-i1	-	99.2	1.9e-114					RapA_[B._subtilis]	3.71e-122	48.942	99.2	AZV52034.1	481987	482121	+				SP(Sec/SPI)	0.935766	0.935766	0.003446	0.056017	0.004771	CS pos: 25-26. ANA-DP. Pr: 0.8685	3304	chromosome			1408	c__Bacilli;o__Bacillales;f__Bacillaceae;g__Bacillus;s__Bacillus pumilus	Bacilli	Bacillales	Bacillaceae	Bacillus
Firmicutes	CP047089.1	Bacillus pumilus	SF-4	(====> =>)	-11	QHQ74782.1	Cluster 8339	False	subfam_01_Rap	251075	252202	+	3q15B00-i1	-	98.4	2.9e-99					RapA_[B._subtilis]	4.77e-96	42.133	98.4	QHQ74783.1	252192	252437	+				SP(Sec/SPI)	0.689779	0.689779	0.020064	0.223867	0.066289	CS pos: 31-32. VNS-RN. Pr: 0.2459	4558	chromosome			1408	c__Bacilli;o__Bacillales;f__Bacillaceae;g__Bacillus;s__Bacillus pumilus	Bacilli	Bacillales	Bacillaceae	Bacillus
Firmicutes	CP058911.1	Bacillus pumilus	7P	(====> =>)	-11	QLI44992.1	Cluster 7677	True	subfam_01_Rap	2367413	2368549	+	3q15B00-i1	-	99.2	6.1e-114					RapA_[B._subtilis]	4.59e-121	48.677	99.2	QLI44993.1	2368539	2368673	+				SP(Sec/SPI)	0.935766	0.935766	0.003446	0.056017	0.004771	CS pos: 25-26. ANA-DP. Pr: 0.8685	5126	chromosome			1408	c__Bacilli;o__Bacillales;f__Bacillaceae;g__Bacillus;s__Bacillus pumilus	Bacilli	Bacillales	Bacillaceae	Bacillus
Firmicutes	CP060799.1	Bacillus pumilus	ONU 554	(====> =>)	-11	QNP17469.1	Cluster 8902	True	subfam_01_Rap	1166655	1167773	+	3q15B00-i1	-	98.7	8.3e-122					RapA_[B._subtilis]	4.46e-100	42.895	98.7	QNP17470.1	1167763	1167939	+				SP(Sec/SPI)	0.743241	0.743241	0.001064	0.1648	0.090895	CS pos: 22-23. AET-LK. Pr: 0.1735	5217	chromosome			1408	c__Bacilli;o__Bacillales;f__Bacillaceae;g__Bacillus;s__Bacillus pumilus	Bacilli	Bacillales	Bacillaceae	Bacillus
Firmicutes	CP060799.1	Bacillus pumilus	ONU 554	(====> =>)	-11	QNP17530.1	Cluster 7752	True	subfam_01_Rap	1231339	1232475	+	3q15B00-i1	-	99.2	5.7e-114					RapA_[B._subtilis]	1.26e-120	48.677	99.2	QNP17531.1	1232465	1232599	+				SP(Sec/SPI)	0.935766	0.935766	0.003446	0.056017	0.004771	CS pos: 25-26. ANA-DP. Pr: 0.8685	5218	chromosome			1408	c__Bacilli;o__Bacillales;f__Bacillaceae;g__Bacillus;s__Bacillus pumilus	Bacilli	Bacillales	Bacillaceae	Bacillus
Firmicutes	CP060800.1	Bacillus pumilus	ONU 554	(====> =>)	-11	QNP18335.1	Cluster 6925	True	subfam_01_Rap	42684	43841	+	3ulqA00-i1	-	96.9	8e-95					RapA_[B._subtilis]	2.6e-58	33.508	97.9	QNP18336.1	43831	43977	+				SP(Sec/SPI)	0.947601	0.947601	0.003068	0.030437	0.018894	CS pos: 23-24. VQS-NV. Pr: 0.6229	5221	plasmid			1408	c__Bacilli;o__Bacillales;f__Bacillaceae;g__Bacillus;s__Bacillus pumilus	Bacilli	Bacillales	Bacillaceae	Bacillus
Firmicutes	CP081199.1	Bacillus pumilus	EB130	(====> =>)	-11	QZD59484.1	Cluster 7691	False	subfam_01_Rap	34366	35502	+	3q15B00-i1	-	99.2	1.9e-114					RapA_[B._subtilis]	3.71e-122	48.942	99.2	QZD59485.1	35492	35626	+				SP(Sec/SPI)	0.935766	0.935766	0.003446	0.056017	0.004771	CS pos: 25-26. ANA-DP. Pr: 0.8685	6290	chromosome			1408	c__Bacilli;o__Bacillales;f__Bacillaceae;g__Bacillus;s__Bacillus pumilus	Bacilli	Bacillales	Bacillaceae	Bacillus
Firmicutes	CP081199.1	Bacillus pumilus	EB130	(====> =>)	-11	QZD59428.1	Cluster 8912	True	subfam_01_Rap	3582282	3583400	+	3q15B00-i1	-	98.7	6.2e-120					RapA_[B._subtilis]	1.36e-105	45.308	98.7	QZD59429.1	3583390	3583566	+				SP(Sec/SPI)	0.680368	0.680368	0.001706	0.222184	0.095742	CS pos: 28-29. IET-KS. Pr: 0.0967	6292	chromosome			1408	c__Bacilli;o__Bacillales;f__Bacillaceae;g__Bacillus;s__Bacillus pumilus	Bacilli	Bacillales	Bacillaceae	Bacillus
Firmicutes	CP084711.1	Bacillus pumilus	AR03	(====> =>)	-11	UCZ72028.1	Cluster 8890	False	subfam_01_Rap	1183283	1184401	+	3q15B00-i1	-	98.7	1.2e-121					RapA_[B._subtilis]	7.95e-101	43.432	98.7	UCZ72029.1	1184391	1184567	+				SP(Sec/SPI)	0.743241	0.743241	0.001064	0.1648	0.090895	CS pos: 22-23. AET-LK. Pr: 0.1735	6496	chromosome			1408	c__Bacilli;o__Bacillales;f__Bacillaceae;g__Bacillus;s__Bacillus pumilus	Bacilli	Bacillales	Bacillaceae	Bacillus
Firmicutes	CP084711.1	Bacillus pumilus	AR03	(====> =>)	-11	UCZ72093.1	Cluster 7691	False	subfam_01_Rap	1247464	1248600	+	3q15B00-i1	-	99.2	1.9e-114					RapA_[B._subtilis]	3.71e-122	48.942	99.2	UCZ72094.1	1248590	1248724	+				SP(Sec/SPI)	0.524838	0.524838	0.003141	0.441588	0.030432	CS pos: 23-24. AAA-NT. Pr: 0.2998	6497	chromosome			1408	c__Bacilli;o__Bacillales;f__Bacillaceae;g__Bacillus;s__Bacillus pumilus	Bacilli	Bacillales	Bacillaceae	Bacillus
Firmicutes	CP085037.1	Bacillus pumilus	BIM B-171	(====> =>)	-11	UDF17845.1	Cluster 7765	True	subfam_01_Rap	1305797	1306933	+	3q15B00-i1	-	99.2	2.8e-113					RapA_[B._subtilis]	1.83e-120	48.413	99.2	UDF17846.1	1306923	1307057	+				SP(Sec/SPI)	0.935938	0.935938	0.003597	0.055518	0.004947	CS pos: 25-26. ANA-DP. Pr: 0.8695	6500	chromosome			1408	c__Bacilli;o__Bacillales;f__Bacillaceae;g__Bacillus;s__Bacillus pumilus	Bacilli	Bacillales	Bacillaceae	Bacillus
Firmicutes	CP101833.1	Bacillus pumilus	NDY-10	(====> =>)	-11	UUD43775.1	Cluster 8921	True	subfam_01_Rap	1178803	1179921	+	3q15B00-i1	-	98.7	3.4e-124					RapA_[B._subtilis]	1.89e-104	45.722	98.7	UUD43776.1	1179911	1180090	+				SP(Sec/SPI)	0.645263	0.645263	0.008031	0.227657	0.11905	CS pos: 24-25. ASS-TI. Pr: 0.1043	7240	chromosome			1408	c__Bacilli;o__Bacillales;f__Bacillaceae;g__Bacillus;s__Bacillus pumilus	Bacilli	Bacillales	Bacillaceae	Bacillus
Firmicutes	CP101833.1	Bacillus pumilus	NDY-10	(====> =>)	-11	UUD43837.1	Cluster 7778	True	subfam_01_Rap	1243607	1244743	+	3q15B00-i1	-	99.2	9.5e-111					RapA_[B._subtilis]	8.68e-120	48.148	99.2	UUD43838.1	1244733	1244867	+				SP(Sec/SPI)	0.959038	0.959038	0.00578	0.02863	0.006552	CS pos: 25-26. ASA-AP. Pr: 0.8663	7241	chromosome			1408	c__Bacilli;o__Bacillales;f__Bacillaceae;g__Bacillus;s__Bacillus pumilus	Bacilli	Bacillales	Bacillaceae	Bacillus
Firmicutes	LT906438.1	Bacillus pumilus	NCTC10337	(====> =>)	-11	SNU99422.1	Cluster 8927	True	subfam_01_Rap	1208060	1209178	+	3q15B00-i1	-	98.7	9.4e-123					RapA_[B._subtilis]	3.04e-107	45.04	98.7	SNU99427.1	1209168	1209341	+				SP(Sec/SPI)	0.747191	0.747191	0.001008	0.182187	0.069614	CS pos: 20-21. STA-ET. Pr: 0.2797	7762	chromosome			1408	c__Bacilli;o__Bacillales;f__Bacillaceae;g__Bacillus;s__Bacillus pumilus	Bacilli	Bacillales	Bacillaceae	Bacillus
Firmicutes	CP010997.1	Bacillus pumilus	SH-B11	(====> =>)	-11	AMM88722.1	Cluster 7861	True	subfam_01_Rap	1430759	1431892	+	3q15B00-i1	-	98.4	1.4e-100					RapA_[B._subtilis]	1.37e-110	45.889	98.9	smallORF29426	1431882	1432019	+	20	AGGAG	11	SP(Sec/SPI)	0.826384	0.826384	0.005124	0.030206	0.138286	CS pos: 25-26. AFS-QN. Pr: 0.4361	9428	chromosome	intact(150)	1396699-1434865	1408	c__Bacilli;o__Bacillales;f__Bacillaceae;g__Bacillus;s__Bacillus pumilus	Bacilli	Bacillales	Bacillaceae	Bacillus
Firmicutes	CP011007.1	Bacillus pumilus	SH-B9	(====> =>)	-11	AMM96921.1	Cluster 7862	True	subfam_01_Rap	1248015	1249148	+	3q15B00-i1	-	98.4	4.3e-105					RapA_[B._subtilis]	1.55e-113	46.419	98.9	smallORF29543	1249138	1249275	+	14	GGGGG	10	SP(Sec/SPI)	0.936434	0.936434	0.004154	0.025642	0.03377	CS pos: 28-29. VTA-SH. Pr: 0.6763	9433	chromosome			1408	c__Bacilli;o__Bacillales;f__Bacillaceae;g__Bacillus;s__Bacillus pumilus	Bacilli	Bacillales	Bacillaceae	Bacillus
Firmicutes	CP058911.1	Bacillus pumilus	7P	(====> =>)	-11	QLI44942.1	Cluster 7859	True	subfam_01_Rap	2310731	2311864	+	3q15B00-i1	-	98.4	1.4e-104					RapA_[B._subtilis]	1.03e-112	46.419	98.9	smallORF17206	2311854	2311991	+	14	GGGGG	10	SP(Sec/SPI)	0.949432	0.949432	0.003871	0.020533	0.026163	CS pos: 28-29. VTA-SH. Pr: 0.7017	13745	chromosome			1408	c__Bacilli;o__Bacillales;f__Bacillaceae;g__Bacillus;s__Bacillus pumilus	Bacilli	Bacillales	Bacillaceae	Bacillus
Firmicutes	CP060799.1	Bacillus pumilus	ONU 554	(====> =>)	-11	QNP17477.1	Cluster 7899	True	subfam_01_Rap	1176340	1177473	+	3q15B00-i1	-	98.4	3.4e-106					RapA_[B._subtilis]	4.52e-111	46.154	98.9	smallORF94384	1177463	1177594	+	16	GGAG	9	SP(Sec/SPI)	0.873081	0.873081	0.002197	0.07627	0.048452	CS pos: 24-25. VSS-ND. Pr: 0.4173	13852	chromosome			1408	c__Bacilli;o__Bacillales;f__Bacillaceae;g__Bacillus;s__Bacillus pumilus	Bacilli	Bacillales	Bacillaceae	Bacillus
Firmicutes	CP081199.1	Bacillus pumilus	EB130	(====> =>)	-11	QZD59436.1	Cluster 7886	False	subfam_01_Rap	3591701	3592834	+	3q15B00-i1	-	98.4	4.1e-104					RapA_[B._subtilis]	2.27e-112	46.154	98.9	smallORF118189	3592824	3592961	+	14	GGGGG	10	SP(Sec/SPI)	0.949432	0.949432	0.003871	0.020533	0.026163	CS pos: 28-29. VTA-SH. Pr: 0.7017	14951	chromosome			1408	c__Bacilli;o__Bacillales;f__Bacillaceae;g__Bacillus;s__Bacillus pumilus	Bacilli	Bacillales	Bacillaceae	Bacillus
Firmicutes	CP084711.1	Bacillus pumilus	AR03	(====> =>)	-11	UCZ72036.1	Cluster 7859	False	subfam_01_Rap	1192494	1193627	+	3q15B00-i1	-	98.4	1.4e-104					RapA_[B._subtilis]	1.03e-112	46.419	98.9	smallORF122531	1193617	1193754	+	14	GGGGG	10	SP(Sec/SPI)	0.949432	0.949432	0.003871	0.020533	0.026163	CS pos: 28-29. VTA-SH. Pr: 0.7017	15203	chromosome			1408	c__Bacilli;o__Bacillales;f__Bacillaceae;g__Bacillus;s__Bacillus pumilus	Bacilli	Bacillales	Bacillaceae	Bacillus
Firmicutes	CP085037.1	Bacillus pumilus	BIM B-171	(====> =>)	-11	UDF17786.1	Cluster 7908	True	subfam_01_Rap	1249102	1250235	+	3q15B00-i1	-	98.4	3.8e-104					RapA_[B._subtilis]	2.73e-113	46.684	98.9	smallORF122615	1250225	1250362	+	14	GGGGG	10	SP(Sec/SPI)	0.936434	0.936434	0.004154	0.025642	0.03377	CS pos: 28-29. VTA-SH. Pr: 0.6763	15210	chromosome			1408	c__Bacilli;o__Bacillales;f__Bacillaceae;g__Bacillus;s__Bacillus pumilus	Bacilli	Bacillales	Bacillaceae	Bacillus
Firmicutes	CP085037.1	Bacillus pumilus	BIM B-171	(====> =>)	-14	UDF16404.1	Cluster 6719	True	subfam_01_Rap	3524150	3525316	+	3q15B00-i1	-	97.9	8.8e-99					RapA_[B._subtilis]	1.9e-61	32.99	98.7	UDF16405.1	3525303	3525449	+				SP(Sec/SPI)	0.94588	0.94588	0.018929	0.014439	0.020752	CS pos: 26-27. SAA-VS. Pr: 0.3666	6501	chromosome			1408	c__Bacilli;o__Bacillales;f__Bacillaceae;g__Bacillus;s__Bacillus pumilus	Bacilli	Bacillales	Bacillaceae	Bacillus
Firmicutes	CP027116.1	Bacillus pumilus	145	(====> =>)	-38	AVM23327.1	Cluster 7171	True	subfam_01_Rap	1111818	1112966	+	3ulqA00-i1	-	97.7	4e-93					RapA_[B._subtilis]	3.24e-50	32.615	95.5	smallORF58655	1112929	1113051	+	27	AGGAGG	9	SP(Sec/SPI)	0.723956	0.723956	0.00223	0.120801	0.153013	CS pos: 27-28. VEK-TE. Pr: 0.2061	11286	chromosome			1408	c__Bacilli;o__Bacillales;f__Bacillaceae;g__Bacillus;s__Bacillus pumilus	Bacilli	Bacillales	Bacillaceae	Bacillus
Firmicutes	AP014928.1	Bacillus pumilus	TUAT1	(====> =>)	-47	BAT48355.1	Cluster 7670	False	subfam_01_Rap	1262130	1263266	+	3q15B00-i1	-	99.2	2.6e-112					RapA_[B._subtilis]	9.89e-120	48.148	99.2	BAT48356.1	1263220	1263390	+				SP(Sec/SPI)	0.611277	0.611277	0.0268	0.020917	0.341006	CS pos: 37-38. PNA-DP. Pr: 0.3427	104	chromosome			1408	c__Bacilli;o__Bacillales;f__Bacillaceae;g__Bacillus;s__Bacillus pumilus	Bacilli	Bacillales	Bacillaceae	Bacillus
Firmicutes	LT906438.1	Bacillus pumilus	NCTC10337	(====> =>)	-47	SNU99917.1	Cluster 7781	True	subfam_01_Rap	1280499	1281635	+	3q15B00-i1	-	99.2	4.2e-113					RapA_[B._subtilis]	1.13e-119	48.413	99.2	SNU99925.1	1281589	1281759	+				SP(Sec/SPI)	0.841118	0.841118	0.043738	0.024014	0.09113	CS pos: 37-38. ANA-DP. Pr: 0.8111	7764	chromosome			1408	c__Bacilli;o__Bacillales;f__Bacillaceae;g__Bacillus;s__Bacillus pumilus	Bacilli	Bacillales	Bacillaceae	Bacillus
Firmicutes	CP011007.1	Bacillus pumilus	SH-B9	(====> =>)	-47	AMM96983.1	Cluster 7684	True	subfam_01_Rap	1309447	1310583	+	3q15B00-i1	-	99.2	2.9e-114					RapA_[B._subtilis]	3.82e-121	48.677	99.2	smallORF29525	1310537	1310707	+	16	GGAG	9	SP(Sec/SPI)	0.841118	0.841118	0.043738	0.024014	0.09113	CS pos: 37-38. ANA-DP. Pr: 0.8111	9434	chromosome			1408	c__Bacilli;o__Bacillales;f__Bacillaceae;g__Bacillus;s__Bacillus pumilus	Bacilli	Bacillales	Bacillaceae	Bacillus
Firmicutes	CP027034.1	Bacillus pumilus	150a	(====> =>)	-47	AVI40620.1	Cluster 7667	False	subfam_01_Rap	1248426	1249562	+	3q15B00-i1	-	99.2	9.7e-114					RapA_[B._subtilis]	1.26e-120	48.677	99.2	smallORF59676	1249516	1249686	+	16	GGAG	9	SP(Sec/SPI)	0.865689	0.865689	0.035031	0.018458	0.080822	CS pos: 37-38. ANA-DP. Pr: 0.8485	11279	chromosome			1408	c__Bacilli;o__Bacillales;f__Bacillaceae;g__Bacillus;s__Bacillus pumilus	Bacilli	Bacillales	Bacillaceae	Bacillus
Firmicutes	CP027116.1	Bacillus pumilus	145	(====> =>)	-47	AVM23517.1	Cluster 7720	True	subfam_01_Rap	1306851	1307987	+	3q15B00-i1	-	99.2	1.1e-113					RapA_[B._subtilis]	1.18e-119	48.413	99.2	smallORF58640	1307941	1308111	+	16	GGAG	9	SP(Sec/SPI)	0.567926	0.567926	0.043649	0.11191	0.276515	CS pos: 35-36. AAA-NT. Pr: 0.3718	11288	chromosome			1408	c__Bacilli;o__Bacillales;f__Bacillaceae;g__Bacillus;s__Bacillus pumilus	Bacilli	Bacillales	Bacillaceae	Bacillus
Firmicutes	CP029464.1	Bacillus pumilus	ZB201701	(====> =>)	-47	AZV52033.1	Cluster 7691	False	subfam_01_Rap	480861	481997	+	3q15B00-i1	-	99.2	1.9e-114					RapA_[B._subtilis]	3.71e-122	48.942	99.2	smallORF64360	481951	482121	+	16	GGAG	9	SP(Sec/SPI)	0.842856	0.842856	0.041578	0.024144	0.091422	CS pos: 37-38. ANA-DP. Pr: 0.8101	11507	chromosome			1408	c__Bacilli;o__Bacillales;f__Bacillaceae;g__Bacillus;s__Bacillus pumilus	Bacilli	Bacillales	Bacillaceae	Bacillus
Firmicutes	CP058911.1	Bacillus pumilus	7P	(====> =>)	-47	QLI44992.1	Cluster 7677	True	subfam_01_Rap	2367413	2368549	+	3q15B00-i1	-	99.2	6.1e-114					RapA_[B._subtilis]	4.59e-121	48.677	99.2	smallORF17192	2368503	2368673	+	16	GGAG	9	SP(Sec/SPI)	0.842856	0.842856	0.041578	0.024144	0.091422	CS pos: 37-38. ANA-DP. Pr: 0.8101	13746	chromosome			1408	c__Bacilli;o__Bacillales;f__Bacillaceae;g__Bacillus;s__Bacillus pumilus	Bacilli	Bacillales	Bacillaceae	Bacillus
Firmicutes	CP060799.1	Bacillus pumilus	ONU 554	(====> =>)	-47	QNP17530.1	Cluster 7752	True	subfam_01_Rap	1231339	1232475	+	3q15B00-i1	-	99.2	5.7e-114					RapA_[B._subtilis]	1.26e-120	48.677	99.2	smallORF94370	1232429	1232599	+	16	GGAG	9	SP(Sec/SPI)	0.842856	0.842856	0.041578	0.024144	0.091422	CS pos: 37-38. ANA-DP. Pr: 0.8101	13853	chromosome			1408	c__Bacilli;o__Bacillales;f__Bacillaceae;g__Bacillus;s__Bacillus pumilus	Bacilli	Bacillales	Bacillaceae	Bacillus
Firmicutes	CP081199.1	Bacillus pumilus	EB130	(====> =>)	-47	QZD59484.1	Cluster 7691	False	subfam_01_Rap	34366	35502	+	3q15B00-i1	-	99.2	1.9e-114					RapA_[B._subtilis]	3.71e-122	48.942	99.2	smallORF118175	35456	35626	+	16	GGAG	9	SP(Sec/SPI)	0.842856	0.842856	0.041578	0.024144	0.091422	CS pos: 37-38. ANA-DP. Pr: 0.8101	14948	chromosome			1408	c__Bacilli;o__Bacillales;f__Bacillaceae;g__Bacillus;s__Bacillus pumilus	Bacilli	Bacillales	Bacillaceae	Bacillus
Firmicutes	CP084711.1	Bacillus pumilus	AR03	(====> =>)	-47	UCZ72093.1	Cluster 7691	False	subfam_01_Rap	1247464	1248600	+	3q15B00-i1	-	99.2	1.9e-114					RapA_[B._subtilis]	3.71e-122	48.942	99.2	smallORF122516	1248554	1248724	+	16	GGAG	9	SP(Sec/SPI)	0.472261	0.472261	0.038109	0.158483	0.331147	CS pos: 35-36. AAA-NT. Pr: 0.2818	15204	chromosome			1408	c__Bacilli;o__Bacillales;f__Bacillaceae;g__Bacillus;s__Bacillus pumilus	Bacilli	Bacillales	Bacillaceae	Bacillus
Firmicutes	CP000813.4	Bacillus pumilus	SAFR-032	(<= <====)	-4	ABV62821.1	Cluster 9855	True	subfam_01_Rap	2182883	2183983	-	3q15B00-i1	-	96.3	9.1e-79					RapA_[B._subtilis]	3.85e-31	25.683	96	smallORF2286	2182776	2182886	-	24	GGAGG	7	SP(Sec/SPI)	0.929789	0.929789	0.003652	0.045639	0.02092	CS pos: 25-26. LDA-ET. Pr: 0.3489	8540	chromosome			315750	c__Bacilli;o__Bacillales;f__Bacillaceae;g__Bacillus;s__Bacillus pumilus;x__Bacillus pumilus SAFR-032	Bacilli	Bacillales	Bacillaceae	Bacillus
Firmicutes	CP000813.4	Bacillus pumilus	SAFR-032	(<= <====)	-11	ABV64125.1	Cluster 8339	True	subfam_01_Rap	3442000	3443127	-	3q15B00-i1	-	98.4	2.9e-99					RapA_[B._subtilis]	4.77e-96	42.133	98.4	ABV64124.1	3441765	3442010	-				SP(Sec/SPI)	0.689779	0.689779	0.020064	0.223867	0.066289	CS pos: 31-32. VNS-RN. Pr: 0.2459	778	chromosome			315750	c__Bacilli;o__Bacillales;f__Bacillaceae;g__Bacillus;s__Bacillus pumilus;x__Bacillus pumilus SAFR-032	Bacilli	Bacillales	Bacillaceae	Bacillus
Firmicutes	CP000813.4	Bacillus pumilus	SAFR-032	(====> =>)	16	ABV64142.1	Cluster 11002	True	subfam_01_Rap	3456318	3457403	+	3q15B00-i1	-	95.2	1.7e-72					RapA_[B._subtilis]	1.15e-28	30.182	71.4	smallORF2303	3457420	3457563	+	16	GGAG	6	SP(Sec/SPI)	0.643973	0.643973	0.004698	0.337107	0.014221	CS pos: 34-35. AQS-QD. Pr: 0.1487	8541	chromosome			315750	c__Bacilli;o__Bacillales;f__Bacillaceae;g__Bacillus;s__Bacillus pumilus;x__Bacillus pumilus SAFR-032	Bacilli	Bacillales	Bacillaceae	Bacillus
Firmicutes	CP000813.4	Bacillus pumilus	SAFR-032	(====> =>)	-11	ABV61816.1	Cluster 8860	True	subfam_01_Rap	1208906	1210024	+	3q15B00-i1	-	98.7	1.2e-123					RapA_[B._subtilis]	2.37e-107	45.576	98.7	ABV61817.1	1210014	1210187	+				SP(Sec/SPI)	0.741087	0.741087	0.000975	0.185877	0.072061	CS pos: 20-21. STA-ET. Pr: 0.2807	775	chromosome			315750	c__Bacilli;o__Bacillales;f__Bacillaceae;g__Bacillus;s__Bacillus pumilus;x__Bacillus pumilus SAFR-032	Bacilli	Bacillales	Bacillaceae	Bacillus
Firmicutes	CP000813.4	Bacillus pumilus	SAFR-032	(====> =>)	-11	ABV61825.1	Cluster 7851	True	subfam_01_Rap	1216208	1217341	+	3q15B00-i1	-	98.4	5.6e-105					RapA_[B._subtilis]	3.93e-114	46.684	98.9	ABV61826.1	1217331	1217468	+				SP(Sec/SPI)	0.936434	0.936434	0.004154	0.025642	0.03377	CS pos: 28-29. VTA-SH. Pr: 0.6763	776	chromosome			315750	c__Bacilli;o__Bacillales;f__Bacillaceae;g__Bacillus;s__Bacillus pumilus;x__Bacillus pumilus SAFR-032	Bacilli	Bacillales	Bacillaceae	Bacillus
Firmicutes	CP000813.4	Bacillus pumilus	SAFR-032	(====> =>)	-11	ABV61893.1	Cluster 7667	True	subfam_01_Rap	1275933	1277069	+	3q15B00-i1	-	99.2	9.7e-114					RapA_[B._subtilis]	1.26e-120	48.677	99.2	ABV61894.1	1277059	1277193	+				SP(Sec/SPI)	0.945088	0.945088	0.002926	0.047762	0.004224	CS pos: 25-26. ANA-DP. Pr: 0.8944	777	chromosome			315750	c__Bacilli;o__Bacillales;f__Bacillaceae;g__Bacillus;s__Bacillus pumilus;x__Bacillus pumilus SAFR-032	Bacilli	Bacillales	Bacillaceae	Bacillus
Firmicutes	CP000813.4	Bacillus pumilus	SAFR-032	(====> =>)	-11	ABV62330.1	Cluster 7852	True	subfam_01_Rap	1709376	1710509	+	3q15B00-i1	-	98.4	1e-102					RapA_[B._subtilis]	4.42e-111	46.419	98.9	smallORF2274	1710499	1710636	+	20	AGGAG	11	SP(Sec/SPI)	0.731967	0.731967	0.004863	0.045627	0.217542	CS pos: 25-26. AFT-QN. Pr: 0.2080	8539	chromosome			315750	c__Bacilli;o__Bacillales;f__Bacillaceae;g__Bacillus;s__Bacillus pumilus;x__Bacillus pumilus SAFR-032	Bacilli	Bacillales	Bacillaceae	Bacillus
Firmicutes	CP000813.4	Bacillus pumilus	SAFR-032	(====> =>)	-47	ABV61893.1	Cluster 7667	True	subfam_01_Rap	1275933	1277069	+	3q15B00-i1	-	99.2	9.7e-114					RapA_[B._subtilis]	1.26e-120	48.677	99.2	smallORF2253	1277023	1277193	+	16	GGAG	9	SP(Sec/SPI)	0.865689	0.865689	0.035031	0.018458	0.080822	CS pos: 37-38. ANA-DP. Pr: 0.8485	8538	chromosome			315750	c__Bacilli;o__Bacillales;f__Bacillaceae;g__Bacillus;s__Bacillus pumilus;x__Bacillus pumilus SAFR-032	Bacilli	Bacillales	Bacillaceae	Bacillus
Firmicutes	CP096590.1	Bacillus rugosus	A78.1	(<= <====)	-11	UPV77825.1	Cluster 8157	False	subfam_01_Rap	2607195	2608325	-	3q15B00-i1	-	98.9	5.4e-117					RapA_[B._subtilis]	1.57e-118	47.619	99.2	smallORF139205	2607080	2607205	-	16	GGAG	9	SP(Sec/SPI)	0.725867	0.725867	0.003698	0.062838	0.207597	CS pos: 28-29. VEQ-DI. Pr: 0.1926	15742	chromosome			2715209	c__Bacilli;o__Bacillales;f__Bacillaceae;g__Bacillus;s__Bacillus rugosus	Bacilli	Bacillales	Bacillaceae	Bacillus
Firmicutes	CP096590.1	Bacillus rugosus	A78.1	(====> =>)	0	UPV79144.1	Cluster 10147	True	subfam_01_Rap	4061989	4063086	+	3q15B00-i1	-	97.4	3.8e-87					RapA_[B._subtilis]	1.23e-32	26.873	98.7	UPV79145.1	4063087	4063203	+				SP(Sec/SPI)	0.696168	0.696168	0.01669	0.082576	0.204567	CS pos: 27-28. THS-QE. Pr: 0.5943	7016	chromosome			2715209	c__Bacilli;o__Bacillales;f__Bacillaceae;g__Bacillus;s__Bacillus rugosus	Bacilli	Bacillales	Bacillaceae	Bacillus
Firmicutes	CP096590.1	Bacillus rugosus	A78.1	(====> =>)	-11	UPV79890.1	Cluster 7512	True	subfam_01_Rap	789605	790747	+	3q15B00-i1	-	99.5	1.5e-154					RapA_[B._subtilis]	1.19e-113	48.148	98.9	UPV79891.1	790737	790916	+				SP(Sec/SPI)	0.842285	0.842285	0.008194	0.054128	0.095394	CS pos: 28-29. TNS-GG. Pr: 0.2281	7012	chromosome			2715209	c__Bacilli;o__Bacillales;f__Bacillaceae;g__Bacillus;s__Bacillus rugosus	Bacilli	Bacillales	Bacillaceae	Bacillus
Firmicutes	CP096590.1	Bacillus rugosus	A78.1	(====> =>)	-11	UPV80387.1	Cluster 7736	False	subfam_01_Rap	1337775	1338911	+	3q15B00-i1	-	99.2	5.6e-121					RapA_[B._subtilis]	0	99.471	100	UPV80388.1	1338901	1339035	+				SP(Sec/SPI)	0.989076	0.989076	0.003971	0.003494	0.003458	CS pos: 25-26. VHA-GE. Pr: 0.9409	7013	chromosome			2715209	c__Bacilli;o__Bacillales;f__Bacillaceae;g__Bacillus;s__Bacillus rugosus	Bacilli	Bacillales	Bacillaceae	Bacillus
Firmicutes	CP096590.1	Bacillus rugosus	A78.1	(====> =>)	-11	UPV77749.1	Cluster 8425	True	subfam_01_Rap	2546443	2547570	+	3q15B00-i1	-	98.1	3.4e-114					RapA_[B._subtilis]	8.04e-120	46.933	98.7	UPV77750.1	2547560	2547694	+				SP(Sec/SPI)	0.5764	0.5764	0.010799	0.33597	0.076831	CS pos: 25-26. SNG-EM. Pr: 0.2022	7014	chromosome			2715209	c__Bacilli;o__Bacillales;f__Bacillaceae;g__Bacillus;s__Bacillus rugosus	Bacilli	Bacillales	Bacillaceae	Bacillus
Firmicutes	CP096590.1	Bacillus rugosus	A78.1	(====> =>)	-17	UPV79583.1	Cluster 7188	True	subfam_01_Rap	431251	432399	+	3ulqA00-i1	-	98.7	1.3e-125					RapA_[B._subtilis]	8.22e-101	44.681	98.4	UPV79584.1	432383	432505	+				SP(Sec/SPI)	0.982225	0.982225	0.005822	0.011303	0.000651	CS pos: 27-28. ANA-EA. Pr: 0.5095	7011	chromosome			2715209	c__Bacilli;o__Bacillales;f__Bacillaceae;g__Bacillus;s__Bacillus rugosus	Bacilli	Bacillales	Bacillaceae	Bacillus
Firmicutes	CP096590.1	Bacillus rugosus	A78.1	(====> =>)	-17	UPV78869.1	Cluster 7390	True	subfam_01_Rap	3757821	3758966	+	3ulqA00-i1	-	99	8.7e-140					RapA_[B._subtilis]	1.6e-96	41.425	99.5	UPV78870.1	3758950	3759069	+				SP(Sec/SPI)	0.843363	0.843363	0.001824	0.099684	0.055129	CS pos: 26-27. SNS-ST. Pr: 0.3560	7015	chromosome			2715209	c__Bacilli;o__Bacillales;f__Bacillaceae;g__Bacillus;s__Bacillus rugosus	Bacilli	Bacillales	Bacillaceae	Bacillus
Firmicutes	CP043404.1	Bacillus safensis	PgKB20	(<= <====)	19	QEK63548.1	Cluster 11033	True	subfam_01_Rap	1808720	1809805	-	3q15B00-i1	-	95.2	3.8e-72					RapA_[B._subtilis]	1.58e-28	29.455	71.4	QEK63547.1	1808560	1808700	-				SP(Sec/SPI)	0.841907	0.841907	0.0029	0.107105	0.048088	CS pos: 33-34. AQS-QD. Pr: 0.1895	4246	chromosome			561879	c__Bacilli;o__Bacillales;f__Bacillaceae;g__Bacillus;s__Bacillus safensis	Bacilli	Bacillales	Bacillaceae	Bacillus
Firmicutes	CP084676.1	Bacillus safensis	BcP62	(<= <====)	16	UDB52263.1	Cluster 11021	True	subfam_01_Rap	997647	998732	-	3q15B00-i1	-	95.2	3.5e-72					RapA_[B._subtilis]	1.29e-28	29.455	71.4	UDB52262.1	997487	997630	-				SP(Sec/SPI)	0.659159	0.659159	0.009361	0.288607	0.042873	CS pos: 34-35. AQS-QD. Pr: 0.2033	6483	chromosome			561879	c__Bacilli;o__Bacillales;f__Bacillaceae;g__Bacillus;s__Bacillus safensis	Bacilli	Bacillales	Bacillaceae	Bacillus
Firmicutes	CP015607.1	Bacillus safensis	U14-5	(<= <====)	16	APT44846.1	Cluster 11018	True	subfam_01_Rap	419058	420143	-	3q15B00-i1	-	95.2	1.9e-72					RapA_[B._subtilis]	4.42e-29	29.818	71.4	smallORF38090	418898	419041	-	16	GGAG	6	SP(Sec/SPI)	0.766042	0.766042	0.005721	0.155419	0.072818	CS pos: 34-35. AQS-QD. Pr: 0.2662	9964	chromosome	incomplete(30)	414132-439504	561879	c__Bacilli;o__Bacillales;f__Bacillaceae;g__Bacillus;s__Bacillus safensis	Bacilli	Bacillales	Bacillaceae	Bacillus
Firmicutes	CP015611.1	Bacillus safensis	U17-1	(<= <====)	16	APT52384.1	Cluster 11019	False	subfam_01_Rap	354197	355282	-	3q15B00-i1	-	95.2	6e-73					RapA_[B._subtilis]	9.2e-29	29.818	71.4	smallORF38226	354037	354180	-	16	GGAG	6	SP(Sec/SPI)	0.646669	0.646669	0.004779	0.323649	0.024903	CS pos: 34-35. AQS-QD. Pr: 0.2309	9976	chromosome			561879	c__Bacilli;o__Bacillales;f__Bacillaceae;g__Bacillus;s__Bacillus safensis	Bacilli	Bacillales	Bacillaceae	Bacillus
Firmicutes	CP032830.1	Bacillus safensis	sami	(<= <====)	16	AYJ88327.1	Cluster 11018	False	subfam_01_Rap	191582	192667	-	3q15B00-i1	-	95.2	1.9e-72					RapA_[B._subtilis]	4.42e-29	29.818	71.4	smallORF61262	191422	191565	-	16	GGAG	6	SP(Sec/SPI)	0.670815	0.670815	0.005354	0.301713	0.022119	CS pos: 34-35. AQS-QD. Pr: 0.1984	11857	chromosome			561879	c__Bacilli;o__Bacillales;f__Bacillaceae;g__Bacillus;s__Bacillus safensis	Bacilli	Bacillales	Bacillaceae	Bacillus
Firmicutes	CP043404.1	Bacillus safensis	PgKB20	(<= <====)	16	QEK63548.1	Cluster 11033	True	subfam_01_Rap	1808720	1809805	-	3q15B00-i1	-	95.2	3.8e-72					RapA_[B._subtilis]	1.58e-28	29.455	71.4	smallORF74917	1808560	1808703	-	16	GGAG	6	SP(Sec/SPI)	0.840602	0.840602	0.004726	0.094789	0.059883	CS pos: 34-35. AQS-QD. Pr: 0.1852	12843	chromosome			561879	c__Bacilli;o__Bacillales;f__Bacillaceae;g__Bacillus;s__Bacillus safensis	Bacilli	Bacillales	Bacillaceae	Bacillus
Firmicutes	CP043404.1	Bacillus safensis	PgKB20	(<= <====)	2	QEK65378.1	Cluster 10769	True	subfam_01_Rap	3573821	3574912	-	3q15B00-i1	-	96	1.7e-81					RapA_[B._subtilis]	2.65e-36	28.338	94.2	QEK65377.1	3573684	3573818	-				SP(Sec/SPI)	0.955069	0.955069	0.020056	0.018746	0.00613	CS pos: 28-29. TQA-DA. Pr: 0.6247	4248	chromosome			561879	c__Bacilli;o__Bacillales;f__Bacillaceae;g__Bacillus;s__Bacillus safensis	Bacilli	Bacillales	Bacillaceae	Bacillus
Firmicutes	CP084676.1	Bacillus safensis	BcP62	(<= <====)	0	UDB50576.1	Cluster 9553	True	subfam_01_Rap	2871078	2872187	-	3q15B00-i1	-	97.1	3.3e-77					RapA_[B._subtilis]	3.91e-42	30.159	97.9	smallORF42456	2870943	2871077	-	22	AGGAG	8	SP(Sec/SPI)	0.686207	0.686207	0.004089	0.09165	0.218054	CS pos: 28-29. IQP-QH. Pr: 0.1458	15180	chromosome			561879	c__Bacilli;o__Bacillales;f__Bacillaceae;g__Bacillus;s__Bacillus safensis	Bacilli	Bacillales	Bacillaceae	Bacillus
Firmicutes	CP043404.1	Bacillus safensis	PgKB20	(<= <====)	-4	QEK62000.1	Cluster 9759	True	subfam_01_Rap	156087	157190	-	3q15B00-i1	-	96.6	2.8e-89					RapA_[B._subtilis]	1.74e-45	29.315	96.3	QEK61999.1	155974	156090	-				SP(Sec/SPI)	0.854063	0.854063	0.002285	0.067453	0.076199	CS pos: 25-26. INS-SN. Pr: 0.4959	4242	chromosome			561879	c__Bacilli;o__Bacillales;f__Bacillaceae;g__Bacillus;s__Bacillus safensis	Bacilli	Bacillales	Bacillaceae	Bacillus
Firmicutes	CP015607.1	Bacillus safensis	U14-5	(<= <====)	-4	APT47888.1	Cluster 9886	True	subfam_01_Rap	3848521	3849621	-	3q15B00-i1	-	96.3	1.4e-79					RapA_[B._subtilis]	1.06e-31	26.027	96	smallORF38077	3848414	3848524	-	24	GGAGG	7	SP(Sec/SPI)	0.936749	0.936749	0.003879	0.041965	0.017406	CS pos: 25-26. LDA-ET. Pr: 0.3576	9970	chromosome			561879	c__Bacilli;o__Bacillales;f__Bacillaceae;g__Bacillus;s__Bacillus safensis	Bacilli	Bacillales	Bacillaceae	Bacillus
Firmicutes	CP015610.1	Bacillus safensis	U41	(<= <====)	-4	APT50144.1	Cluster 9887	True	subfam_01_Rap	1827731	1828831	-	3q15B00-i1	-	96.3	8.8e-80					RapA_[B._subtilis]	5.71e-31	25.275	96	smallORF38144	1827624	1827734	-	24	GGAGG	7	SP(Sec/SPI)	0.931408	0.931408	0.003517	0.044255	0.020819	CS pos: 25-26. LDA-ET. Pr: 0.3530	9973	chromosome			561879	c__Bacilli;o__Bacillales;f__Bacillaceae;g__Bacillus;s__Bacillus safensis	Bacilli	Bacillales	Bacillaceae	Bacillus
Firmicutes	CP018100.1	Bacillus safensis	BRM1	(<= <====)	-4	ARD56732.1	Cluster 9889	True	subfam_01_Rap	2220201	2221301	-	3q15B00-i1	-	96.3	3.6e-80					RapA_[B._subtilis]	1.8e-31	25.549	96	smallORF41073	2220094	2220204	-	24	GGAGG	7	SP(Sec/SPI)	0.931408	0.931408	0.003517	0.044255	0.020819	CS pos: 25-26. LDA-ET. Pr: 0.3530	10267	chromosome			561879	c__Bacilli;o__Bacillales;f__Bacillaceae;g__Bacillus;s__Bacillus safensis	Bacilli	Bacillales	Bacillaceae	Bacillus
Firmicutes	CP018197.1	Bacillus safensis	KCTC 12796BP	(<= <====)	-4	APJ11630.1	Cluster 9885	True	subfam_01_Rap	2320612	2321712	-	3q15B00-i1	-	96.3	4.5e-80					RapA_[B._subtilis]	1.56e-31	25.549	96	smallORF37062	2320505	2320615	-	24	GGAGG	7	SP(Sec/SPI)	0.931408	0.931408	0.003517	0.044255	0.020819	CS pos: 25-26. LDA-ET. Pr: 0.3530	10300	chromosome			561879	c__Bacilli;o__Bacillales;f__Bacillaceae;g__Bacillus;s__Bacillus safensis	Bacilli	Bacillales	Bacillaceae	Bacillus
Firmicutes	CP018197.1	Bacillus safensis	KCTC 12796BP	(<= <====)	-4	APJ11898.1	Cluster 8358	True	subfam_01_Rap	2578944	2580071	-	3q15B00-i1	-	97.1	7.4e-102					RapA_[B._subtilis]	6.25e-70	37.297	96.6	smallORF37054	2578825	2578947	-	23	GGAGG	4	SP(Sec/SPI)	0.411668	0.411668	0.002689	0.405467	0.180176	CS pos: 21-22. GWS-LD. Pr: 0.1470	10301	chromosome	intact(140)	2577743-2616557	561879	c__Bacilli;o__Bacillales;f__Bacillaceae;g__Bacillus;s__Bacillus safensis	Bacilli	Bacillales	Bacillaceae	Bacillus
Firmicutes	CP034414.1	Bacillus safensis	BLXSC	(<= <====)	-4	UQZ93470.1	Cluster 9918	False	subfam_01_Rap	2129329	2130429	-	3q15B00-i1	-	96.3	4.7e-80					RapA_[B._subtilis]	6.44e-31	25.275	96	smallORF141650	2129222	2129332	-	24	GGAGG	7	SP(Sec/SPI)	0.931408	0.931408	0.003517	0.044255	0.020819	CS pos: 25-26. LDA-ET. Pr: 0.3530	12050	chromosome			561879	c__Bacilli;o__Bacillales;f__Bacillaceae;g__Bacillus;s__Bacillus safensis	Bacilli	Bacillales	Bacillaceae	Bacillus
Firmicutes	CP069061.1	Bacillus safensis	F6	(<= <====)	-4	QRF30897.1	Cluster 9917	True	subfam_01_Rap	2213382	2214482	-	3q15B00-i1	-	96.3	3.4e-80					RapA_[B._subtilis]	2.92e-31	25.275	96	smallORF103544	2213275	2213385	-	24	GGAGG	7	SP(Sec/SPI)	0.931408	0.931408	0.003517	0.044255	0.020819	CS pos: 25-26. LDA-ET. Pr: 0.3530	14265	chromosome			561879	c__Bacilli;o__Bacillales;f__Bacillaceae;g__Bacillus;s__Bacillus safensis	Bacilli	Bacillales	Bacillaceae	Bacillus
Firmicutes	CP084677.1	Bacillus safensis	Bcs96	(<= <====)	-4	UDB48263.1	Cluster 9890	True	subfam_01_Rap	694108	695208	-	3q15B00-i1	-	96.3	6.4e-80					RapA_[B._subtilis]	4.52e-31	25.549	96	smallORF42545	694001	694111	-	24	GGAGG	7	SP(Sec/SPI)	0.931408	0.931408	0.003517	0.044255	0.020819	CS pos: 25-26. LDA-ET. Pr: 0.3530	15183	chromosome			561879	c__Bacilli;o__Bacillales;f__Bacillaceae;g__Bacillus;s__Bacillus safensis	Bacilli	Bacillales	Bacillaceae	Bacillus
Firmicutes	CP090354.1	Bacillus safensis	H31R-08	(<= <====)	-4	UIN48854.1	Cluster 9889	False	subfam_01_Rap	2235347	2236447	-	3q15B00-i1	-	96.3	3.6e-80					RapA_[B._subtilis]	1.8e-31	25.549	96	smallORF126262	2235240	2235350	-	24	GGAGG	7	SP(Sec/SPI)	0.931408	0.931408	0.003517	0.044255	0.020819	CS pos: 25-26. LDA-ET. Pr: 0.3530	15455	chromosome			561879	c__Bacilli;o__Bacillales;f__Bacillaceae;g__Bacillus;s__Bacillus safensis	Bacilli	Bacillales	Bacillaceae	Bacillus
Firmicutes	CP095759.1	Bacillus safensis	ZK-1	(<= <====)	-4	UPI90575.1	Cluster 9889	False	subfam_01_Rap	2216042	2217142	-	3q15B00-i1	-	96.3	3.6e-80					RapA_[B._subtilis]	1.8e-31	25.549	96	smallORF138563	2215935	2216045	-	24	GGAGG	7	SP(Sec/SPI)	0.931408	0.931408	0.003517	0.044255	0.020819	CS pos: 25-26. LDA-ET. Pr: 0.3530	15716	chromosome			561879	c__Bacilli;o__Bacillales;f__Bacillaceae;g__Bacillus;s__Bacillus safensis	Bacilli	Bacillales	Bacillaceae	Bacillus
Firmicutes	CP097373.1	Bacillus safensis	AHB2	(<= <====)	-4	USD81371.1	Cluster 9936	True	subfam_01_Rap	2195889	2196989	-	3q15B00-i1	-	96.3	1.9e-79					RapA_[B._subtilis]	2.21e-30	25.275	96	smallORF143356	2195782	2195892	-	24	GGAGG	7	SP(Sec/SPI)	0.936749	0.936749	0.003879	0.041965	0.017406	CS pos: 25-26. LDA-ET. Pr: 0.3576	15823	chromosome			561879	c__Bacilli;o__Bacillales;f__Bacillaceae;g__Bacillus;s__Bacillus safensis	Bacilli	Bacillales	Bacillaceae	Bacillus
Firmicutes	CP097374.1	Bacillus safensis	AHB11	(<= <====)	-4	USD77746.1	Cluster 9937	True	subfam_01_Rap	2207404	2208504	-	3q15B00-i1	-	96.3	8.5e-80					RapA_[B._subtilis]	1.91e-31	25.549	96	smallORF143435	2207297	2207407	-	24	GGAGG	7	SP(Sec/SPI)	0.931408	0.931408	0.003517	0.044255	0.020819	CS pos: 25-26. LDA-ET. Pr: 0.3530	15828	chromosome			561879	c__Bacilli;o__Bacillales;f__Bacillaceae;g__Bacillus;s__Bacillus safensis	Bacilli	Bacillales	Bacillaceae	Bacillus
Firmicutes	CP099864.1	Bacillus safensis	1370ba1	(<= <====)	-4	USY27789.1	Cluster 9938	True	subfam_01_Rap	2156206	2157306	-	3q15B00-i1	-	96.3	8.3e-80					RapA_[B._subtilis]	2.54e-31	25.549	96	smallORF145393	2156099	2156209	-	24	GGAGG	7	SP(Sec/SPI)	0.931408	0.931408	0.003517	0.044255	0.020819	CS pos: 25-26. LDA-ET. Pr: 0.3530	15924	chromosome			561879	c__Bacilli;o__Bacillales;f__Bacillaceae;g__Bacillus;s__Bacillus safensis	Bacilli	Bacillales	Bacillaceae	Bacillus
Firmicutes	CP104391.1	Bacillus safensis	GX-H6	(<= <====)	-4	UXC31068.1	Cluster 9943	True	subfam_01_Rap	2193127	2194227	-	3q15B00-i1	-	96.3	9.6e-80					RapA_[B._subtilis]	2.2e-31	25.275	96	smallORF152670	2193020	2193130	-	24	GGAGG	7	SP(Sec/SPI)	0.931408	0.931408	0.003517	0.044255	0.020819	CS pos: 25-26. LDA-ET. Pr: 0.3530	16199	chromosome			561879	c__Bacilli;o__Bacillales;f__Bacillaceae;g__Bacillus;s__Bacillus safensis	Bacilli	Bacillales	Bacillaceae	Bacillus
Firmicutes	CP106652.1	Bacillus safensis	33.4	(<= <====)	-4	UXO86696.1	Cluster 9944	True	subfam_01_Rap	2315581	2316681	-	3q15B00-i1	-	96.3	1e-80					RapA_[B._subtilis]	5.54e-31	25.275	96	smallORF153295	2315474	2315584	-	24	GGAGG	7	SP(Sec/SPI)	0.931408	0.931408	0.003517	0.044255	0.020819	CS pos: 25-26. LDA-ET. Pr: 0.3530	16236	chromosome			561879	c__Bacilli;o__Bacillales;f__Bacillaceae;g__Bacillus;s__Bacillus safensis	Bacilli	Bacillales	Bacillaceae	Bacillus
Firmicutes	CP015611.1	Bacillus safensis	U17-1	(<= <====)	-11	APT54456.1	Cluster 7696	False	subfam_01_Rap	2557408	2558544	-	3q15B00-i1	-	99.2	4.2e-114					RapA_[B._subtilis]	1.82e-121	48.677	99.2	APT54455.1	2557284	2557418	-				SP(Sec/SPI)	0.939508	0.939508	0.00331	0.053348	0.003833	CS pos: 25-26. ANA-DP. Pr: 0.8749	2141	chromosome			561879	c__Bacilli;o__Bacillales;f__Bacillaceae;g__Bacillus;s__Bacillus safensis	Bacilli	Bacillales	Bacillaceae	Bacillus
Firmicutes	CP015611.1	Bacillus safensis	U17-1	(<= <====)	-11	APT54522.1	Cluster 8876	False	subfam_01_Rap	2622122	2623240	-	3q15B00-i1	-	98.7	2.1e-122					RapA_[B._subtilis]	1.32e-107	45.576	98.7	APT54521.1	2621956	2622132	-				SP(Sec/SPI)	0.749718	0.749718	0.001083	0.159738	0.089461	CS pos: 22-23. AET-LK. Pr: 0.1755	2142	chromosome			561879	c__Bacilli;o__Bacillales;f__Bacillaceae;g__Bacillus;s__Bacillus safensis	Bacilli	Bacillales	Bacillaceae	Bacillus
Firmicutes	CP018100.1	Bacillus safensis	BRM1	(<= <====)	-11	ARD57930.1	Cluster 8362	True	subfam_01_Rap	3472513	3473640	-	3q15B00-i1	-	98.4	4e-100					RapA_[B._subtilis]	4.33e-102	42.4	98.4	ARD57929.1	3472239	3472523	-				SP(Sec/SPI)	0.70424	0.70424	0.020995	0.203993	0.070773	CS pos: 31-32. VNS-RN. Pr: 0.2489	2347	chromosome			561879	c__Bacilli;o__Bacillales;f__Bacillaceae;g__Bacillus;s__Bacillus safensis	Bacilli	Bacillales	Bacillaceae	Bacillus
Firmicutes	CP034414.1	Bacillus safensis	BLXSC	(<= <====)	-11	UQZ92611.1	Cluster 8430	True	subfam_01_Rap	1234851	1235978	-	3q15B00-i1	-	98.4	1.3e-100					RapA_[B._subtilis]	2.49e-102	42.4	98.4	UQZ92610.1	1234577	1234861	-				SP(Sec/SPI)	0.759737	0.759737	0.028792	0.145501	0.06597	CS pos: 31-32. VNS-RN. Pr: 0.2831	3629	chromosome			561879	c__Bacilli;o__Bacillales;f__Bacillaceae;g__Bacillus;s__Bacillus safensis	Bacilli	Bacillales	Bacillaceae	Bacillus
Firmicutes	CP043404.1	Bacillus safensis	PgKB20	(<= <====)	-11	QEK62164.1	Cluster 18995	True	subfam_01_Rap	311483	312301	-	3q15B00-i1	-	71.2	2.1e-65					RapA_[B._subtilis]	7.19e-67	41.758	71.4	QEK62163.1	311356	311493	-				SP(Sec/SPI)	0.936726	0.936726	0.003908	0.022489	0.036876	CS pos: 28-29. VTA-SH. Pr: 0.6854	4244	chromosome			561879	c__Bacilli;o__Bacillales;f__Bacillaceae;g__Bacillus;s__Bacillus safensis	Bacilli	Bacillales	Bacillaceae	Bacillus
Firmicutes	CP043404.1	Bacillus safensis	PgKB20	(<= <====)	-11	QEK62177.1	Cluster 8889	False	subfam_01_Rap	321143	322261	-	3q15B00-i1	-	98.7	1.9e-121					RapA_[B._subtilis]	7.46e-102	43.7	98.7	QEK62176.1	320977	321153	-				SP(Sec/SPI)	0.750839	0.750839	0.000906	0.17511	0.073145	CS pos: 20-21. STA-ET. Pr: 0.2706	4245	chromosome			561879	c__Bacilli;o__Bacillales;f__Bacillaceae;g__Bacillus;s__Bacillus safensis	Bacilli	Bacillales	Bacillaceae	Bacillus
Firmicutes	CP084676.1	Bacillus safensis	BcP62	(<= <====)	-11	UDB51012.1	Cluster 7702	True	subfam_01_Rap	3328113	3329249	-	3q15B00-i1	-	99.2	3.9e-114					RapA_[B._subtilis]	4.16e-121	48.677	99.2	UDB51011.1	3327989	3328123	-				SP(Sec/SPI)	0.934479	0.934479	0.003923	0.057822	0.003776	CS pos: 25-26. ANA-DP. Pr: 0.8675	6484	chromosome			561879	c__Bacilli;o__Bacillales;f__Bacillaceae;g__Bacillus;s__Bacillus safensis	Bacilli	Bacillales	Bacillaceae	Bacillus
Firmicutes	CP084677.1	Bacillus safensis	Bcs96	(<= <====)	-11	UDB47432.1	Cluster 8364	True	subfam_01_Rap	3645073	3646200	-	3q15B00-i1	-	98.4	3.4e-100					RapA_[B._subtilis]	6.54e-102	42.133	98.4	UDB47431.1	3644799	3645083	-				SP(Sec/SPI)	0.755825	0.755825	0.028632	0.146941	0.068602	CS pos: 31-32. VNS-RN. Pr: 0.2837	6488	chromosome			561879	c__Bacilli;o__Bacillales;f__Bacillaceae;g__Bacillus;s__Bacillus safensis	Bacilli	Bacillales	Bacillaceae	Bacillus
Firmicutes	CP097373.1	Bacillus safensis	AHB2	(<= <====)	-11	USD81914.1	Cluster 8920	True	subfam_01_Rap	2769491	2770609	-	3q15B00-i1	-	98.4	5.7e-115					RapA_[B._subtilis]	1.06e-109	45.04	98.7	USD81913.1	2769346	2769501	-				SP(Sec/SPI)	0.728969	0.728969	0.012938	0.104032	0.154062	CS pos: 24-25. SVA-ID. Pr: 0.3680	7098	chromosome			561879	c__Bacilli;o__Bacillales;f__Bacillaceae;g__Bacillus;s__Bacillus safensis	Bacilli	Bacillales	Bacillaceae	Bacillus
Firmicutes	CP099864.1	Bacillus safensis	1370ba1	(<= <====)	-11	USY28996.1	Cluster 8435	True	subfam_01_Rap	3393441	3394568	-	3q15B00-i1	-	98.4	6e-101					RapA_[B._subtilis]	3.2e-103	42.4	98.4	USY28995.1	3393167	3393451	-				SP(Sec/SPI)	0.70424	0.70424	0.020995	0.203993	0.070773	CS pos: 31-32. VNS-RN. Pr: 0.2489	7162	chromosome			561879	c__Bacilli;o__Bacillales;f__Bacillaceae;g__Bacillus;s__Bacillus safensis	Bacilli	Bacillales	Bacillaceae	Bacillus
Firmicutes	CP104391.1	Bacillus safensis	GX-H6	(<= <====)	-11	UXC33746.1	Cluster 8439	True	subfam_01_Rap	1324870	1325997	-	3q15B00-i1	-	98.4	4.8e-101					RapA_[B._subtilis]	4.82e-102	42.133	98.4	UXC33745.1	1324596	1324880	-				SP(Sec/SPI)	0.757784	0.757784	0.028669	0.146962	0.066584	CS pos: 31-32. VNS-RN. Pr: 0.2844	7459	chromosome			561879	c__Bacilli;o__Bacillales;f__Bacillaceae;g__Bacillus;s__Bacillus safensis	Bacilli	Bacillales	Bacillaceae	Bacillus
Firmicutes	CP015611.1	Bacillus safensis	U17-1	(<= <====)	-11	APT54515.1	Cluster 8716	False	subfam_01_Rap	2615895	2617016	-	3q15B00-i1	-	98.4	2.1e-104					RapA_[B._subtilis]	8.87e-111	45.989	98.9	smallORF38206	2615768	2615905	-	14	GGGGG	10	SP(Sec/SPI)	0.936726	0.936726	0.003908	0.022489	0.036876	CS pos: 28-29. VTA-SH. Pr: 0.6854	9979	chromosome			561879	c__Bacilli;o__Bacillales;f__Bacillaceae;g__Bacillus;s__Bacillus safensis	Bacilli	Bacillales	Bacillaceae	Bacillus
Firmicutes	CP032830.1	Bacillus safensis	sami	(<= <====)	-11	AYJ90061.1	Cluster 7885	True	subfam_01_Rap	1970920	1972053	-	3q15B00-i1	-	98.4	7.7e-103					RapA_[B._subtilis]	9.15e-111	46.684	98.9	smallORF61238	1970793	1970930	-	20	AGGAG	11	SP(Sec/SPI)	0.826384	0.826384	0.005124	0.030206	0.138286	CS pos: 25-26. AFS-QN. Pr: 0.4361	11859	chromosome			561879	c__Bacilli;o__Bacillales;f__Bacillaceae;g__Bacillus;s__Bacillus safensis	Bacilli	Bacillales	Bacillaceae	Bacillus
Firmicutes	CP084676.1	Bacillus safensis	BcP62	(<= <====)	-11	UDB51073.1	Cluster 7871	True	subfam_01_Rap	3388433	3389566	-	3q15B00-i1	-	98.4	5e-105					RapA_[B._subtilis]	1.01e-111	46.154	98.9	smallORF42445	3388312	3388443	-	16	GGAG	9	SP(Sec/SPI)	0.858704	0.858704	0.002762	0.08242	0.056114	CS pos: 24-25. VSS-ND. Pr: 0.4000	15181	chromosome			561879	c__Bacilli;o__Bacillales;f__Bacillaceae;g__Bacillus;s__Bacillus safensis	Bacilli	Bacillales	Bacillaceae	Bacillus
Firmicutes	CP015611.1	Bacillus safensis	U17-1	(<= <====)	-38	APT54662.1	Cluster 7157	False	subfam_01_Rap	2764675	2765823	-	3ulqA00-i1	-	97.7	4.6e-93					RapA_[B._subtilis]	1.16e-49	32.52	95.5	smallORF38209	2764590	2764712	-	27	AGGAGG	9	SP(Sec/SPI)	0.687903	0.687903	0.001811	0.143122	0.167164	CS pos: 27-28. VDK-TE. Pr: 0.1122	9980	chromosome			561879	c__Bacilli;o__Bacillales;f__Bacillaceae;g__Bacillus;s__Bacillus safensis	Bacilli	Bacillales	Bacillaceae	Bacillus
Firmicutes	CP043404.1	Bacillus safensis	PgKB20	(<= <====)	-47	QEK62097.1	Cluster 7696	False	subfam_01_Rap	249329	250465	-	3q15B00-i1	-	99.2	4.2e-114					RapA_[B._subtilis]	1.82e-121	48.677	99.2	QEK62096.1	249205	249375	-				SP(Sec/SPI)	0.858748	0.858748	0.046876	0.025792	0.068584	CS pos: 37-38. ANA-DP. Pr: 0.8268	4243	chromosome			561879	c__Bacilli;o__Bacillales;f__Bacillaceae;g__Bacillus;s__Bacillus safensis	Bacilli	Bacillales	Bacillaceae	Bacillus
Firmicutes	CP084677.1	Bacillus safensis	Bcs96	(====> =>)	19	UDB45917.1	Cluster 11022	True	subfam_01_Rap	2010222	2011307	+	3q15B00-i1	-	95.2	1.5e-72					RapA_[B._subtilis]	4.51e-29	29.818	71.4	UDB45918.1	2011327	2011467	+				SP(Sec/SPI)	0.625753	0.625753	0.003692	0.34858	0.021975	CS pos: 33-34. AQS-QD. Pr: 0.2303	6485	chromosome			561879	c__Bacilli;o__Bacillales;f__Bacillaceae;g__Bacillus;s__Bacillus safensis	Bacilli	Bacillales	Bacillaceae	Bacillus
Firmicutes	CP090354.1	Bacillus safensis	H31R-08	(====> =>)	19	UIN50062.1	Cluster 11047	True	subfam_01_Rap	3489011	3490096	+	3q15B00-i1	-	95.2	1.5e-72					RapA_[B._subtilis]	4.28e-29	29.818	71.4	UIN50063.1	3490116	3490256	+				SP(Sec/SPI)	0.666012	0.666012	0.003268	0.313615	0.017105	CS pos: 33-34. AQS-QD. Pr: 0.1989	6732	chromosome			561879	c__Bacilli;o__Bacillales;f__Bacillaceae;g__Bacillus;s__Bacillus safensis	Bacilli	Bacillales	Bacillaceae	Bacillus
Firmicutes	CP095759.1	Bacillus safensis	ZK-1	(====> =>)	19	UPI91792.1	Cluster 11018	False	subfam_01_Rap	3477584	3478669	+	3q15B00-i1	-	95.2	1.9e-72					RapA_[B._subtilis]	4.42e-29	29.818	71.4	UPI91793.1	3478689	3478829	+				SP(Sec/SPI)	0.666012	0.666012	0.003268	0.313615	0.017105	CS pos: 33-34. AQS-QD. Pr: 0.1989	6992	chromosome			561879	c__Bacilli;o__Bacillales;f__Bacillaceae;g__Bacillus;s__Bacillus safensis	Bacilli	Bacillales	Bacillaceae	Bacillus
Firmicutes	CP097373.1	Bacillus safensis	AHB2	(====> =>)	19	USD82659.1	Cluster 11051	True	subfam_01_Rap	3525200	3526285	+	3q15B00-i1	-	95.5	5.3e-72					RapA_[B._subtilis]	1.12e-28	29.643	72.8	USD82660.1	3526305	3526445	+				SP(Sec/SPI)	0.544357	0.544357	0.003009	0.431796	0.020838	CS pos: 33-34. TQS-QD. Pr: 0.1103	7099	chromosome			561879	c__Bacilli;o__Bacillales;f__Bacillaceae;g__Bacillus;s__Bacillus safensis	Bacilli	Bacillales	Bacillaceae	Bacillus
Firmicutes	CP097374.1	Bacillus safensis	AHB11	(====> =>)	19	USD78953.1	Cluster 11052	True	subfam_01_Rap	3453703	3454788	+	3q15B00-i1	-	95.2	3.1e-72					RapA_[B._subtilis]	8.49e-29	29.818	71.4	USD78954.1	3454808	3454948	+				SP(Sec/SPI)	0.666012	0.666012	0.003268	0.313615	0.017105	CS pos: 33-34. AQS-QD. Pr: 0.1989	7101	chromosome			561879	c__Bacilli;o__Bacillales;f__Bacillaceae;g__Bacillus;s__Bacillus safensis	Bacilli	Bacillales	Bacillaceae	Bacillus
Firmicutes	CP099864.1	Bacillus safensis	1370ba1	(====> =>)	19	USY29009.1	Cluster 11054	True	subfam_01_Rap	3407947	3409032	+	3q15B00-i1	-	95.2	9.4e-72					RapA_[B._subtilis]	7.91e-29	29.818	71.4	USY29010.1	3409052	3409192	+				SP(Sec/SPI)	0.666012	0.666012	0.003268	0.313615	0.017105	CS pos: 33-34. AQS-QD. Pr: 0.1989	7163	chromosome			561879	c__Bacilli;o__Bacillales;f__Bacillaceae;g__Bacillus;s__Bacillus safensis	Bacilli	Bacillales	Bacillaceae	Bacillus
Firmicutes	CP069061.1	Bacillus safensis	F6	(====> =>)	16	QRF32130.1	Cluster 11040	True	subfam_01_Rap	3520211	3521296	+	3q15B00-i1	-	95.2	1.3e-71					RapA_[B._subtilis]	8.41e-29	29.818	71.4	QRF34251.1	3521313	3521456	+				SP(Sec/SPI)	0.670815	0.670815	0.005354	0.301713	0.022119	CS pos: 34-35. AQS-QD. Pr: 0.1984	5614	chromosome			561879	c__Bacilli;o__Bacillales;f__Bacillaceae;g__Bacillus;s__Bacillus safensis	Bacilli	Bacillales	Bacillaceae	Bacillus
Firmicutes	CP104391.1	Bacillus safensis	GX-H6	(====> =>)	16	UXC32300.1	Cluster 11007	False	subfam_01_Rap	3463430	3464515	+	3q15B00-i1	-	95.2	7.9e-73					RapA_[B._subtilis]	4.98e-29	29.818	71.4	UXC32301.1	3464532	3464675	+				SP(Sec/SPI)	0.69836	0.69836	0.006128	0.275251	0.020261	CS pos: 34-35. AQS-QD. Pr: 0.1773	7461	chromosome			561879	c__Bacilli;o__Bacillales;f__Bacillaceae;g__Bacillus;s__Bacillus safensis	Bacilli	Bacillales	Bacillaceae	Bacillus
Firmicutes	CP106652.1	Bacillus safensis	33.4	(====> =>)	16	UXO87925.1	Cluster 11058	True	subfam_01_Rap	3588978	3590063	+	3q15B00-i1	-	95.5	1.1e-71					RapA_[B._subtilis]	8.49e-29	29.643	72.8	UXO87926.1	3590080	3590223	+				SP(Sec/SPI)	0.670815	0.670815	0.005354	0.301713	0.022119	CS pos: 34-35. AQS-QD. Pr: 0.1984	7498	chromosome			561879	c__Bacilli;o__Bacillales;f__Bacillaceae;g__Bacillus;s__Bacillus safensis	Bacilli	Bacillales	Bacillaceae	Bacillus
Firmicutes	CP015610.1	Bacillus safensis	U41	(====> =>)	16	APT51345.1	Cluster 11019	True	subfam_01_Rap	3102361	3103446	+	3q15B00-i1	-	95.2	6e-73					RapA_[B._subtilis]	9.2e-29	29.818	71.4	smallORF38151	3103463	3103606	+	16	GGAG	6	SP(Sec/SPI)	0.646669	0.646669	0.004779	0.323649	0.024903	CS pos: 34-35. AQS-QD. Pr: 0.2309	9975	chromosome			561879	c__Bacilli;o__Bacillales;f__Bacillaceae;g__Bacillus;s__Bacillus safensis	Bacilli	Bacillales	Bacillaceae	Bacillus
Firmicutes	CP018100.1	Bacillus safensis	BRM1	(====> =>)	16	ARD57946.1	Cluster 11020	True	subfam_01_Rap	3487396	3488481	+	3q15B00-i1	-	95.2	4.3e-72					RapA_[B._subtilis]	7.23e-29	29.818	71.4	smallORF41082	3488498	3488641	+	16	GGAG	6	SP(Sec/SPI)	0.670815	0.670815	0.005354	0.301713	0.022119	CS pos: 34-35. AQS-QD. Pr: 0.1984	10268	chromosome			561879	c__Bacilli;o__Bacillales;f__Bacillaceae;g__Bacillus;s__Bacillus safensis	Bacilli	Bacillales	Bacillaceae	Bacillus
Firmicutes	CP018197.1	Bacillus safensis	KCTC 12796BP	(====> =>)	16	APJ12923.1	Cluster 11017	True	subfam_01_Rap	3678149	3679234	+	3q15B00-i1	-	95.2	8.1e-73					RapA_[B._subtilis]	5.29e-29	29.818	71.4	smallORF37081	3679251	3679394	+	16	GGAG	6	SP(Sec/SPI)	0.670815	0.670815	0.005354	0.301713	0.022119	CS pos: 34-35. AQS-QD. Pr: 0.1984	10303	chromosome			561879	c__Bacilli;o__Bacillales;f__Bacillaceae;g__Bacillus;s__Bacillus safensis	Bacilli	Bacillales	Bacillaceae	Bacillus
Firmicutes	CP034414.1	Bacillus safensis	BLXSC	(====> =>)	16	UQZ94721.1	Cluster 11050	True	subfam_01_Rap	3409397	3410482	+	3q15B00-i1	-	95.2	1.2e-71					RapA_[B._subtilis]	8.41e-29	29.818	71.4	smallORF141670	3410499	3410642	+	16	GGAG	6	SP(Sec/SPI)	0.670815	0.670815	0.005354	0.301713	0.022119	CS pos: 34-35. AQS-QD. Pr: 0.1984	12051	chromosome			561879	c__Bacilli;o__Bacillales;f__Bacillaceae;g__Bacillus;s__Bacillus safensis	Bacilli	Bacillales	Bacillaceae	Bacillus
Firmicutes	CP084677.1	Bacillus safensis	Bcs96	(====> =>)	16	UDB45917.1	Cluster 11022	True	subfam_01_Rap	2010222	2011307	+	3q15B00-i1	-	95.2	1.5e-72					RapA_[B._subtilis]	4.51e-29	29.818	71.4	smallORF42564	2011324	2011467	+	16	GGAG	6	SP(Sec/SPI)	0.630286	0.630286	0.005911	0.335193	0.02861	CS pos: 34-35. AQS-QD. Pr: 0.2269	15186	chromosome			561879	c__Bacilli;o__Bacillales;f__Bacillaceae;g__Bacillus;s__Bacillus safensis	Bacilli	Bacillales	Bacillaceae	Bacillus
Firmicutes	CP090354.1	Bacillus safensis	H31R-08	(====> =>)	16	UIN50062.1	Cluster 11047	True	subfam_01_Rap	3489011	3490096	+	3q15B00-i1	-	95.2	1.5e-72					RapA_[B._subtilis]	4.28e-29	29.818	71.4	smallORF126279	3490113	3490256	+	16	GGAG	6	SP(Sec/SPI)	0.670815	0.670815	0.005354	0.301713	0.022119	CS pos: 34-35. AQS-QD. Pr: 0.1984	15456	chromosome			561879	c__Bacilli;o__Bacillales;f__Bacillaceae;g__Bacillus;s__Bacillus safensis	Bacilli	Bacillales	Bacillaceae	Bacillus
Firmicutes	CP095759.1	Bacillus safensis	ZK-1	(====> =>)	16	UPI91792.1	Cluster 11018	False	subfam_01_Rap	3477584	3478669	+	3q15B00-i1	-	95.2	1.9e-72					RapA_[B._subtilis]	4.42e-29	29.818	71.4	smallORF138576	3478686	3478829	+	16	GGAG	6	SP(Sec/SPI)	0.670815	0.670815	0.005354	0.301713	0.022119	CS pos: 34-35. AQS-QD. Pr: 0.1984	15717	chromosome			561879	c__Bacilli;o__Bacillales;f__Bacillaceae;g__Bacillus;s__Bacillus safensis	Bacilli	Bacillales	Bacillaceae	Bacillus
Firmicutes	CP097373.1	Bacillus safensis	AHB2	(====> =>)	16	USD82659.1	Cluster 11051	True	subfam_01_Rap	3525200	3526285	+	3q15B00-i1	-	95.5	5.3e-72					RapA_[B._subtilis]	1.12e-28	29.643	72.8	smallORF143372	3526302	3526445	+	16	GGAG	6	SP(Sec/SPI)	0.552062	0.552062	0.004839	0.415998	0.027101	CS pos: 34-35. TQS-QD. Pr: 0.1072	15824	chromosome			561879	c__Bacilli;o__Bacillales;f__Bacillaceae;g__Bacillus;s__Bacillus safensis	Bacilli	Bacillales	Bacillaceae	Bacillus
Firmicutes	CP097374.1	Bacillus safensis	AHB11	(====> =>)	16	USD78953.1	Cluster 11052	True	subfam_01_Rap	3453703	3454788	+	3q15B00-i1	-	95.2	3.1e-72					RapA_[B._subtilis]	8.49e-29	29.818	71.4	smallORF143453	3454805	3454948	+	16	GGAG	6	SP(Sec/SPI)	0.670815	0.670815	0.005354	0.301713	0.022119	CS pos: 34-35. AQS-QD. Pr: 0.1984	15829	chromosome			561879	c__Bacilli;o__Bacillales;f__Bacillaceae;g__Bacillus;s__Bacillus safensis	Bacilli	Bacillales	Bacillaceae	Bacillus
Firmicutes	CP099864.1	Bacillus safensis	1370ba1	(====> =>)	16	USY29009.1	Cluster 11054	True	subfam_01_Rap	3407947	3409032	+	3q15B00-i1	-	95.2	9.4e-72					RapA_[B._subtilis]	7.91e-29	29.818	71.4	smallORF145410	3409049	3409192	+	16	GGAG	6	SP(Sec/SPI)	0.670815	0.670815	0.005354	0.301713	0.022119	CS pos: 34-35. AQS-QD. Pr: 0.1984	15925	chromosome			561879	c__Bacilli;o__Bacillales;f__Bacillaceae;g__Bacillus;s__Bacillus safensis	Bacilli	Bacillales	Bacillaceae	Bacillus
Firmicutes	CP106652.1	Bacillus safensis	33.4	(====> =>)	2	UXO89884.1	Cluster 10789	True	subfam_01_Rap	1830391	1831482	+	3q15B00-i1	-	96	1.5e-81					RapA_[B._subtilis]	1.76e-36	28.338	94.2	UXO89885.1	1831485	1831619	+				SP(Sec/SPI)	0.95583	0.95583	0.019985	0.018089	0.006096	CS pos: 28-29. TQA-DA. Pr: 0.6287	7497	chromosome			561879	c__Bacilli;o__Bacillales;f__Bacillaceae;g__Bacillus;s__Bacillus safensis	Bacilli	Bacillales	Bacillaceae	Bacillus
Firmicutes	CP104391.1	Bacillus safensis	GX-H6	(====> =>)	0	UXC34119.1	Cluster 9580	True	subfam_01_Rap	1720887	1721996	+	3q15B00-i1	-	97.1	3.8e-77					RapA_[B._subtilis]	9.87e-42	30.159	97.9	UXC34120.1	1721997	1722131	+				SP(Sec/SPI)	0.685367	0.685367	0.003804	0.068807	0.242023	CS pos: 28-29. IQP-QH. Pr: 0.1393	7460	chromosome			561879	c__Bacilli;o__Bacillales;f__Bacillaceae;g__Bacillus;s__Bacillus safensis	Bacilli	Bacillales	Bacillaceae	Bacillus
Firmicutes	CP106652.1	Bacillus safensis	33.4	(====> =>)	0	UXO88715.1	Cluster 9581	True	subfam_01_Rap	631016	632125	+	3q15B00-i1	-	97.4	2.1e-77					RapA_[B._subtilis]	1.27e-42	31.217	97.9	UXO88716.1	632126	632260	+				SP(Sec/SPI)	0.686425	0.686425	0.002535	0.061346	0.249694	CS pos: 28-29. IQP-LQ. Pr: 0.0958	7493	chromosome			561879	c__Bacilli;o__Bacillales;f__Bacillaceae;g__Bacillus;s__Bacillus safensis	Bacilli	Bacillales	Bacillaceae	Bacillus
Firmicutes	CP018197.1	Bacillus safensis	KCTC 12796BP	(====> =>)	0	APJ10997.1	Cluster 9551	True	subfam_01_Rap	1700106	1701215	+	3q15B00-i1	-	97.4	1.7e-76					RapA_[B._subtilis]	4.6e-41	30.688	97.9	smallORF37068	1701216	1701350	+	22	AGGAG	8	SP(Sec/SPI)	0.771901	0.771901	0.003011	0.04385	0.181238	CS pos: 31-32. LQS-DV. Pr: 0.3354	10298	chromosome			561879	c__Bacilli;o__Bacillales;f__Bacillaceae;g__Bacillus;s__Bacillus safensis	Bacilli	Bacillales	Bacillaceae	Bacillus
Firmicutes	CP069061.1	Bacillus safensis	F6	(====> =>)	0	QRF33921.1	Cluster 9568	True	subfam_01_Rap	1723427	1724536	+	3q15B00-i1	-	97.1	4.2e-77					RapA_[B._subtilis]	1.14e-42	30.423	97.9	smallORF103547	1724537	1724671	+	22	AGGAG	8	SP(Sec/SPI)	0.685367	0.685367	0.003804	0.068807	0.242023	CS pos: 28-29. IQP-QH. Pr: 0.1393	14264	chromosome			561879	c__Bacilli;o__Bacillales;f__Bacillaceae;g__Bacillus;s__Bacillus safensis	Bacilli	Bacillales	Bacillaceae	Bacillus
Firmicutes	CP090354.1	Bacillus safensis	H31R-08	(====> =>)	0	UIN51855.1	Cluster 9573	True	subfam_01_Rap	1741176	1742285	+	3q15B00-i1	-	97.1	4.8e-77					RapA_[B._subtilis]	9.77e-42	29.894	97.9	smallORF126266	1742286	1742420	+	22	AGGAG	8	SP(Sec/SPI)	0.685367	0.685367	0.003804	0.068807	0.242023	CS pos: 28-29. IQP-QH. Pr: 0.1393	15454	chromosome			561879	c__Bacilli;o__Bacillales;f__Bacillaceae;g__Bacillus;s__Bacillus safensis	Bacilli	Bacillales	Bacillaceae	Bacillus
Firmicutes	CP097373.1	Bacillus safensis	AHB2	(====> =>)	0	USD84439.1	Cluster 9573	False	subfam_01_Rap	1696461	1697570	+	3q15B00-i1	-	97.1	4.8e-77					RapA_[B._subtilis]	9.77e-42	29.894	97.9	smallORF143360	1697571	1697705	+	22	AGGAG	8	SP(Sec/SPI)	0.685367	0.685367	0.003804	0.068807	0.242023	CS pos: 28-29. IQP-QH. Pr: 0.1393	15822	chromosome			561879	c__Bacilli;o__Bacillales;f__Bacillaceae;g__Bacillus;s__Bacillus safensis	Bacilli	Bacillales	Bacillaceae	Bacillus
Firmicutes	CP097374.1	Bacillus safensis	AHB11	(====> =>)	0	USD80775.1	Cluster 9578	True	subfam_01_Rap	1731865	1732974	+	3q15B00-i1	-	97.1	1.3e-76					RapA_[B._subtilis]	1.52e-40	29.894	97.9	smallORF143440	1732975	1733109	+	22	AGGAG	8	SP(Sec/SPI)	0.685367	0.685367	0.003804	0.068807	0.242023	CS pos: 28-29. IQP-QH. Pr: 0.1393	15827	chromosome			561879	c__Bacilli;o__Bacillales;f__Bacillaceae;g__Bacillus;s__Bacillus safensis	Bacilli	Bacillales	Bacillaceae	Bacillus
Firmicutes	CP043404.1	Bacillus safensis	PgKB20	(====> =>)	-4	QEK64861.1	Cluster 9889	False	subfam_01_Rap	3075161	3076261	+	3q15B00-i1	-	96.3	3.6e-80					RapA_[B._subtilis]	1.8e-31	25.549	96	QEK64862.1	3076258	3076368	+				SP(Sec/SPI)	0.931408	0.931408	0.003517	0.044255	0.020819	CS pos: 25-26. LDA-ET. Pr: 0.3530	4247	chromosome			561879	c__Bacilli;o__Bacillales;f__Bacillaceae;g__Bacillus;s__Bacillus safensis	Bacilli	Bacillales	Bacillaceae	Bacillus
Firmicutes	CP015607.1	Bacillus safensis	U14-5	(====> =>)	-4	APT44890.1	Cluster 9650	True	subfam_01_Rap	467769	468875	+	3q15B00-i1	-	96.6	2.1e-90					RapA_[B._subtilis]	7.89e-47	30.055	96.3	smallORF38067	468872	468988	+	27	AGGAGG	7	SP(Sec/SPI)	0.819923	0.819923	0.002704	0.102867	0.074506	CS pos: 25-26. INS-SN. Pr: 0.4043	9965	chromosome			561879	c__Bacilli;o__Bacillales;f__Bacillaceae;g__Bacillus;s__Bacillus safensis	Bacilli	Bacillales	Bacillaceae	Bacillus
Firmicutes	CP015607.1	Bacillus safensis	U14-5	(====> =>)	-4	APT46375.1	Cluster 8360	True	subfam_01_Rap	2180903	2182030	+	3q15B00-i1	-	97.1	7.2e-103					RapA_[B._subtilis]	5.01e-66	35.054	96.6	smallORF38053	2182027	2182149	+	23	GGAGG	4	SP(Sec/SPI)	0.411668	0.411668	0.002689	0.405467	0.180176	CS pos: 21-22. GWS-LD. Pr: 0.1470	9967	chromosome			561879	c__Bacilli;o__Bacillales;f__Bacillaceae;g__Bacillus;s__Bacillus safensis	Bacilli	Bacillales	Bacillaceae	Bacillus
Firmicutes	CP015611.1	Bacillus safensis	U17-1	(====> =>)	-4	APT53582.1	Cluster 9887	False	subfam_01_Rap	1628811	1629911	+	3q15B00-i1	-	96.3	8.8e-80					RapA_[B._subtilis]	5.71e-31	25.275	96	smallORF38219	1629908	1630018	+	24	GGAGG	7	SP(Sec/SPI)	0.931408	0.931408	0.003517	0.044255	0.020819	CS pos: 25-26. LDA-ET. Pr: 0.3530	9978	chromosome			561879	c__Bacilli;o__Bacillales;f__Bacillaceae;g__Bacillus;s__Bacillus safensis	Bacilli	Bacillales	Bacillaceae	Bacillus
Firmicutes	CP018100.1	Bacillus safensis	BRM1	(====> =>)	-4	ARD55763.1	Cluster 9654	True	subfam_01_Rap	1198469	1199575	+	3q15B00-i1	-	96	2e-88					RapA_[B._subtilis]	2.85e-41	28.378	96.3	smallORF41069	1199572	1199688	+	27	AGGAGG	7	SP(Sec/SPI)	0.85883	0.85883	0.002558	0.069565	0.069047	CS pos: 25-26. INS-SN. Pr: 0.4941	10264	chromosome			561879	c__Bacilli;o__Bacillales;f__Bacillaceae;g__Bacillus;s__Bacillus safensis	Bacilli	Bacillales	Bacillaceae	Bacillus
Firmicutes	CP032830.1	Bacillus safensis	sami	(====> =>)	-4	AYJ89116.1	Cluster 9889	False	subfam_01_Rap	1001298	1002398	+	3q15B00-i1	-	96.3	3.6e-80					RapA_[B._subtilis]	1.8e-31	25.549	96	smallORF61246	1002395	1002505	+	24	GGAGG	7	SP(Sec/SPI)	0.931408	0.931408	0.003517	0.044255	0.020819	CS pos: 25-26. LDA-ET. Pr: 0.3530	11858	chromosome			561879	c__Bacilli;o__Bacillales;f__Bacillaceae;g__Bacillus;s__Bacillus safensis	Bacilli	Bacillales	Bacillaceae	Bacillus
Firmicutes	CP084676.1	Bacillus safensis	BcP62	(====> =>)	-4	UDB50101.1	Cluster 9889	False	subfam_01_Rap	2368014	2369114	+	3q15B00-i1	-	96.3	3.6e-80					RapA_[B._subtilis]	1.8e-31	25.549	96	smallORF42451	2369111	2369221	+	24	GGAGG	7	SP(Sec/SPI)	0.931408	0.931408	0.003517	0.044255	0.020819	CS pos: 25-26. LDA-ET. Pr: 0.3530	15179	chromosome			561879	c__Bacilli;o__Bacillales;f__Bacillaceae;g__Bacillus;s__Bacillus safensis	Bacilli	Bacillales	Bacillaceae	Bacillus
Firmicutes	CP084677.1	Bacillus safensis	Bcs96	(====> =>)	-4	UDB49553.1	Cluster 7703	True	subfam_01_Rap	2997875	2999011	+	3q15B00-i1	-	96.8	3.9e-100					RapA_[B._subtilis]	6.67e-67	35.87	96.6	smallORF42537	2999008	2999130	+	23	GGAGG	4	SP(Sec/SPI)	0.411668	0.411668	0.002689	0.405467	0.180176	CS pos: 21-22. GWS-LD. Pr: 0.1470	15187	chromosome			561879	c__Bacilli;o__Bacillales;f__Bacillaceae;g__Bacillus;s__Bacillus safensis	Bacilli	Bacillales	Bacillaceae	Bacillus
Firmicutes	CP090354.1	Bacillus safensis	H31R-08	(====> =>)	-4	UIN51342.1	Cluster 9673	True	subfam_01_Rap	1209619	1210725	+	3q15B00-i1	-	96	3.5e-88					RapA_[B._subtilis]	1.01e-40	28.108	96.3	smallORF126259	1210722	1210838	+	27	AGGAGG	7	SP(Sec/SPI)	0.843909	0.843909	0.002581	0.050182	0.103329	CS pos: 25-26. INS-LN. Pr: 0.5410	15453	chromosome			561879	c__Bacilli;o__Bacillales;f__Bacillaceae;g__Bacillus;s__Bacillus safensis	Bacilli	Bacillales	Bacillaceae	Bacillus
Firmicutes	CP097374.1	Bacillus safensis	AHB11	(====> =>)	-4	USD79826.1	Cluster 8432	True	subfam_01_Rap	733077	734204	+	3q15B00-i1	-	97.1	2.5e-102					RapA_[B._subtilis]	5.98e-70	36.413	96.6	smallORF143431	734201	734323	+	23	GGAGG	4	SP(Sec/SPI)	0.411668	0.411668	0.002689	0.405467	0.180176	CS pos: 21-22. GWS-LD. Pr: 0.1470	15825	chromosome			561879	c__Bacilli;o__Bacillales;f__Bacillaceae;g__Bacillus;s__Bacillus safensis	Bacilli	Bacillales	Bacillaceae	Bacillus
Firmicutes	CP015607.1	Bacillus safensis	U14-5	(====> =>)	-11	APT44863.1	Cluster 8359	True	subfam_01_Rap	435745	436872	+	3q15B00-i1	-	98.4	7.8e-100					RapA_[B._subtilis]	1.89e-101	41.867	98.4	APT44864.1	436862	437146	+				SP(Sec/SPI)	0.66114	0.66114	0.019499	0.25839	0.060971	CS pos: 31-32. VNS-RN. Pr: 0.1710	2137	chromosome	incomplete(30)	414132-439504	561879	c__Bacilli;o__Bacillales;f__Bacillaceae;g__Bacillus;s__Bacillus safensis	Bacilli	Bacillales	Bacillaceae	Bacillus
Firmicutes	CP015607.1	Bacillus safensis	U14-5	(====> =>)	-11	APT46918.1	Cluster 7697	True	subfam_01_Rap	2786065	2787201	+	3q15B00-i1	-	99.2	4.4e-114					RapA_[B._subtilis]	8.64e-121	48.413	99.2	APT46919.1	2787191	2787325	+				SP(Sec/SPI)	0.934949	0.934949	0.003354	0.058015	0.003682	CS pos: 25-26. ANA-DP. Pr: 0.8684	2138	chromosome			561879	c__Bacilli;o__Bacillales;f__Bacillaceae;g__Bacillus;s__Bacillus safensis	Bacilli	Bacillales	Bacillaceae	Bacillus
Firmicutes	CP015610.1	Bacillus safensis	U41	(====> =>)	-11	APT49200.1	Cluster 8876	True	subfam_01_Rap	834400	835518	+	3q15B00-i1	-	98.7	2.1e-122					RapA_[B._subtilis]	1.32e-107	45.576	98.7	APT49201.1	835508	835684	+				SP(Sec/SPI)	0.749718	0.749718	0.001083	0.159738	0.089461	CS pos: 22-23. AET-LK. Pr: 0.1755	2139	chromosome			561879	c__Bacilli;o__Bacillales;f__Bacillaceae;g__Bacillus;s__Bacillus safensis	Bacilli	Bacillales	Bacillaceae	Bacillus
Firmicutes	CP015610.1	Bacillus safensis	U41	(====> =>)	-11	APT49267.1	Cluster 7696	False	subfam_01_Rap	899096	900232	+	3q15B00-i1	-	99.2	4.2e-114					RapA_[B._subtilis]	1.82e-121	48.677	99.2	APT49268.1	900222	900356	+				SP(Sec/SPI)	0.939508	0.939508	0.00331	0.053348	0.003833	CS pos: 25-26. ANA-DP. Pr: 0.8749	2140	chromosome			561879	c__Bacilli;o__Bacillales;f__Bacillaceae;g__Bacillus;s__Bacillus safensis	Bacilli	Bacillales	Bacillaceae	Bacillus
Firmicutes	CP018100.1	Bacillus safensis	BRM1	(====> =>)	-11	ARD55771.1	Cluster 8878	True	subfam_01_Rap	1206185	1207303	+	3q15B00-i1	-	98.7	8.4e-120					RapA_[B._subtilis]	1.46e-99	42.895	98.7	ARD55772.1	1207293	1207469	+				SP(Sec/SPI)	0.786612	0.786612	0.001081	0.071887	0.14042	CS pos: 22-23. VET-LK. Pr: 0.2469	2345	chromosome			561879	c__Bacilli;o__Bacillales;f__Bacillaceae;g__Bacillus;s__Bacillus safensis	Bacilli	Bacillales	Bacillaceae	Bacillus
Firmicutes	CP018100.1	Bacillus safensis	BRM1	(====> =>)	-11	ARD55843.1	Cluster 7700	True	subfam_01_Rap	1277434	1278570	+	3q15B00-i1	-	99.2	9.1e-115					RapA_[B._subtilis]	4.69e-121	48.677	99.2	ARD55844.1	1278560	1278694	+				SP(Sec/SPI)	0.937423	0.937423	0.003882	0.054484	0.004211	CS pos: 25-26. ANA-DP. Pr: 0.8710	2346	chromosome			561879	c__Bacilli;o__Bacillales;f__Bacillaceae;g__Bacillus;s__Bacillus safensis	Bacilli	Bacillales	Bacillaceae	Bacillus
Firmicutes	CP018197.1	Bacillus safensis	KCTC 12796BP	(====> =>)	-11	APJ10519.1	Cluster 8875	True	subfam_01_Rap	1199356	1200474	+	3q15B00-i1	-	98.4	4.5e-122					RapA_[B._subtilis]	6.02e-103	44.92	98.7	APJ10520.1	1200464	1200664	+				SP(Sec/SPI)	0.689791	0.689791	0.006063	0.133213	0.170933	CS pos: 24-25. ASS-LI. Pr: 0.1776	2365	chromosome			561879	c__Bacilli;o__Bacillales;f__Bacillaceae;g__Bacillus;s__Bacillus safensis	Bacilli	Bacillales	Bacillaceae	Bacillus
Firmicutes	CP018197.1	Bacillus safensis	KCTC 12796BP	(====> =>)	-11	APJ10597.1	Cluster 7696	True	subfam_01_Rap	1275707	1276843	+	3q15B00-i1	-	99.2	4.2e-114					RapA_[B._subtilis]	1.82e-121	48.677	99.2	APJ10598.1	1276833	1276967	+				SP(Sec/SPI)	0.934479	0.934479	0.003923	0.057822	0.003776	CS pos: 25-26. ANA-DP. Pr: 0.8675	2366	chromosome			561879	c__Bacilli;o__Bacillales;f__Bacillaceae;g__Bacillus;s__Bacillus safensis	Bacilli	Bacillales	Bacillaceae	Bacillus
Firmicutes	CP032830.1	Bacillus safensis	sami	(====> =>)	-11	AYJ89723.1	Cluster 8889	True	subfam_01_Rap	1624580	1625698	+	3q15B00-i1	-	98.7	1.9e-121					RapA_[B._subtilis]	7.46e-102	43.7	98.7	AYJ89724.1	1625688	1625864	+				SP(Sec/SPI)	0.695751	0.695751	0.001255	0.14312	0.159873	CS pos: 20-21. STA-EI. Pr: 0.2155	3512	chromosome			561879	c__Bacilli;o__Bacillales;f__Bacillaceae;g__Bacillus;s__Bacillus safensis	Bacilli	Bacillales	Bacillaceae	Bacillus
Firmicutes	CP032830.1	Bacillus safensis	sami	(====> =>)	-11	AYJ89797.1	Cluster 7724	True	subfam_01_Rap	1695002	1696138	+	3q15B00-i1	-	99.2	1.8e-113					RapA_[B._subtilis]	6.1e-121	48.677	99.2	AYJ89798.1	1696128	1696262	+				SP(Sec/SPI)	0.934479	0.934479	0.003923	0.057822	0.003776	CS pos: 25-26. ANA-DP. Pr: 0.8675	3513	chromosome			561879	c__Bacilli;o__Bacillales;f__Bacillaceae;g__Bacillus;s__Bacillus safensis	Bacilli	Bacillales	Bacillaceae	Bacillus
Firmicutes	CP034414.1	Bacillus safensis	BLXSC	(====> =>)	-11	UQZ92475.1	Cluster 8906	False	subfam_01_Rap	1106115	1107233	+	3q15B00-i1	-	98.7	1.4e-121					RapA_[B._subtilis]	9.05e-101	43.7	98.7	UQZ92476.1	1107223	1107399	+				SP(Sec/SPI)	0.764467	0.764467	0.001015	0.147754	0.086763	CS pos: 22-23. AET-LT. Pr: 0.2002	3627	chromosome			561879	c__Bacilli;o__Bacillales;f__Bacillaceae;g__Bacillus;s__Bacillus safensis	Bacilli	Bacillales	Bacillaceae	Bacillus
Firmicutes	CP034414.1	Bacillus safensis	BLXSC	(====> =>)	-11	UQZ92556.1	Cluster 7756	False	subfam_01_Rap	1180910	1182046	+	3q15B00-i1	-	99.2	2.5e-114					RapA_[B._subtilis]	1.44e-120	48.413	99.2	UQZ92557.1	1182036	1182170	+				SP(Sec/SPI)	0.919139	0.919139	0.002999	0.073865	0.003997	CS pos: 25-26. ANA-DP. Pr: 0.8762	3628	chromosome			561879	c__Bacilli;o__Bacillales;f__Bacillaceae;g__Bacillus;s__Bacillus safensis	Bacilli	Bacillales	Bacillaceae	Bacillus
Firmicutes	CP069061.1	Bacillus safensis	F6	(====> =>)	-11	QRF33424.1	Cluster 7900	True	subfam_01_Rap	1203973	1205106	+	3q15B00-i1	-	98.4	3.8e-104					RapA_[B._subtilis]	9.73e-113	46.154	98.9	QRF33425.1	1205096	1205233	+				SP(Sec/SPI)	0.936726	0.936726	0.003908	0.022489	0.036876	CS pos: 28-29. VTA-SH. Pr: 0.6854	5612	chromosome			561879	c__Bacilli;o__Bacillales;f__Bacillaceae;g__Bacillus;s__Bacillus safensis	Bacilli	Bacillales	Bacillaceae	Bacillus
Firmicutes	CP069061.1	Bacillus safensis	F6	(====> =>)	-11	QRF33489.1	Cluster 7756	True	subfam_01_Rap	1267977	1269113	+	3q15B00-i1	-	99.2	2.5e-114					RapA_[B._subtilis]	1.44e-120	48.413	99.2	QRF33490.1	1269103	1269237	+				SP(Sec/SPI)	0.919139	0.919139	0.002999	0.073865	0.003997	CS pos: 25-26. ANA-DP. Pr: 0.8762	5613	chromosome			561879	c__Bacilli;o__Bacillales;f__Bacillaceae;g__Bacillus;s__Bacillus safensis	Bacilli	Bacillales	Bacillaceae	Bacillus
Firmicutes	CP084677.1	Bacillus safensis	Bcs96	(====> =>)	-11	UDB47320.1	Cluster 8879	True	subfam_01_Rap	3535125	3536243	+	3q15B00-i1	-	98.4	2e-124					RapA_[B._subtilis]	6.5e-104	45.187	98.7	UDB47321.1	3536233	3536433	+				SP(Sec/SPI)	0.689791	0.689791	0.006063	0.133213	0.170933	CS pos: 24-25. ASS-LI. Pr: 0.1776	6486	chromosome			561879	c__Bacilli;o__Bacillales;f__Bacillaceae;g__Bacillus;s__Bacillus safensis	Bacilli	Bacillales	Bacillaceae	Bacillus
Firmicutes	CP084677.1	Bacillus safensis	Bcs96	(====> =>)	-11	UDB47390.1	Cluster 7696	False	subfam_01_Rap	3604089	3605225	+	3q15B00-i1	-	99.2	4.2e-114					RapA_[B._subtilis]	1.82e-121	48.677	99.2	UDB47391.1	3605215	3605349	+				SP(Sec/SPI)	0.934479	0.934479	0.003923	0.057822	0.003776	CS pos: 25-26. ANA-DP. Pr: 0.8675	6487	chromosome			561879	c__Bacilli;o__Bacillales;f__Bacillaceae;g__Bacillus;s__Bacillus safensis	Bacilli	Bacillales	Bacillaceae	Bacillus
Firmicutes	CP090354.1	Bacillus safensis	H31R-08	(====> =>)	-11	UIN51353.1	Cluster 8889	False	subfam_01_Rap	1218778	1219896	+	3q15B00-i1	-	98.7	1.9e-121					RapA_[B._subtilis]	7.46e-102	43.7	98.7	UIN51354.1	1219886	1220062	+				SP(Sec/SPI)	0.743676	0.743676	0.001061	0.163038	0.092225	CS pos: 22-23. AET-LK. Pr: 0.1745	6730	chromosome			561879	c__Bacilli;o__Bacillales;f__Bacillaceae;g__Bacillus;s__Bacillus safensis	Bacilli	Bacillales	Bacillaceae	Bacillus
Firmicutes	CP090354.1	Bacillus safensis	H31R-08	(====> =>)	-11	UIN51428.1	Cluster 7696	False	subfam_01_Rap	1290759	1291895	+	3q15B00-i1	-	99.2	4.2e-114					RapA_[B._subtilis]	1.82e-121	48.677	99.2	UIN51429.1	1291885	1292019	+				SP(Sec/SPI)	0.934479	0.934479	0.003923	0.057822	0.003776	CS pos: 25-26. ANA-DP. Pr: 0.8675	6731	chromosome			561879	c__Bacilli;o__Bacillales;f__Bacillaceae;g__Bacillus;s__Bacillus safensis	Bacilli	Bacillales	Bacillaceae	Bacillus
Firmicutes	CP095759.1	Bacillus safensis	ZK-1	(====> =>)	-11	UPI93072.1	Cluster 8889	False	subfam_01_Rap	1202944	1204062	+	3q15B00-i1	-	98.7	1.9e-121					RapA_[B._subtilis]	7.46e-102	43.7	98.7	UPI93073.1	1204052	1204228	+				SP(Sec/SPI)	0.750839	0.750839	0.000906	0.17511	0.073145	CS pos: 20-21. STA-ET. Pr: 0.2706	6990	chromosome			561879	c__Bacilli;o__Bacillales;f__Bacillaceae;g__Bacillus;s__Bacillus safensis	Bacilli	Bacillales	Bacillaceae	Bacillus
Firmicutes	CP095759.1	Bacillus safensis	ZK-1	(====> =>)	-11	UPI93150.1	Cluster 7696	False	subfam_01_Rap	1277112	1278248	+	3q15B00-i1	-	99.2	4.2e-114					RapA_[B._subtilis]	1.82e-121	48.677	99.2	UPI93151.1	1278238	1278372	+				SP(Sec/SPI)	0.934479	0.934479	0.003923	0.057822	0.003776	CS pos: 25-26. ANA-DP. Pr: 0.8675	6991	chromosome			561879	c__Bacilli;o__Bacillales;f__Bacillaceae;g__Bacillus;s__Bacillus safensis	Bacilli	Bacillales	Bacillaceae	Bacillus
[truncated: 11,519 more rows]

## Sheet: E3
BGC_start	BGC_end	BGC_product	dataset	genomic_accession	species	strain	genomic_context	intergenic_distance	receptor_id	grp_identical_proteins	rep_sequence	receptor_cluster	r_start	r_end	r_strand	TPR_hmm_name	TPR_hmm_accession	TPR_hmm_evalue	DNA-bd_hmm_name	DNA-bd_hmm_accession	DNA-bd_hmm_evalue	homologous_ref_receptor	blastp_evalue	perc_identity	perc_cover	propeptide_id	p_start	p_end	p_strand	p_RBS_bin	p_RBS_motif	p_RBS_spacer	Prediction	propeptide_score	SP(Sec/SPI)	TAT(Tat/SPI)	LIPO(Sec/SPII)	OTHER	CS_Position	qss_id	genetic_element	Phaster_prophage_prediction	prophage_region	taxid	lineage	class	order	family	genus
[truncated: 196 more rows]
